# Supplementary material for: Primary transcriptome map of the hyperthermophilic archaeon Thermococcus kodakarensis
Source: BMC Genomics. 2014 Aug 16;15(1):684. doi: 10.1186/1471-2164-15-684 (PMC4247193; doi:10.1186/1471-2164-15-684)
Supplement: Supplementary file 1 — Additional file 1: Table S1: Mapping statistics of T. kodakarensis dRNA-seq libraries. The Table lists the total number of sequenced cDNA reads considered in the analysis, the number of reads that were removed due to insufficient length (<12 nt) after poly(A)-tail trimming (before read mapping), the number of reads that were successfully mapped to the reference genome, the number of mappings, and the number of uniquely mapped reads. Percentage values (relative to the total number of reads) are also provide for the number of mapped reads and number of uniquely mapped reads. (XLSX 369 KB) [file 12864_2014_6679_MOESM1_ESM.xlsx]

## Sheet: Sheet1
Library read file	C library	Sexp library	Pexp library	PS library	Sstat library
No. of input reads	8066036	5662485	5947264	6394967	6367937
No. of reads - PolyA detected and removed	4654868	3254977	3800787	3478528	1689921
No. of reads - Single 3' A removed	353152	227579	208678	292311	275009
No. of reads - Unmodified	3058016	2179929	1937799	2624128	4403007
No. of reads - Removed as too short	767548	222071	420334	113958	78857
No. of reads - Long enough and used for alignment	7298488	5440414	5526930	6281009	6289080
Total no. of aligned reads	7174089	5369872	5459786	6201974	6243513
Total no. of unaligned reads	124399	70542	67144	79035	45567
Total no. of uniquely aligned reads	7098661	5304163	5383877	6118462	6195984
Total no. of alignments	7280733	5442924	5543000	6295988	6294111
Percentage of aligned reads (compared to total input reads)	88.94	94.83	91.8	96.98	98.05
Percentage of uniquely aligned reads (in relation to all aligned reads)	98.95	98.78	98.61	98.65	99.24
NC_006624.1 - No. of aligned reads	7174089	5.36987e+06	5459786	6201974	6.24351e+06
NC_006624.1 - No. of uniquely aligned reads	7098661	5304163	5383877	6118462	6195984
NC_006624.1 - No. of alignments	7280733	5442924	5543000	6295988	6294111
