# Supplementary material for: Primary transcriptome map of the hyperthermophilic archaeon Thermococcus kodakarensis
Source: BMC Genomics. 2014 Aug 16;15(1):684. doi: 10.1186/1471-2164-15-684 (PMC4247193; doi:10.1186/1471-2164-15-684)
Supplement: Supplementary file 2 — Additional file 2: Table S2: list of all identified TSS. The Table provides the positions and assigned classes of all identified TSS. When a TSS is assigned to more than one category, there is one row for each assignment with the associated gene. (XLSX 147 KB) [file 12864_2014_6679_MOESM2_ESM.xlsx]

## Sheet: Tabelle1
TSS ID	TSS type	TSS position	TSS strand	Locus Tag	Gene start	Gene end	Gene strand
TTS0001291_+	internal	1291	+	TK0001	1	5016	+
TTS0001446_-	antisense	1446	-	TK0001	1	5016	+
TTS0002115_-	antisense	2115	-	TK0001	1	5016	+
TTS0002854_+	internal	2854	+	TK0001	1	5016	+
TTS0003074_+	internal	3074	+	TK0001	1	5016	+
TTS0004727_+	internal	4727	+	TK0001	1	5016	+
TTS0006529_-	primary	6529	-	TK0004	6079	6528	-
TTS0006578_+	primary	6578	+	TK0005	6586	7014	+
TTS0007193_-	internal	7193	-	TK0006	7152	7427	-
TTS0007623_-	primary	7623	-	TK0007	7399	7614	-
TTS0007676_+	antisense	7676	+	TK0007	7399	7614	-
TTS0007655_+	primary	7655		TK0008	7655	8755	-
TTS0007963_-	internal	7963	-	TK0008	7655	8755	-
TTS0008696_+	antisense	8696	+	TK0008	7655	8755	-
TTS0008753_-	primary	8753	-	TK0008	7655	8755	-
TTS0008753_-	antisense	8753	-	TK0009	8843	10093	+
TTS0008805_+	antisense	8805	+	TK0008	7655	8755	-
TTS0008805_+	primary	8805	+	TK0009	8843	10093	+
TTS0008981_+	internal	8981	+	TK0009	8843	10093	+
TTS0009746_-	antisense	9746	-	TK0009	8843	10093	+
TTS0010482_+	internal	10482	+	TK0011	10385	10807	+
TTS0010730_+	antisense	10730	+	TK0012	10808	11365	-
TTS0010730_+	internal	10730	+	TK0011	10385	10807	+
TTS0011386_+	primary	11386	+	TK0013	11415	11726	+
TTS0011475_-	primary	11475	-	TK0012	10808	11365	-
TTS0011475_-	antisense	11475	-	TK0013	11415	11726	+
TTS0011847_-	antisense	11847	-	TK0014	11729	12286	+
TTS0011890_+	internal	11890	+	TK0014	11729	12286	+
TTS0012337_+	primary	12337	+	TK0015	12347	13411	+
TTS0013217_+	internal	13217	+	TK0015	12347	13411	+
TTS0013559_-	internal	13559	-	TK0016	13392	13808	-
TTS0014152_+	primary	14152	+	TK0018	14153	14896	+
TTS0014481_-	antisense	14481	-	TK0018	14153	14896	+
TTS0014935_+	primary	14935	+	TK0019	14945	15964	+
TTS0015701_+	primary	15701	+	TK0020	15968	16699	+
TTS0015701_+	internal	15701	+	TK0019	14945	15964	+
TTS0016006_-	antisense	16006	-	TK0020	15968	16699	+
TTS0016006_-	antisense	16006	-	TK0019	14945	15964	+
TTS0016167_-	antisense	16167	-	TK0020	15968	16699	+
TTS0016210_+	internal	16210	+	TK0020	15968	16699	+
TTS0021185_-	primary	21185	-	TK0025	20183	21172	-
TTS0022598_-	primary	22598	-	TK0027	21913	22569	-
TTS0023872_-	primary	23872	-	TK0028	22597	23862	-
TTS0023946_+	primary	23946	+	TK0029	23956	24834	+
TTS0024823_-	antisense	24823	-	TK0029	23956	24834	+
TTS0024823_-	antisense	24823	-	TK0030	24882	25451	+
TTS0024873_+	primary	24873	+	TK0030	24882	25451	+
TTS0024919_-	antisense	24919	-	TK0030	24882	25451	+
TTS0025908_-	internal	25908	-	TK0032	25813	27315	-
TTS0025908_-	primary	25908	-	TK0031	25413	25811	-
TTS0025960_+	antisense	25960	+	TK0032	25813	27315	-
TTS0027316_-	primary	27316	-	TK0032	25813	27315	-
TTS0027415_-	secondary	27415	-	TK0032	25813	27315	-
TTS0028840_+	antisense	28840	+	TK0034	28591	29334	-
TTS0029343_-	primary	29343	-	TK0034	28591	29334	-
TTS0029394_+	primary	29394	+	TK0035	29404	30681	+
TTS0029961_+	internal	29961	+	TK0035	29404	30681	+
TTS0030870_+	primary	30870	+	TK0036	30937	31266	+
TTS0031317_-	antisense	31317	-	TK0037	31276	32235	+
TTS0031317_-	antisense	31317	-	TK0036	30937	31266	+
TTS0032338_+	primary	32338	+	TK0038	32367	33251	+
TTS0034367_+	internal	34367	+	TK0039	33291	35033	+
TTS0034560_+	internal	34560	+	TK0039	33291	35033	+
TTS0037101_-	antisense	37101	-	TK0042	36553	37380	+
TTS0037829_+	primary	37829	+	TK0044	37874	39298	+
TTS0037829_+	internal	37829	+	TK0043	37394	37870	+
TTS0039273_+	internal	39273	+	TK0044	37874	39298	+
TTS0039273_+	primary	39273	+	TK0045	39323	39847	+
TTS0040273_+	internal	40273	+	TK0046	39847	40332	+
TTS0040273_+	secondary	40273	+	TK0047	40372	41070	+
TTS0040371_+	primary	40371	+	TK0047	40372	41070	+
TTS0042047_+	internal	42047	+	TK0048	41072	42694	+
TTS0044714_+	internal	44714	+	TK0050	44441	46435	+
TTS0044794_-	antisense	44794	-	TK0050	44441	46435	+
TTS0044865_+	internal	44865	+	TK0050	44441	46435	+
TTS0045480_-	antisense	45480	-	TK0050	44441	46435	+
TTS0046417_-	antisense	46417	-	TK0050	44441	46435	+
TTS0046417_-	antisense	46417	-	TK0051	46479	46991	+
TTS0047217_-	antisense	47217	-	TK0052	47171	47800	+
TTS0047910_-	orphan	47910	-	Tko-sR21
TTS0047967_+	antisense	47967	+	TK0053	47938	49140	-
TTS0048576_-	internal	48576	-	TK0053	47938	49140	-
TTS0048691_+	antisense	48691	+	TK0053	47938	49140	-
TTS0049333_-	primary	49333	-	TK0054	49154	49321	-
TTS0049368_+	primary	49368	+	TK0055	49394	49732	+
TTS0049427_-	secondary	49427	-	TK0054	49154	49321	-
TTS0049427_-	antisense	49427	-	TK0055	49394	49732	+
TTS0050366_-	antisense	50366	-	TK0056	49729	50298	+
TTS0050366_-	internal	50366	-	TK0057	50279	50557	-
TTS0050561_-	primary	50561	-	TK0057	50279	50557	-
TTS0050699_+	primary	50699	+	TK0058	50709	51413	+
TTS0051067_+	internal	51067	+	TK0058	50709	51413	+
TTS0051477_-	antisense	51477	-	TK0058	50709	51413	+
TTS0052471_-	internal	52471	-	TK0060	52064	52606	-
TTS0052653_-	primary	52653	-	TK0060	52064	52606	-
TTS0052653_-	internal	52653	-	TK0061	52603	54201	-
TTS0053223_-	internal	53223	-	TK0061	52603	54201	-
TTS0053357_+	antisense	53357	+	TK0061	52603	54201	-
TTS0053565_-	internal	53565	-	TK0061	52603	54201	-
TTS0054204_-	primary	54204	-	TK0061	52603	54201	-
TTS0054240_+	primary	54240	+	TK0062	54251	55021	+
TTS0054386_-	antisense	54386	-	TK0062	54251	55021	+
TTS0055068_+	internal	55068	+	TK0063	55059	55607	+
TTS0055968_-	antisense	55968	-	TK0064	55639	56019	+
TTS0056055_+	primary	56055	+	TK0065	56064	56264	+
TTS0058356_-	primary	58356	-	TK0069	57600	58247	-
TTS0058412_+	antisense	58412	+	TK0070	58403	58738	-
TTS0058771_-	primary	58771	-	TK0070	58403	58738	-
TTS0058867_+	primary	58867	+	TK0071	58868	59704	+
TTS0058885_-	antisense	58885	-	TK0071	58868	59704	+
TTS0058885_-	secondary	58885	-	TK0070	58403	58738	-
TTS0058948_-	antisense	58948	-	TK0071	58868	59704	+
TTS0061814_-	primary	61814	-	TK0072	59899	61800	-
TTS0062590_+	primary	62590	+	TK0073	62831	63724	+
TTS0063779_-	antisense	63779	-	TK0073	62831	63724	+
TTS0066891_+	internal	66891	+	TK0075	66046	67383	+
TTS0068956_-	antisense	68956	-	TK0076	67400	68974	+
TTS0070741_-	antisense	70741	-	TK0081	70514	71113	+
TTS0072617_+	primary	72617	+	TK0086	72765	73340	+
TTS0077628_-	antisense	77628	-	TK0091	77703	79046	+
TTS0079714_+	primary	79714	+	TK0094	79753	80130	+
TTS0086087_+	internal	86087	+	TK0105	86009	86422	+
TTS0086297_-	primary	86297	-	TKt01	86216	86293	-
TTS0087072_+	antisense	87072	+	TK0106	86334	87128	-
TTS0087072_+	secondary	87072	+	TK0107	87221	87664	+
TTS0087160_-	primary	87160	-	TK0106	86334	87128	-
TTS0087210_+	primary	87210	+	TK0107	87221	87664	+
TTS0087575_+	internal	87575	+	TK0107	87221	87664	+
TTS0087575_+	primary	87575	+	TK0108	87664	88266	+
TTS0087730_+	internal	87730	+	TK0108	87664	88266	+
TTS0089310_+	primary	89310	+	TK0110	89320	90060	+
TTS0090052_+	primary	90052	+	TK0111	90080	90268	+
TTS0090286_-	antisense	90286	-	TK0112	90286	90561	+
TTS0090286_-	antisense	90286	-	TK0111	90080	90268	+
TTS0090860_+	antisense	90860	+	TK0113	90584	91057	-
TTS0091095_-	primary	91095	-	TK0113	90584	91057	-
TTS0091209_-	secondary	91209	-	TK0113	90584	91057	-
TTS0092997_-	antisense	92997	-	TK0115	91364	92980	+
TTS0093048_+	primary	93048	+	TK0116	93073	94551	+
TTS0096027_-	primary	96027	-	TK0118	95823	96017	-
TTS0099076_-	antisense	99076	-	TK0122	98427	99584	+
TTS0099281_-	antisense	99281	-	TK0122	98427	99584	+
TTS0099649_-	primary	99649		TK0123	99649	100893	+
TTS0101220_-	primary	101220	-	TK0124	100916	101206	-
TTS0101734_-	primary	101734	-	TK0125	101225	101734	-
TTS0101785_+	primary	101785	+	TK0126	101806	102348	+
TTS0102327_-	antisense	102327	-	TK0126	101806	102348	+
TTS0102383_+	primary	102383	+	TK0127	102394	102564	+
TTS0102530_+	internal	102530	+	TK0127	102394	102564	+
TTS0102530_+	primary	102530	+	TK0128	102561	102992	+
TTS0102980_+	internal	102980	+	TK0128	102561	102992	+
TTS0102980_+	antisense	102980	+	TK0129	102987	103403	-
TTS0103412_-	primary	103412	-	TK0129	102987	103403	-
TTS0103464_+	primary	103464	+	TK0130	103477	104319	+
TTS0106121_-	antisense	106121	-	TK0131	104399	106102	+
TTS0106174_+	primary	106174	+	TK0132	106208	106780	+
TTS0106772_-	antisense	106772	-	TK0132	106208	106780	+
TTS0107695_+	internal	107695	+	TK0134	107452	108456	+
TTS0111574_-	internal	111574	-	TK0138	111485	111643	-
TTS0111574_-	primary	111574	-	TK0137	111037	111498	-
TTS0113034_-	primary	113034	-	TK0139	111646	113022	-
TTS0113067_+	secondary	113067	+	TK0140	113208	114566	+
TTS0113208_+	primary	113208	+	TK0140	113208	114566	+
TTS0113474_-	antisense	113474	-	TK0140	113208	114566	+
TTS0114447_+	internal	114447	+	TK0140	113208	114566	+
TTS0114447_+	primary	114447	+	TK0141	114680	115354	+
TTS0114614_-	antisense	114614	-	TK0140	113208	114566	+
TTS0115338_-	antisense	115338	-	TK0141	114680	115354	+
TTS0115390_+	primary	115390	+	TK0142	115400	116404	+
TTS0116017_-	antisense	116017	-	TK0142	115400	116404	+
TTS0116468_-	antisense	116468	-	TK0142	115400	116404	+
TTS0116641_-	primary	116641	-	TK0143	116485	116628	-
TTS0117111_-	internal	117111	-	TK0144	116679	117488	-
TTS0117497_-	internal	117497	-	TK0145	117478	118149	-
TTS0117497_-	primary	117497	-	TK0144	116679	117488	-
TTS0119012_-	internal	119012	-	TK0146	118181	119062	-
TTS0119940_-	primary	119940	-	TK0147	119064	119930	-
TTS0120016_+	primary	120016	+	TK0148	120018	120488	+
TTS0121022_-	primary	121022	-	TK0149	120482	120955	-
TTS0121445_+	primary	121445	+	TK0150	121455	121859	+
TTS0122001_+	primary	122001	+	TK0151	122010	122441	+
TTS0123770_+	antisense	123770	+	TK0154	123581	123871	-
TTS0123869_-	internal	123869	-	TK0154	123581	123871	-
TTS0123979_-	internal	123979	-	TK0155	123935	126160	-
TTS0123979_-	primary	123979	-	TK0154	123581	123871	-
TTS0126171_-	primary	126171	-	TK0155	123935	126160	-
TTS0126304_+	primary	126304	+	TK0156	126336	128564	+
TTS0126644_-	antisense	126644	-	TK0156	126336	128564	+
TTS0130028_-	primary	130028	-	TK0157	128634	130007	-
TTS0132773_-	internal	132773	-	TK0159	131151	132845	-
TTS0132773_-	antisense	132773	-	TK0160	132859	133893	+
TTS0132825_+	antisense	132825	+	TK0159	131151	132845	-
TTS0132825_+	primary	132825	+	TK0160	132859	133893	+
TTS0133269_-	antisense	133269	-	TK0160	132859	133893	+
TTS0134998_+	antisense	134998	+	TK0162	134547	134984	-
TTS0134998_+	antisense	134998	+	TK0163	134981	135757	-
TTS0135449_+	antisense	135449	+	TK0163	134981	135757	-
TTS0137809_+	antisense	137809	+	TK0165	137480	138508	-
TTS0138284_-	internal	138284	-	TK0165	137480	138508	-
TTS0138958_-	primary	138958	-	TK0166	138524	138937	-
TTS0141067_+	primary	141067	+	TK0168	141081	141314	+
TTS0141231_-	antisense	141231	-	TK0168	141081	141314	+
TTS0141403_-	antisense	141403	-	TK0169	141311	141859	+
TTS0141403_-	antisense	141403	-	TK0168	141081	141314	+
TTS0142710_-	primary	142710	-	TK0170	141856	142701	-
TTS0143511_+	antisense	143511	+	TK0171	142735	143796	-
TTS0143668_+	antisense	143668	+	TK0171	142735	143796	-
TTS0143668_+	antisense	143668	+	TK0172	143759	144919	-
TTS0145122_-	internal	145122	-	TK0173	144927	145229	-
TTS0145122_-	primary	145122	-	TK0172	143759	144919	-
TTS0145239_-	primary	145239	-	TK0173	144927	145229	-
TTS0147093_-	internal	147093	-	TK0177	146953	147174	-
TTS0147093_-	primary	147093	-	TK0176	146633	146965	-
TTS0147146_+	antisense	147146	+	TK0177	146953	147174	-
TTS0147146_+	antisense	147146	+	TK0178	147210	149195	-
TTS0147184_-	primary	147184	-	TK0177	146953	147174	-
TTS0147237_+	antisense	147237	+	TK0178	147210	149195	-
TTS0151963_-	primary	151963	-	TK0181	150879	151931	-
TTS0152068_+	primary	152068	+	TK0182	152079	152747	+
TTS0152984_-	internal	152984	-	TK0183	152805	153485	-
TTS0154777_-	primary	154777	-	TK0184	153491	154753	-
TTS0154817_+	antisense	154817	+	TK0185	154848	155816	-
TTS0155832_-	primary	155832	-	TK0185	154848	155816	-
TTS0156002_+	primary	156002	+	TK0186	156060	157313	+
TTS0156167_-	antisense	156167	-	TK0186	156060	157313	+
TTS0156269_+	internal	156269	+	TK0186	156060	157313	+
TTS0156435_+	internal	156435	+	TK0186	156060	157313	+
TTS0157234_+	secondary	157234	+	TK0187	157381	158232	+
TTS0157234_+	internal	157234	+	TK0186	156060	157313	+
TTS0157371_+	primary	157371	+	TK0187	157381	158232	+
TTS0158228_-	antisense	158228	-	TK0187	157381	158232	+
TTS0158228_-	internal	158228	-	TK0188	158162	159001	-
TTS0159001_-	primary	159001	-	TK0188	158162	159001	-
TTS0159049_+	primary	159049	+	TK0189	159058	159468	+
TTS0159370_+	internal	159370	+	TK0189	159058	159468	+
TTS0159453_+	internal	159453	+	TK0189	159058	159468	+
TTS0160589_-	internal	160589	-	TK0192	160530	160748	-
TTS0160589_-	secondary	160589	-	TK0191	160084	160533	-
TTS0160757_-	primary	160757	-	TK0192	160530	160748	-
TTS0160807_+	antisense	160807	+	TK0193	160791	161714	-
TTS0163281_-	primary	163281	-	TK0194	161799	163259	-
TTS0163335_+	secondary	163335	+	TK0195	163366	164409	+
TTS0163357_+	primary	163357	+	TK0195	163366	164409	+
TTS0164196_-	antisense	164196	-	TK0195	163366	164409	+
TTS0164328_-	antisense	164328	-	TK0195	163366	164409	+
TTS0166516_-	internal	166516	-	TK0197	165394	167535	-
TTS0169609_-	internal	169609	-	TK0200	168885	170381	-
TTS0170391_-	primary	170391	-	TK0200	168885	170381	-
TTS0170411_+	antisense	170411	+	TK0201	170461	171132	-
TTS0170411_+	antisense	170411	+	TK0200	168885	170381	-
TTS0173928_+	primary	173928	+	TK0205	173940	174605	+
TTS0175538_-	orphan	175538	-
TTS0177055_-	primary	177055	-	TK0207	175744	177033	-
TTS0177179_-	secondary	177179	-	TK0207	175744	177033	-
TTS0177179_-	antisense	177179	-	TK0208	177151	178155	+
TTS0178119_-	antisense	178119	-	TK0209	178188	178352	+
TTS0178119_-	antisense	178119	-	TK0208	177151	178155	+
TTS0178179_+	primary	178179	+	TK0209	178188	178352	+
TTS0179141_+	primary	179141	+	TK0211	179208	180557	+
TTS0179575_+	internal	179575	+	TK0211	179208	180557	+
TTS0180436_-	antisense	180436	-	TK0211	179208	180557	+
TTS0180961_-	internal	180961	-	TK0212	180547	181035	-
TTS0181301_-	primary	181301	-	TK0213	181032	181292	-
TTS0181625_-	internal	181625	-	TK0214	181349	183328	-
TTS0183444_-	primary	183444	-	TK0214	181349	183328	-
TTS0183649_-	internal	183649	-	TK0215	183440	185170	-
TTS0183880_-	internal	183880	-	TK0215	183440	185170	-
TTS0187015_-	primary	187015	-	TK0217	185992	186999	-
TTS0187109_+	antisense	187109	+	TK0218	187115	187948	-
TTS0188067_+	primary	188067	+	TK0219	188078	189319	+
TTS0189860_+	primary	189860	+	TK0221	189869	190282	+
TTS0189975_-	antisense	189975	-	TK0221	189869	190282	+
TTS0190663_+	antisense	190663	+	TK0223	190634	191803	-
TTS0191880_+	primary	191880	+	TK0224	191890	192513	+
TTS0191828_-	primary	191828	-	TK0223	190634	191803	-
TTS0192539_+	primary	192539	+	TK0225	192539	192985	+
TTS0192679_-	antisense	192679	-	TK0225	192539	192985	+
TTS0193233_+	internal	193233	+	TK0226	192996	193490	+
TTS0193233_+	primary	193233	+	TK0227	193487	193708	+
TTS0193484_-	antisense	193484	-	TK0226	192996	193490	+
TTS0193484_-	antisense	193484	-	TK0227	193487	193708	+
TTS0193855_-	internal	193855	-	TK0228	193705	194037	-
TTS0194458_+	primary	194458	+	TK0230	194534	195409	+
TTS0194894_-	antisense	194894	-	TK0230	194534	195409	+
TTS0195234_-	antisense	195234	-	TK0230	194534	195409	+
TTS0195347_-	antisense	195347	-	TK0230	194534	195409	+
TTS0197469_+	antisense	197469	+	TK0233	197036	197617	-
TTS0197469_+	secondary	197469	+	TK0234	197751	198371	+
TTS0197573_-	internal	197573	-	TK0233	197036	197617	-
TTS0197627_-	primary	197627	-	TK0233	197036	197617	-
TTS0197735_-	antisense	197735	-	TK0234	197751	198371	+
TTS0197679_+	primary	197679		TK0234	197751	198371	+
TTS0197735_-	secondary	197735	-	TK0233	197036	197617	-
TTS0199335_+	antisense	199335	+	TK0235	198499	199710	-
TTS0199757_+	antisense	199757	+	TK0236	199752	200690	-
TTS0199757_+	antisense	199757	+	TK0235	198499	199710	-
TTS0200018_-	internal	200018	-	TK0236	199752	200690	-
TTS0200710_+	secondary	200710	+	TK0237	200764	201102	+
TTS0200746_+	secondary	200746	+	TK0237	200764	201102	+
TTS0200762_+	primary	200762	+	TK0237	200764	201102	+
TTS0201767_+	primary	201767	+	TK0239	201777	202106	+
TTS0202784_-	antisense	202784	-	TK0240	202107	202928	+
TTS0203397_-	antisense	203397	-	TK0241	202933	203376	+
TTS0203450_+	primary	203450	+	TK0242	203598	204479	+
TTS0211142_-	antisense	211142	-	TK0251	210474	211202	+
TTS0211267_-	antisense	211267	-	TK0252	211303	211986	+
TTS0211267_-	antisense	211267	-	TK0251	210474	211202	+
TTS0211285_+	primary	211285		TK0252	211303	211986	+
TTS0219368_-	primary	219368	-	TK0261	219081	219257	-
TTS0219398_+	antisense	219398	+	TK0262	219411	220478	-
TTS0221893_+	antisense	221893	+	TK0264	221680	222495	-
TTS0223542_+	antisense	223542	+	TK0266	223287	223928	-
TTS0227747_-	primary	227747	-	TK0271	227375	227689	-
TTS0232414_+	antisense	232414	+	TK0277	231595	232587	-
TTS0233185_+	antisense	233185	+	TK0278	232584	233405	-
TTS0238229_-	primary	238229	-	TK0284	237657	238220	-
TTS0238320_+	primary	238320	+	TK0285	238330	238437	+
TTS0238851_-	antisense	238851	-	TK0286	238540	239532	+
TTS0240451_-	primary	240451	-	TK0288	239681	240430	-
TTS0243070_+	internal	243070	+	TK0290	243068	243988	+
TTS0246953_+	antisense	246953	+	TK0295	246243	247067	-
TTS0247078_-	primary	247078	-	TK0295	246243	247067	-
TTS0248151_-	primary	248151	-	TK0296	247230	248138	-
TTS0248203_+	antisense	248203	+	TK0297	248201	249601	-
TTS0249612_-	primary	249612	-	TK0297	248201	249601	-
TTS0249804_+	primary	249804	+	TK0298	249807	251102	+
TTS0250976_+	internal	250976	+	TK0298	249807	251102	+
TTS0251076_+	internal	251076	+	TK0298	249807	251102	+
TTS0251397_+	primary	251397	+	TK0299	251450	251764	+
TTS0252200_+	antisense	252200	+	TK0300	251786	253114	-
TTS0254474_-	primary	254474	-	TK0301	253127	254446	-
TTS0254604_+	antisense	254604	+	TK0302	254657	255199	-
TTS0254707_-	secondary	254707	-	TK0301	253127	254446	-
TTS0254707_-	internal	254707	-	TK0302	254657	255199	-
TTS0255199_-	primary	255199	-	TK0302	254657	255199	-
TTS0255250_+	antisense	255250	+	TK0303	255231	256982	-
TTS0257014_-	primary	257014	-	TK0303	255231	256982	-
TTS0257370_-	internal	257370	-	TK0304	257128	258447	-
TTS0258456_-	primary	258456	-	TK0304	257128	258447	-
TTS0259246_-	primary	259246	-	TK0305	258560	259237	-
TTS0259305_-	secondary	259305	-	TK0305	258560	259237	-
TTS0259358_+	primary	259358	+	TKr02	259358	259675	-
TTS0260374_-	internal	260374	-	TKt02	260359	260446	-
TTS0260445_-	internal	260445	-	TKt02	260359	260446	-
TTS0260452_-	primary	260452	-	TKt02	260359	260446	-
TTS0260550_+	primary	260550	+	TKt03	260557	260634	+
TTS0260550_+	primary	260550	+	TK0306	260707	261927	+
TTS0261399_-	antisense	261399	-	TK0306	260707	261927	+
TTS0262090_-	internal	262090	-	TKt04	262077	262163	-
TTS0262162_-	internal	262162	-	TKt04	262077	262163	-
TTS0263146_+	antisense	263146	+	TK0308	262548	263834	-
TTS0263952_-	primary	263952	-	TK0308	262548	263834	-
TTS0264003_+	antisense	264003	+	TK0309	264069	266267	-
TTS0266299_-	primary	266299	-	TK0309	264069	266267	-
TTS0267675_-	internal	267675	-	TK0312	267007	268080	-
TTS0268103_-	primary	268103	-	TK0312	267007	268080	-
TTS0269202_-	primary	269202	-	TK0313	268114	269193	-
TTS0269253_+	primary	269253	+	TK0314	269347	270069	+
TTS0270643_-	internal	270643	-	TK0316	270306	271283	-
TTS0271254_+	antisense	271254	+	TK0316	270306	271283	-
TTS0271254_+	primary	271254	+	TK0317	271366	272124	+
TTS0271297_-	primary	271297	-	TK0316	270306	271283	-
TTS0271616_+	internal	271616	+	TK0317	271366	272124	+
TTS0274062_-	primary	274062	-	TK0319	272530	274062	-
TTS0274188_-	secondary	274188	-	TK0319	272530	274062	-
TTS0274205_-	antisense	274205	-	TK0320	274249	274968	+
TTS0274205_-	orphan	274205	-	Tko-sR13
TTS0275171_+	primary	275171	+	TK0321	275216	275569	+
TTS0276030_+	internal	276030	+	TK0322	275617	276696	+
TTS0277311_+	internal	277311	+	TK0323	276693	277763	+
TTS0279676_+	internal	279676	+	TK0326	278983	279741	+
TTS0279734_-	antisense	279734	-	TK0326	278983	279741	+
TTS0279775_+	antisense	279775	+	TK0327	279864	280520	-
TTS0279865_-	orphan	279865	-	Tko-sR14			-
TTS0280520_-	primary	280520	-	TK0327	279864	280520	-
TTS0280633_+	primary	280633	+	TK0328	280643	281077	+
TTS0281055_-	antisense	281055	-	TK0328	280643	281077	+
TTS0281109_+	primary	281109	+	TK0329	281118	282077	+
TTS0282562_+	antisense	282562	+	TK0331	282549	283400	-
TTS0282573_-	internal	282573	-	TK0331	282549	283400	-
TTS0282615_-	internal	282615	-	TK0331	282549	283400	-
TTS0282783_-	internal	282783	-	TK0331	282549	283400	-
TTS0285691_-	primary	285691	-	TK0335	285479	285682	-
TTS0286498_-	primary	286498	-	TK0336	285721	286488	-
TTS0286548_+	primary	286548	+	TK0337	286548	287084	+
TTS0287755_-	orphan	287755	-	Tko-sR15
TTS0288723_-	internal	288723	-	TK0341	288510	289118	-
TTS0288723_-	primary	288723	-	TK0340	288155	288523	-
TTS0289118_-	primary	289118	-	TK0341	288510	289118	-
TTS0289603_+	antisense	289603	+	TK0343	289495	289953	-
TTS0289797_-	internal	289797	-	TK0343	289495	289953	-
TTS0289877_+	antisense	289877	+	TK0343	289495	289953	-
TTS0289877_+	antisense	289877	+	TK0344	289946	290110	-
TTS0289963_+	antisense	289963	+	TK0344	289946	290110	-
TTS0290119_-	primary	290119	-	TK0344	289946	290110	-
TTS0290456_-	internal	290456	-	TK0345	290141	290983	-
TTS0290984_-	internal	290984	-	TK0346	290944	291261	-
TTS0290984_-	primary	290984	-	TK0345	290141	290983	-
TTS0291261_-	primary	291261	-	TK0346	290944	291261	-
TTS0291311_+	secondary	291311	+	TK0347	291358	292701	+
TTS0291357_+	primary	291357	+	TK0347	291358	292701	+
TTS0291389_-	antisense	291389	-	TK0347	291358	292701	+
TTS0291389_-	secondary	291389	-	TK0346	290944	291261	-
TTS0292703_+	primary	292703	+	TK0348	292708	293514	+
TTS0293512_-	antisense	293512	-	TK0348	292708	293514	+
TTS0293593_+	primary	293593	+	TK0349	293641	294420	+
TTS0293631_-	antisense	293631	-	TK0349	293641	294420	+
TTS0294633_-	antisense	294633	-	TK0350	294420	294668	+
TTS0294743_+	primary	294743	+	TK0351	294755	295006	+
TTS0294781_-	antisense	294781	-	TK0351	294755	295006	+
TTS0295102_+	primary	295102	+	TK0352	295120	296631	+
TTS0297739_+	antisense	297739	+	TK0354	297209	297679	-
TTS0297739_+	primary	297739	+	TK0355	297778	298707	+
TTS0301062_-	antisense	301062	-	TK0357	300827	301753	+
TTS0301094_+	internal	301094	+	TK0357	300827	301753	+
TTS0303258_-	primary	303258	-	TK0358	301808	303247	-
TTS0303309_+	antisense	303309	+	TK0359	303310	303762	-
TTS0305259_-	primary	305259	-	TK0362	305128	305250	-
TTS0305313_+	primary	305313	+	TK0363	305344	306198	+
TTS0307013_+	orphan	307013	+
TTS0307341_-	primary	307341	-	TKt05	307263	307339	-
TTS0307852_+	antisense	307852	+	TK0365	307381	308112	-
TTS0308019_+	antisense	308019	+	TK0365	307381	308112	-
TTS0308246_-	primary	308246	-	TK0365	307381	308112	-
TTS0308891_-	primary	308891	-	TK0366	308316	308891	-
TTS0308971_+	antisense	308971	+	TK0367	308935	309411	-
TTS0310692_+	antisense	310692	+	TK0369	310647	311021	-
TTS0310692_+	antisense	310692	+	TK0368	309497	310642	-
TTS0311360_-	internal	311360	-	TK0370	311022	311630	-
TTS0311701_-	primary	311701	-	TK0370	311022	311630	-
TTS0311752_+	antisense	311752	+	TK0371	311827	312108	-
TTS0311921_-	internal	311921	-	TK0371	311827	312108	-
TTS0312371_+	antisense	312371	+	TK0372	312113	312496	-
TTS0312428_+	primary	312428	+	TK0373	312678	312908	+
TTS0312428_+	antisense	312428	+	TK0372	312113	312496	-
TTS0312517_-	primary	312517	-	TK0372	312113	312496	-
TTS0313310_+	secondary	313310	+	TK0375	313412	314125	+
TTS0313402_+	primary	313402	+	TK0375	313412	314125	+
TTS0314187_+	primary	314187	+	TK0376	314210	315595	+
TTS0315577_-	antisense	315577	-	TK0376	314210	315595	+
TTS0316074_-	primary	316074	-	TK0377	315624	316064	-
TTS0316125_+	orphan	316125					-
TTS0316202_-	orphan	316202	-	Tko-sR16
TTS0316241_+	antisense	316241	+	TK0378	316251	316979	-
TTS0317006_-	primary	317006	-	TK0378	316251	316979	-
TTS0317132_+	primary	317132	+	TK0379	317133	318278	+
TTS0318650_+	antisense	318650	+	TK0380	318271	319122	-
TTS0318967_+	antisense	318967	+	TK0380	318271	319122	-
TTS0319130_-	primary	319130	-	TK0380	318271	319122	-
TTS0319263_+	orphan	319263	+
TTS0320090_-	antisense	320090	-	TK0381	320071	320934	+
TTS0321433_-	antisense	321433	-	TK0383	321514	321702	+
TTS0322479_-	antisense	322479	-	TK0385	322376	324262	+
TTS0322886_+	internal	322886	+	TK0385	322376	324262	+
TTS0323023_+	internal	323023	+	TK0385	322376	324262	+
TTS0332789_-	internal	332789	-	TK0397	332751	333722	-
TTS0332789_-	antisense	332789	-	TK0396	332458	332742	+
TTS0332839_+	antisense	332839	+	TK0397	332751	333722	-
TTS0333040_-	internal	333040	-	TK0397	332751	333722	-
TTS0333215_-	internal	333215	-	TK0397	332751	333722	-
TTS0333251_+	antisense	333251	+	TK0397	332751	333722	-
TTS0333348_-	internal	333348	-	TK0397	332751	333722	-
TTS0333455_+	antisense	333455	+	TK0397	332751	333722	-
TTS0333705_+	antisense	333705	+	TK0397	332751	333722	-
TTS0333705_+	secondary	333705	+	TK0398	333809	334951	+
TTS0333732_+	antisense	333732	+	TK0397	332751	333722	-
TTS0333732_+	secondary	333732	+	TK0398	333809	334951	+
TTS0333760_-	primary	333760	-	TK0397	332751	333722	-
TTS0333760_-	antisense	333760	-	TK0398	333809	334951	+
TTS0333800_+	primary	333800	+	TK0398	333809	334951	+
TTS0334359_-	antisense	334359	-	TK0398	333809	334951	+
TTS0334838_+	internal	334838	+	TK0398	333809	334951	+
TTS0334923_-	antisense	334923	-	TK0398	333809	334951	+
TTS0335015_+	secondary	335015	+	TK0399	335074	335670	+
TTS0335056_+	primary	335056	+	TK0399	335074	335670	+
TTS0335454_-	antisense	335454	-	TK0399	335074	335670	+
TTS0335962_-	antisense	335962	-	TK0400	335639	336118	+
TTS0336813_-	antisense	336813	-	TK0401	336140	336718	+
TTS0336866_+	primary	336866	+	TK0402	336892	337266	+
TTS0337314_+	antisense	337314	+	TK0403	337259	337690	-
TTS0337664_+	antisense	337664	+	TK0403	337259	337690	-
TTS0337664_+	antisense	337664	+	TK0404	337717	338730	-
TTS0337699_-	primary	337699	-	TK0403	337259	337690	-
TTS0337710_-	secondary	337710	-	TK0403	337259	337690	-
TTS0338083_+	antisense	338083	+	TK0404	337717	338730	-
TTS0338117_-	internal	338117	-	TK0404	337717	338730	-
TTS0338290_+	antisense	338290	+	TK0404	337717	338730	-
TTS0338741_-	primary	338741	-	TK0404	337717	338730	-
TTS0338926_+	primary	338926	+	TK0405	338953	339372	+
TTS0339279_-	antisense	339279	-	TK0405	338953	339372	+
TTS0339331_+	internal	339331	+	TK0405	338953	339372	+
TTS0339331_+	primary	339331	+	TK0406	339369	339794	+
TTS0339794_-	antisense	339794	-	TK0406	339369	339794	+
TTS0340522_-	internal	340522	-	TK0407	340152	340544	-
TTS0340573_+	antisense	340573	+	TK0407	340152	340544	-
TTS0340781_+	antisense	340781	+	TK0408	340726	341310	-
TTS0341092_-	internal	341092	-	TK0408	340726	341310	-
TTS0341119_-	internal	341119	-	TK0408	340726	341310	-
TTS0341200_+	antisense	341200	+	TK0408	340726	341310	-
TTS0341402_-	primary	341402	-	TK0408	340726	341310	-
TTS0341522_+	primary	341522	+	TK0409	341564	342001	+
TTS0341962_-	antisense	341962	-	TK0409	341564	342001	+
TTS0342888_-	antisense	342888	-	TK0410	342439	343467	+
TTS0347001_+	internal	347001	+	TK0421	346893	347273	+
TTS0347221_-	primary	347221	-	TKt06	347142	347219	-
TTS0347221_-	antisense	347221	-	TK0421	346893	347273	+
TTS0347350_+	primary	347350	+	TK0422	347357	348469	+
TTS0350434_-	primary	350434	-	TK0423	348573	350423	-
TTS0350543_+	primary	350543	+	TK0424	350543	351604	+
TTS0350811_-	antisense	350811	-	TK0424	350543	351604	+
TTS0352215_+	primary	352215	+	TK0426	352224	352991	+
TTS0355462_+	internal	355462	+	TK0429	355408	355878	+
TTS0355925_-	antisense	355925	-	TK0429	355408	355878	+
TTS0355925_-	internal	355925	-	TK0430	355862	356458	-
TTS0360635_+	internal	360635	+	TK0435	360177	361472	+
TTS0361502_+	primary	361502	+	TK0436	361512	363413	+
TTS0363341_+	antisense	363341	+	TK0437	363426	365372	-
TTS0363341_+	internal	363341	+	TK0436	361512	363413	+
TTS0363476_+	antisense	363476	+	TK0437	363426	365372	-
TTS0363897_+	antisense	363897	+	TK0437	363426	365372	-
TTS0363936_-	internal	363936	-	TK0437	363426	365372	-
TTS0364204_-	internal	364204	-	TK0437	363426	365372	-
TTS0364271_-	internal	364271	-	TK0437	363426	365372	-
TTS0365573_-	primary	365573	-	TK0437	363426	365372	-
TTS0365573_-	internal	365573	-	TK0438	365381	366619	-
TTS0365905_+	antisense	365905	+	TK0438	365381	366619	-
TTS0366397_-	internal	366397	-	TK0438	365381	366619	-
TTS0366682_+	antisense	366682	+	TK0439	366705	367292	-
TTS0368211_-	primary	368211	-	TK0440	367296	368198	-
TTS0369214_-	internal	369214	-	TK0441	368243	369295	-
TTS0369453_+	primary	369453	+	TK0442	369464	370369	+
TTS0369701_+	internal	369701	+	TK0442	369464	370369	+
TTS0370093_-	antisense	370093	-	TK0442	369464	370369	+
TTS0370148_+	internal	370148	+	TK0442	369464	370369	+
TTS0370148_+	secondary	370148	+	TK0443	370373	371455	+
TTS0370196_+	internal	370196	+	TK0442	369464	370369	+
TTS0370196_+	secondary	370196	+	TK0443	370373	371455	+
TTS0370253_+	internal	370253	+	TK0442	369464	370369	+
TTS0370253_+	primary	370253	+	TK0443	370373	371455	+
TTS0370323_-	antisense	370323	-	TK0442	369464	370369	+
TTS0370323_-	antisense	370323	-	TK0443	370373	371455	+
TTS0370417_+	internal	370417	+	TK0443	370373	371455	+
TTS0371357_-	antisense	371357	-	TK0443	370373	371455	+
TTS0371486_+	primary	371486	+	TK0444	371496	372926	+
TTS0371898_+	internal	371898	+	TK0444	371496	372926	+
TTS0374068_+	orphan	374068	+
TTS0374101_-	orphan	374101	-
TTS0374152_-	secondary	374152	-
TTS0374580_+	primary	374580	+	TK0445	374589	374846	+
TTS0375905_-	internal	375905	-	TK0447	375541	376314	-
TTS0375955_+	antisense	375955	+	TK0447	375541	376314	-
TTS0376655_+	antisense	376655	+	TK0448	376304	376981	-
TTS0377029_+	antisense	377029	+	TK0449	376953	377615	-
TTS0377312_-	internal	377312	-	TK0449	376953	377615	-
TTS0378087_-	internal	378087	-	TK0450	377612	379213	-
TTS0378568_+	antisense	378568	+	TK0450	377612	379213	-
TTS0381251_+	antisense	381251	+	TK0453	381117	382319	-
TTS0383909_+	antisense	383909	+	TK0456	383849	384262	-
TTS0385854_-	internal	385854	-	TK0459	385036	386145	-
TTS0386158_-	primary	386158	-	TK0459	385036	386145	-
TTS0388017_-	internal	388017	-	TK0460	386206	388428	-
TTS0389459_+	antisense	389459	+	TK0462	389062	390138	-
TTS0391051_+	antisense	391051	+	TK0463	390135	391607	-
TTS0391235_-	internal	391235	-	TK0463	390135	391607	-
TTS0392235_+	antisense	392235	+	TK0464	391576	392367	-
TTS0392243_+	antisense	392243	+	TK0464	391576	392367	-
TTS0392394_-	primary	392394	-	TK0464	391576	392367	-
TTS0393341_-	primary	393341	-	TK0465	392620	393318	-
TTS0394047_+	internal	394047	+	TK0466	393434	394756	+
TTS0394644_+	secondary	394644	+	TK0467	394909	398115	+
TTS0394644_+	internal	394644	+	TK0466	393434	394756	+
TTS0394883_+	primary	394883	+	TK0467	394909	398115	+
TTS0394949_-	antisense	394949	-	TK0467	394909	398115	+
TTS0396804_+	internal	396804	+	TK0467	394909	398115	+
TTS0397264_+	internal	397264	+	TK0467	394909	398115	+
TTS0397921_+	internal	397921	+	TK0467	394909	398115	+
TTS0398203_+	antisense	398203	+	TK0468	398184	398477	-
TTS0398429_-	antisense	398429	-	TK0469	398508	399017	+
TTS0398429_-	internal	398429	-	TK0468	398184	398477	-
TTS0398504_+	primary	398504	+	TK0469	398517	399017	+
TTS0398504_+	antisense	398504	+	TK0468	398184	398477	-
TTS0398989_-	antisense	398989	-	TK0469	398508	399017	+
TTS0399043_+	primary	399043	+	TK0470	399056	404191	+
TTS0404359_+	primary	404359	+	TK0471	404502	405296	+
TTS0404426_-	antisense	404426	-	TK0471	404502	405296	+
TTS0405670_-	internal	405670	-	TK0473	405634	405969	-
TTS0405670_-	primary	405670	-	TK0472	405425	405637	-
TTS0405724_+	antisense	405724	+	TK0473	405634	405969	-
TTS0406238_-	primary	406238	-	TK0473	405634	405969	-
TTS0406238_-	internal	406238	-	TK0474	405966	406700	-
TTS0406818_+	primary	406818	+	TK0475	406841	408061	+
TTS0407127_-	antisense	407127	-	TK0475	406841	408061	+
TTS0408490_+	internal	408490	+	TK0476	408070	408813	+
TTS0408799_+	primary	408799	+	TK0477	408815	409468	+
TTS0410456_+	primary	410456	+	TK0480	410466	411086	+
TTS0411098_-	antisense	411098	-	TK0480	410466	411086	+
TTS0411149_+	primary	411149	+	TK0481	411182	411694	+
TTS0411789_-	antisense	411789	-	TK0481	411182	411694	+
TTS0411862_+	primary	411862	+	TK0482	411884	413299	+
TTS0413363_+	internal	413363	+	TK0483	413310	413921	+
TTS0414317_+	internal	414317	+	TK0485	414264	414860	+
TTS0414541_+	internal	414541	+	TK0485	414264	414860	+
TTS0415279_+	internal	415279	+	TK0487	415226	415876	+
TTS0416353_-	antisense	416353	-	TK0488	415881	416501	+
TTS0419242_+	primary	419242	+	TK0492	419253	420569	+
TTS0420601_+	primary	420601	+	TK0493	420633	422726	+
TTS0420646_-	antisense	420646	-	TK0493	420633	422726	+
TTS0421104_+	internal	421104	+	TK0493	420633	422726	+
TTS0421799_-	antisense	421799	-	TK0493	420633	422726	+
TTS0422402_+	internal	422402	+	TK0493	420633	422726	+
TTS0422687_-	antisense	422687	-	TK0493	420633	422726	+
TTS0422954_-	internal	422954	-	TK0494	422883	424037	-
TTS0424046_-	primary	424046	-	TK0494	422883	424037	-
TTS0424138_+	primary	424138	+	TKt07	424153	424230	+
TTS0424214_+	internal	424214	+	TKt07	424153	424230	+
TTS0424214_+	primary	424214	+	TKt08	424241	424318	+
TTS0424386_+	orphan	424386	+
TTS0424799_+	orphan	424799	+
TTS0425045_-	internal	425045	-	TK0495	425000	426262	-
TTS0426753_+	primary	426753	+	TK0497	426754	427749	+
TTS0427753_-	antisense	427753	-	TK0497	426754	427749	+
TTS0427806_+	primary	427806	+	TK0498	427806	429071	+
TTS0432281_-	primary	432281	-	TK0502	430890	432257	-
TTS0432386_+	primary	432386	+	TK0503	432404	432745	+
TTS0434115_-	internal	434115	-	TK0505	433453	434430	-
TTS0434461_-	antisense	434461	-	TK0506	434549	435742	+
TTS0434461_-	primary	434461	-	TK0505	433453	434430	-
TTS0436676_-	internal	436676	-	TK0508	436307	436789	-
TTS0436690_+	antisense	436690	+	TK0508	436307	436789	-
TTS0436828_-	primary	436828	-	TK0508	436307	436789	-
TTS0436828_-	internal	436828	-	TK0509	436767	437324	-
TTS0437015_-	secondary	437015	-	TK0508	436307	436789	-
TTS0437015_-	internal	437015	-	TK0509	436767	437324	-
TTS0437334_-	primary	437334	-	TK0509	436767	437324	-
TTS0437354_-	secondary	437354	-	TK0509	436767	437324	-
TTS0437405_+	primary	437405	+	TK0510	437416	438216	+
TTS0437405_+	antisense	437405	+	TK0509	436767	437324	-
TTS0439675_-	primary	439675	-	TK0511	438229	439665	-
TTS0440420_-	primary	440420	-	TK0512	439703	440410	-
TTS0440500_+	primary	440500	+	TK0513	440585	441451	+
TTS0441484_+	primary	441484	+	TK0514	441518	441889	+
TTS0442335_+	primary	442335	+	TK0516	442365	442880	+
TTS0442457_-	antisense	442457	-	TK0516	442365	442880	+
TTS0442928_+	primary	442928	+	TK0517	442938	444149	+
TTS0442966_-	antisense	442966	-	TK0516	442365	442880	+
TTS0442966_-	antisense	442966	-	TK0517	442938	444149	+
TTS0444133_-	antisense	444133	-	TK0517	442938	444149	+
TTS0445491_-	internal	445491	-	TK0520	445301	446152	-
TTS0445544_+	antisense	445544	+	TK0520	445301	446152	-
TTS0446152_-	primary	446152	-	TK0520	445301	446152	-
TTS0446655_-	internal	446655	-	TK0521	446204	448906	-
TTS0448906_-	primary	448906	-	TK0521	446204	448906	-
TTS0450310_-	primary	450310	-	TK0522	448952	450301	-
TTS0450464_+	primary	450464	+	TK0523	450488	451003	+
TTS0451073_+	primary	451073	+	TK0524	451084	451245	+
TTS0451592_-	antisense	451592	-	TK0525	451257	451604	+
TTS0451913_-	internal	451913	-	TK0526	451623	452618	-
TTS0452623_-	primary	452623	-	TK0526	451623	452618	-
TTS0452764_+	primary	452764	+	TK0527	452777	453130	+
TTS0453301_+	primary	453301	+	TK0528	453313	454608	+
TTS0453325_-	antisense	453325	-	TK0528	453313	454608	+
TTS0454507_+	internal	454507	+	TK0528	453313	454608	+
TTS0454721_+	primary	454721	+	TK0529	454842	455348	+
TTS0454847_-	antisense	454847	-	TK0529	454842	455348	+
TTS0454883_+	internal	454883	+	TK0529	454842	455348	+
TTS0455779_-	antisense	455779	-	TK0531	455558	455839	+
TTS0455991_+	internal	455991	+	TK0532	455845	456273	+
TTS0456316_+	primary	456316	+	TK0533	456337	456669	+
TTS0456798_+	internal	456798	+	TK0534	456666	456842	+
TTS0456798_+	primary	456798	+	TK0535	456845	457594	+
TTS0457706_+	internal	457706	+	TK0536	457625	458191	+
TTS0458178_-	antisense	458178	-	TK0536	457625	458191	+
TTS0458448_+	primary	458448	+	TK0537	458483	459133	+
TTS0459595_+	antisense	459595	+	TK0538	459145	459678	-
TTS0459595_+	secondary	459595	+	TK0539	459725	460681	+
TTS0459689_-	primary	459689	-	TK0538	459145	459678	-
TTS0459724_+	primary	459724	+	TK0539	459725	460681	+
TTS0459828_-	antisense	459828	-	TK0539	459725	460681	+
TTS0459828_-	secondary	459828	-	TK0538	459145	459678	-
TTS0459880_+	internal	459880	+	TK0539	459725	460681	+
TTS0461943_-	primary	461943	-	TK0540	460674	461933	-
TTS0462060_+	orphan	462060	+	Tko40
TTS0462396_+	orphan	462396	+
TTS0462542_+	antisense	462542	+	TK0541	462625	463815	-
TTS0463861_+	antisense	463861	+	TK0542	463818	464276	-
TTS0464964_+	antisense	464964	+	TK0544	464467	464979	-
TTS0464989_-	primary	464989	-	TK0544	464467	464979	-
TTS0465204_-	orphan	465204	-	Tko105
TTS0465320_+	primary	465320	+	TK0545	465352	466569	+
TTS0466865_-	primary	466865	-	TK0546	466639	466854	-
TTS0466971_+	primary	466971	+	TK0547	466982	467638	+
TTS0468814_-	primary	468814	-	TK0548	467635	468804	-
TTS0468957_-	secondary	468957	-	TK0548	467635	468804	-
TSS0470603_-	orphan	470603	-	crL3
TTS0474010_-	internal	474010	-	TK0550	472698	474143	-
TTS0474153_-	primary	474153	-	TK0550	472698	474143	-
TTS0474235_+	primary	474235	+	TK0551	474246	475247	+
TTS0475699_-	antisense	475699	-	TK0552	475257	475715	+
TTS0475774_+	primary	475774	+	TK0553	475775	477049	+
TTS0477744_+	primary	477744	+	TK0555	477745	478038	+
TTS0480181_-	primary	480181	-	TK0558	479636	480169	-
TTS0480763_-	primary	480763	-	TK0559	480205	480753	-
TTS0480817_+	antisense	480817	+	TK0560	480850	481125	-
TTS0481111_+	primary	481111	+	TK0561	481322	482686	+
TTS0481150_-	primary	481150	-	TK0560	480850	481125	-
TTS0482405_+	internal	482405	+	TK0561	481322	482686	+
TTS0482417_+	internal	482417	+	TK0561	481322	482686	+
TTS0482681_-	antisense	482681	-	TK0561	481322	482686	+
TTS0483534_-	orphan	483534	-
TTS0483872_-	orphan	483872	-
TTS0484926_-	primary	484926	-	TK0562	484576	484917	-
TTS0484979_+	primary	484979	+	TK0563	484988	485452	+
TTS0486027_-	primary	486027	-	TK0564	485449	486015	-
TTS0486061_+	primary	486061	+	TK0565	486072	486491	+
TTS0486334_+	internal	486334	+	TK0565	486072	486491	+
TTS0489028_-	internal	489028	-	TK0567	488990	489490	-
TTS0489028_-	primary	489028	-	TK0566	486488	488986	-
TTS0490715_-	primary	490715	-	TK0568	489524	490651	-
TTS0490766_+	primary	490766	+	TK0569	490775	491851	+
TTS0491917_+	primary	491917	+	TK0570	491929	493383	+
TTS0492124_-	antisense	492124	-	TK0570	491929	493383	+
TTS0493364_-	antisense	493364	-	TK0570	491929	493383	+
TTS0493382_+	secondary	493382	+	TK0571	493568	495415	+
TTS0493382_+	internal	493382	+	TK0570	491929	493383	+
TTS0493529_+	primary	493529	+	TK0571	493568	495415	+
TTS0494792_+	internal	494792	+	TK0571	493568	495415	+
TTS0497172_+	primary	497172	+	TK0574	497181	499193	+
TTS0499207_-	internal	499207	-	TK0575	498959	499552	-
TTS0499207_-	antisense	499207	-	TK0574	497181	499193	+
TTS0499259_+	antisense	499259	+	TK0575	498959	499552	-
TTS0499259_+	primary	499259	+	TKt09	499262	499338	+
TTS0504890_+	antisense	504890	+	TK0587	503481	505568	-
TTS0505346_+	antisense	505346	+	TK0587	503481	505568	-
TTS0506143_+	antisense	506143	+	TK0588	506249	506671	-
TTS0506247_-	orphan	506247	-
TTS0507583_-	primary	507583	-	TK0590	507342	507572	-
TTS0507685_+	primary	507685	+	TK0591	507696	508703	+
TTS0507780_+	internal	507780	+	TK0591	507696	508703	+
TTS0507946_-	antisense	507946	-	TK0591	507696	508703	+
TTS0508885_+	antisense	508885	+	TK0592	508810	510189	-
TTS0509346_+	antisense	509346	+	TK0592	508810	510189	-
TTS0509562_+	antisense	509562	+	TK0592	508810	510189	-
TTS0509989_-	internal	509989	-	TK0592	508810	510189	-
TTS0510053_+	antisense	510053	+	TK0592	508810	510189	-
TTS0510176_+	antisense	510176	+	TK0592	508810	510189	-
TTS0510176_+	antisense	510176	+	TK0593	510170	511333	-
TTS0510845_-	internal	510845	-	TK0593	510170	511333	-
TTS0510986_+	antisense	510986	+	TK0593	510170	511333	-
TTS0511079_+	antisense	511079	+	TK0593	510170	511333	-
TTS0511341_-	primary	511341	-	TK0593	510170	511333	-
TTS0511573_+	primary	511573	+	TK0594	511603	511959	+
TTS0511611_-	antisense	511611	-	TK0594	511603	511959	+
TTS0511611_-	secondary	511611	-	TK0593	510170	511333	-
TTS0511818_-	antisense	511818	-	TK0594	511603	511959	+
TTS0512203_+	antisense	512203	+	TK0595	511930	512484	-
TTS0512476_+	secondary	512476	+	TK0596	512652	513488	+
TTS0512476_+	antisense	512476	+	TK0595	511930	512484	-
TTS0512496_-	primary	512496	-	TK0595	511930	512484	-
TTS0512615_+	primary	512615	+	TK0596	512652	513488	+
TTS0513526_+	orphan	513526	+
TTS0513657_+	antisense	513657	+	TK0597	513717	514268	-
TTS0514035_+	antisense	514035	+	TK0597	513717	514268	-
TTS0514230_-	internal	514230	-	TK0597	513717	514268	-
TTS0514381_-	internal	514381	-	TK0598	514265	514465	-
TTS0514381_-	primary	514381	-	TK0597	513717	514268	-
TTS0514739_+	antisense	514739	+	TK0599	514543	514848	-
TTS0515381_-	internal	515381	-	TK0600	514850	515539	-
TTS0516513_-	internal	516513	-	TK0601	515550	516851	-
TTS0516953_-	primary	516953	-	TK0601	515550	516851	-
TTS0519463_+	antisense	519463	+	TK0605	518779	519582	-
TTS0524065_-	internal	524065	-	TK0610	522844	524730	-
TTS0524083_-	internal	524083	-	TK0610	522844	524730	-
TTS0526714_+	antisense	526714	+	TK0614	525891	526844	-
TTS0526846_+	antisense	526846	+	TK0614	525891	526844	-
TTS0527046_-	primary	527046	-	TK0614	525891	526844	-
TTS0527129_-	antisense	527129	-	TK0615	527215	527475	+
TTS0527129_-	secondary	527129	-	TK0614	525891	526844	-
TTS0527180_+	primary	527180	+	TK0615	527215	527475	+
TTS0527702_+	primary	527702	+	TK0617	527705	528331	+
TTS0528371_+	primary	528371	+	TK0618	528371	528976	+
TTS0532611_+	primary	532611	+	TK0627	532622	533761	+
TTS0532626_-	antisense	532626	-	TK0627	532622	533761	+
TTS0532626_-	secondary	532626	-	TK0626	532130	532537	-
TTS0532537_-	primary	532537		TK0626	532131	532538	-
TTS0533539_-	antisense	533539	-	TK0627	532622	533761	+
TTS0533759_-	antisense	533759	-	TK0627	532622	533761	+
TTS0533809_+	internal	533809	+	TK0628	533796	534923	+
TTS0535376_-	primary	535376	-	TK0629	534924	535361	-
TTS0536773_-	primary	536773	-	TK0630	535373	536689	-
TTS0536935_+	primary	536935	+	TK0631	537014	537853	+
TTS0537877_-	antisense	537877	-	TK0631	537014	537853	+
TTS0537877_-	antisense	537877	-	TK0632	537854	538216	+
TTS0539656_+	internal	539656	+	TK0634	539311	540957	+
TTS0539810_-	antisense	539810	-	TK0634	539311	540957	+
TTS0546262_+	secondary	546262	+	TK0641	546484	547509	+
TTS0546262_+	internal	546262	+	TK0640	545707	546462	+
TTS0546311_+	secondary	546311	+	TK0641	546484	547509	+
TTS0546311_+	internal	546311	+	TK0640	545707	546462	+
TTS0546450_+	primary	546450	+	TK0641	546484	547509	+
TTS0546450_+	internal	546450	+	TK0640	545707	546462	+
TTS0546778_-	antisense	546778	-	TK0641	546484	547509	+
TTS0546829_+	internal	546829	+	TK0641	546484	547509	+
TTS0547176_-	antisense	547176	-	TK0641	546484	547509	+
TTS0547227_+	internal	547227	+	TK0641	546484	547509	+
TTS0547227_+	secondary	547227	+	TK0642	547518	547766	+
TTS0547508_+	primary	547508	+	TK0642	547518	547766	+
TTS0547811_+	primary	547811	+	TK0643	547837	548190	+
TTS0548935_-	antisense	548935	-	TK0645	548538	549521	+
TTS0549972_+	primary	549972	+	TK0647	550087	551157	+
TTS0551140_-	antisense	551140	-	TK0647	550087	551157	+
TTS0551179_+	primary	551179	+	TK0648	551283	552467	+
TTS0553148_+	primary	553148	+	TK0650	553182	553706	+
TTS0553687_-	antisense	553687	-	TK0650	553182	553706	+
TTS0554769_-	primary	554769	-	TK0651	553752	554741	-
TTS0554862_+	primary	554862	+	TK0652	554874	555683	+
TTS0555947_-	internal	555947	-	TK0653	555790	556818	-
TTS0557137_-	internal	557137	-	TK0654	556886	558139	-
TTS0558638_+	antisense	558638	+	TK0655	558132	558761	-
TTS0558816_+	antisense	558816	+	TK0656	558871	559329	-
TTS0558841_+	antisense	558841	+	TK0656	558871	559329	-
TTS0558764_-	primary	558764	-	TK0655	558132	558761	-
TTS0558867_-	secondary	558867	-	TK0655	558132	558761	-
TTS0558914_-	secondary	558914	-	TK0655	558132	558761	-
TTS0558914_-	internal	558914	-	TK0656	558871	559329	-
TTS0558965_+	antisense	558965	+	TK0656	558871	559329	-
TTS0559354_-	primary	559354	-	TK0656	558871	559329	-
TTS0559489_+	primary	559489	+	TK0657	559513	560805	+
TTS0559518_-	antisense	559518	-	TK0657	559513	560805	+
TTS0559518_-	secondary	559518	-	TK0656	558871	559329	-
TTS0560650_+	internal	560650	+	TK0657	559513	560805	+
TTS0560650_+	primary	560650	+	TK0658	560845	562371	+
TTS0561523_+	internal	561523	+	TK0658	560845	562371	+
TTS0564298_-	antisense	564298	-	TK0660	563399	564310	+
TTS0567879_-	primary	567879	-	TK0663	567563	567793	-
TTS0568003_-	internal	568003	-	TK0664	567872	568519	-
TTS0568003_-	secondary	568003	-	TK0663	567563	567793	-
TTS0568280_+	antisense	568280	+	TK0664	567872	568519	-
TTS0568531_-	primary	568531	-	TK0664	567872	568519	-
TTS0568714_+	primary	568714	+	TK0665	568739	570136	+
TTS0570714_-	internal	570714	-	TK0666	570179	570727	-
TTS0570738_-	primary	570738	-	TK0666	570179	570727	-
TTS0570999_-	secondary	570999	-	TK0666	570179	570727	-
TTS0570999_-	antisense	570999	-	TK0667	571038	571745	+
TTS0571029_+	primary	571029	+	TK0667	571038	571745	+
TTS0571717_-	antisense	571717	-	TK0667	571038	571745	+
TTS0572103_-	primary	572103	-	TK0668	571742	572077	-
TTS0572473_-	internal	572473	-	TK0669	572156	574663	-
TTS0575071_-	internal	575071	-	TK0670	574660	575418	-
TTS0575281_+	antisense	575281	+	TK0670	574660	575418	-
TTS0575418_-	primary	575418		TK0670	574660	575418	-
TTS0575662_-	secondary	575662	-	TK0670	574660	575418	-
TTS0575662_-	internal	575662	-	TK0671	575497	576510	-
TTS0576510_-	primary	576510	-	TK0671	575497	576510	-
TTS0577766_+	primary	577766	+	TK0673	577793	578572	+
TTS0578606_+	internal	578606	+	TK0674	578586	579032	+
TTS0579084_+	orphan	579084	+
TTS0579315_+	primary	579315	+	TK0675	579532	580869	+
TTS0579442_-	antisense	579442	-	TK0675	579532	580869	+
TTS0580035_+	internal	580035	+	TK0675	579532	580869	+
TTS0580803_+	primary	580803	+	TK0676	580862	582526	+
TTS0580803_+	internal	580803	+	TK0675	579532	580869	+
TTS0581109_-	antisense	581109	-	TK0676	580862	582526	+
TTS0581161_+	internal	581161	+	TK0676	580862	582526	+
TTS0583524_-	primary	583524	-	TK0677	582580	583452	-
TTS0585444_-	primary	585444	-	TK0678	583589	585235	-
TTS0585601_+	secondary	585601	+	TK0679	585724	586389	+
TTS0585636_-	antisense	585636	-	TK0679	585724	586389	+
TTS0585673_+	primary	585673	+	TK0679	585724	586389	+
TTS0586520_-	internal	586520	-	TK0680	586382	587215	-
TTS0587215_-	primary	587215	-	TK0680	586382	587215	-
TTS0587339_-	secondary	587339	-	TK0680	586382	587215	-
TTS0587450_+	antisense	587450	+	TK0681	587390	588031	-
TTS0588010_-	internal	588010	-	TK0681	587390	588031	-
TTS0588065_+	antisense	588065	+	TK0681	587390	588031	-
TTS0588088_-	primary	588088	-	TK0681	587390	588031	-
TTS0588238_-	internal	588238	-	TK0682	588227	589957	-
TTS0588238_-	secondary	588238	-	TK0681	587390	588031	-
TTS0589959_-	primary	589959	-	TK0682	588227	589957	-
TTS0591096_+	antisense	591096	+	TK0684	591085	592179	-
TTS0591096_+	antisense	591096	+	TK0683	590036	591037	-
TTS0591136_-	internal	591136	-	TK0684	591085	592179	-
TTS0591136_-	primary	591136	-	TK0683	590036	591037	-
TTS0592286_-	primary	592286	-	TK0684	591085	592179	-
TTS0592425_+	primary	592425	+	TK0685	592425	593198	+
TTS0593223_+	primary	593223	+	TK0686	593236	593964	+
TTS0593593_+	internal	593593	+	TK0686	593236	593964	+
TTS0594169_-	antisense	594169	-	TK0687	593921	594502	+
TTS0594776_-	antisense	594776	-	TK0688	594531	595172	+
TTS0598142_+	antisense	598142	+	TK0691	597527	598606	-
TTS0598621_-	primary	598621	-	TK0691	597527	598606	-
TTS0599064_+	antisense	599064	+	TK0692	598702	599406	-
TTS0601062_+	primary	601062	+	TK0695	601072	601398	+
TTS0601296_+	primary	601296	+	TK0696	601395	601835	+
TTS0601296_+	internal	601296	+	TK0695	601072	601398	+
TTS0602382_-	internal	602382	-	TK0697	601919	602578	-
TTS0602586_-	primary	602586	-	TK0697	601919	602578	-
TTS0602760_-	internal	602760	-	TK0698	602650	603972	-
TTS0602760_-	secondary	602760	-	TK0697	601919	602578	-
TTS0605426_-	primary	605426	-	TK0699	603983	605404	-
TTS0605528_+	primary	605528	+	TK0700	605537	605830	+
TTS0608693_+	antisense	608693	+	TK0703	607685	608632	-
TTS0608693_+	primary	608693	+	TK0704	608727	609356	+
TTS0608894_-	antisense	608894	-	TK0704	608727	609356	+
TTS0608894_-	primary	608894	-	TK0703	607685	608632	-
TTS0609674_+	primary	609674	+	TK0705	609684	611207	+
TTS0611189_-	antisense	611189	-	TK0705	609684	611207	+
TTS0611287_+	primary	611287	+	TK0706	611297	612931	+
TTS0611307_-	antisense	611307	-	TK0706	611297	612931	+
TTS0614956_+	internal	614956	+	TK0709	614620	615381	+
TTS0617428_-	antisense	617428	-	TK0712	616720	617382	+
TTS0620610_-	primary	620610	-	TK0716	620123	620353	-
TTS0620762_+	primary	620762	+	TK0717	620770	621588	+
TTS0625172_-	primary	625172	-	TK0723	624742	625161	-
TTS0625250_+	primary	625250	+	TK0724	625275	625898	+
TTS0625886_-	antisense	625886	-	TK0724	625275	625898	+
TTS0629006_-	primary	629006	-	TK0728	627839	628996	-
TTS0631881_+	primary	631881	+	TK0732	631893	632357	+
TTS0632377_-	antisense	632377	-	TK0732	631893	632357	+
TTS0632393_-	antisense	632393	-	TK0732	631893	632357	+
TTS0632393_-	antisense	632393	-	TK0733	632437	632637	+
TTS0632574_-	antisense	632574	-	TK0733	632437	632637	+
TTS0637137_+	primary	637137	+	TK0741	637150	637458	+
TTS0637493_+	primary	637493	+	TK0742	637503	638069	+
TTS0638945_-	primary	638945	-	TK0743	638141	638935	-
TTS0639019_+	primary	639019	+	TK0744	639020	639658	+
TTS0641189_-	primary	641189	-	TK0746	640400	641188	-
TTS0641930_-	primary	641930	-	TK0747	641211	641930	-
TTS0643105_-	primary	643105	-	TK0749	642518	643105	-
TTS0643624_+	primary	643624	+	TK0751	643832	644485	+
TTS0643624_+	internal	643624	+	TK0750	643216	643677	+
TTS0643821_-	antisense	643821	-	TK0750	643216	643677	+
TTS0643821_-	antisense	643821	-	TK0751	643832	644485	+
TTS0643819_-	antisense	643819	-	TK0751	643832	644485	+
TTS0644533_-	antisense	644533	-	TK0751	643832	644485	+
TTS0644639_+	antisense	644639	+	TK0752	644605	646503	-
TTS0647574_-	antisense	647574	-	TK0754	647589	650024	+
TTS0650024_-	antisense	650024	-	TK0754	647589	650024	+
TTS0650067_+	primary	650067	+	TK0755	650094	650591	+
TTS0651118_-	antisense	651118	-	TK0756	650594	651094	+
TTS0653564_-	primary	653564	-	TK0758	652350	653555	-
TTS0653659_+	primary	653659	+	TK0759	653791	655086	+
TTS0653728_-	antisense	653728	-	TK0759	653791	655086	+
TTS0653728_-	secondary	653728	-	TK0758	652350	653555	-
TTS0653926_+	internal	653926	+	TK0759	653791	655086	+
TTS0655621_+	orphan	655621	+
TTS0655859_-	internal	655859	-	TKt10	655829	655905	-
TTS0655909_-	primary	655909	-	TKt10	655829	655905	-
TTS0655962_-	internal	655962	-	TK0760	655944	657686	-
TTS0657747_+	antisense	657747	+	TK0760	655944	657686	-
TTS0657747_+	antisense	657747	+	TK0761	657729	658649	-
TTS0658156_-	internal	658156	-	TK0761	657729	658649	-
TTS0659785_+	antisense	659785	+	TK0763	659857	660162	-
TTS0659785_+	antisense	659785	+	TK0762	658780	659832	-
TTS0659832_-	primary	659832	-	TK0762	658780	659832	-
TTS0660171_-	primary	660171	-	TK0763	659857	660162	-
TTS0660252_+	primary	660252	+	TK0764	660253	664425	+
TTS0662327_-	antisense	662327	-	TK0764	660253	664425	+
TTS0664579_+	primary	664579	+	TK0765	664589	665593	+
TTS0665633_+	primary	665633	+	TK0766	665641	666002	+
TTS0666084_+	primary	666084	+	TK0767	666106	666342	+
TTS0666651_-	primary	666651	-	TK0768	666339	666623	-
TTS0666651_-	internal	666651	-	TK0769	666625	667131	-
TTS0667132_-	primary	667131	-	TK0769	666625	667131	-
TTS0667735_-	primary	667735	-	TK0770	667225	667722	-
TTS0668175_-	antisense	668175	-	TK0771	667843	669495	+
TTS0671924_+	secondary	671924	+	TK0773	672046	673992	+
TTS0672036_+	primary	672036	+	TK0773	672046	673992	+
TTS0671937_-	antisense	671937	-	TK0772	669742	671925	+
TTS0672584_-	antisense	672584	-	TK0773	672046	673992	+
TTS0672735_-	antisense	672735	-	TK0773	672046	673992	+
TTS0673002_+	internal	673002	+	TK0773	672046	673992	+
TTS0673141_+	internal	673141	+	TK0773	672046	673992	+
TTS0673694_+	internal	673694	+	TK0773	672046	673992	+
TTS0673847_+	secondary	673847	+	TK0774	674040	674918	+
TTS0673847_+	internal	673847	+	TK0773	672046	673992	+
TTS0674040_+	primary	674040	+	TK0774	674040	674918	+
TTS0674902_-	antisense	674902	-	TK0774	674040	674918	+
TTS0674955_+	primary	674955	+	TK0775	674964	675977	+
TTS0676045_+	primary	676045	+	TK0776	676045	677301	+
TTS0679123_+	antisense	679123	+	TK0779	679107	679820	-
TTS0679820_-	primary	679820	-	TK0779	679107	679820	-
TTS0679873_+	primary	679873	+	TK0780	679971	680477	+
TTS0680689_+	primary	680689	+	TK0781	680715	681761	+
TTS0681811_+	primary	681811	+	TK0782	681818	682213	+
TTS0682767_-	primary	682767	-	TK0783	682453	682758	-
TTS0682805_+	primary	682805	+	TK0784	682805	684718	+
TTS0685070_-	internal	685070	-	TK0785	684705	685181	-
TTS0686219_-	primary	686219	-	TKt11	686097	686204	-
TTS0686668_+	antisense	686668	+	TK0786	686260	686880	-
TTS0688463_-	primary	688463	-	TK0788	687645	688454	-
TTS0688513_+	primary	688513	+	TK0789	688523	689578	+
TTS0689433_+	internal	689433	+	TK0789	688523	689578	+
TTS0689433_+	primary	689433	+	TK0790	689602	690036	+
TTS0690518_-	primary	690518	-	TK0792	690323	690508	-
TTS0690558_+	antisense	690558	+	TK0793	690557	691360	-
TTS0691370_-	primary	691370	-	TK0793	690557	691360	-
TTS0691421_+	antisense	691421	+	TK0794	691394	692824	-
TTS0692604_-	internal	692604	-	TK0794	691394	692824	-
TTS0694935_-	primary	694935	-	TK0795	692824	694926	-
TTS0694940_+	antisense	694940	+	TK0796	694993	695412	-
TTS0694987_+	antisense	694987	+	TK0796	694993	695412	-
TTS0696621_+	antisense	696621	+	TK0798	696658	697815	-
TTS0696621_+	antisense	696621	+	TK0797	695417	696661	-
TTS0697536_-	internal	697536	-	TK0798	696658	697815	-
TTS0701407_-	primary	701407	-	TK0802	701044	701397	-
TTS0701515_-	secondary	701515	-	TK0802	701044	701397	-
TTS0701821_+	internal	701821	+	TK0803	701575	702366	+
TTS0704661_+	antisense	704661	+	TK0806	703844	705202	-
TTS0705265_-	primary	705265	-	TK0806	703844	705202	-
TTS0705316_+	primary	705316	+	TK0807	705316	706467	+
TTS0705339_-	secondary	705339	-	TK0806	703844	705202	-
TTS0705339_-	antisense	705339	-	TK0807	705316	706467	+
TTS0705918_-	antisense	705918	-	TK0807	705316	706467	+
TTS0706639_+	antisense	706639	+	TK0808	706462	706656	-
TTS0706639_+	secondary	706639	+	TK0809	706755	708563	+
TTS0706663_-	primary	706663	-	TK0808	706462	706656	-
TTS0706687_-	secondary	706687	-	TK0808	706462	706656	-
TTS0706737_+	primary	706737	+	TK0809	706755	708563	+
TTS0708029_-	antisense	708029	-	TK0809	706755	708563	+
TTS0708785_-	antisense	708785	-	TK0810	708574	711576	+
TTS0709707_-	antisense	709707	-	TK0810	708574	711576	+
TTS0709744_+	internal	709744	+	TK0810	708574	711576	+
TTS0711492_+	internal	711492	+	TK0810	708574	711576	+
TTS0711492_+	secondary	711492	+	TK0811	711707	712447	+
TTS0711696_+	primary	711696	+	TK0811	711707	712447	+
TTS0713140_-	primary	713140	-	TK0812	712452	713126	-
TTS0713175_+	antisense	713175	+	TK0812	712452	713126	-
TTS0713175_+	primary	713175	+	TK0813	713185	713640	+
TTS0713702_+	antisense	713702	+	TK0814	713700	714929	-
TTS0714939_-	primary	714939	-	TK0814	713700	714929	-
TTS0714987_+	antisense	714987	+	TK0815	715031	715477	-
TTS0715065_-	secondary	715065	-	TK0814	713700	714929	-
TTS0715065_-	internal	715065	-	TK0815	715031	715477	-
TTS0718265_-	antisense	718265	-	TK0819	718330	719346	+
TTS0718265_-	primary	718265	-	TK0818	718136	718255	-
TTS0719365_+	secondary	719365	+	TK0820	719514	719795	+
TTS0719487_+	primary	719487	+	TK0820	719514	719795	+
TTS0721116_-	internal	721116	-	TK0822	720696	721433	-
TTS0721432_+	antisense	721432	+	TK0822	720696	721433	-
TTS0721432_+	antisense	721432	+	TK0823	721493	721777	-
TTS0721788_-	antisense	721788	-	TK0824	721805	722311	+
TTS0721788_-	primary	721788	-	TK0823	721493	721777	-
TTS0721835_+	internal	721835	+	TK0824	721805	722311	+
TTS0722551_-	antisense	722551	-	TK0826	722599	723123	+
TTS0722551_-	primary	722551	-	TK0825	722351	722488	-
TTS0722588_+	primary	722588	+	TK0826	722599	723123	+
TTS0724321_-	primary	724321	-	TK0827	723149	724321	-
TTS0724688_-	internal	724688	-	TK0828	724426	725511	-
TTS0725523_-	primary	725523	-	TK0828	724426	725511	-
TTS0726452_+	internal	726452	+	TK0830	726447	726650	+
TTS0726452_+	primary	726452	+	TK0831	726632	726790	+
TTS0726724_+	secondary	726724	+	TK0832	726884	727798	+
TTS0726724_+	internal	726724	+	TK0831	726632	726790	+
TTS0726827_-	antisense	726827	-	TK0831	726632	726790	+
TTS0726864_+	secondary	726864	+	TK0832	726884	727798	+
TTS0726884_+	primary	726884	+	TK0832	726884	727798	+
TTS0727944_-	internal	727944	-	TK0833	727893	729032	-
TTS0727995_+	antisense	727995	+	TK0833	727893	729032	-
TTS0729851_+	primary	729851	+	TK0835	729851	730996	+
TTS0730065_-	antisense	730065	-	TK0835	729851	730996	+
TTS0731583_+	primary	731583	+	TK0837	731593	733992	+
TTS0733974_-	antisense	733974	-	TK0837	731593	733992	+
TTS0734385_-	antisense	734385	-	TK0838	734038	734343	+
TTS0734385_-	internal	734385	-	TK0839	734356	734946	-
TTS0735072_+	primary	735072	+	TK0840	735072	735767	+
TTS0737087_-	primary	737087	-	TK0842	735972	737069	-
TTS0737164_-	secondary	737164	-	TK0842	735972	737069	-
TTS0737164_-	antisense	737164	-	TK0843	737226	737690	+
TTS0737216_+	primary	737216	+	TK0843	737226	737690	+
TTS0737712_+	orphan	737712	+
TTS0740539_-	primary	740539	-	TK0845	739694	740530	-
TTS0740716_-	antisense	740716	-	TK0846	740717	741301	+
TTS0740716_-	secondary	740716	-	TK0845	739694	740530	-
TTS0740717_+	primary	740717	+	TK0846	740717	741301	+
TTS0741327_+	primary	741327	+	TK0847	741336	741548	+
TTS0741776_-	antisense	741776	-	TK0848	741532	741852	+
TTS0741926_+	primary	741926	+	TK0849	741936	742091	+
TTS0742023_-	antisense	742023	-	TK0849	741936	742091	+
TTS0743217_-	antisense	743217	-	TK0850	742088	743383	+
TTS0743357_+	secondary	743246	+	TK0851	743440	743616	+
TTS0743357_+	internal	743246	+	TK0850	742088	743383	+
TTS0743394_+	primary	743394	+	TK0851	743440	743616	+
TTS0743792_-	internal	743792	-	TK0853	743594	744601	-
TTS0744610_-	antisense	744610	-	TK0852	744591	745379	+
TTS0744610_-	primary	744610	-	TK0853	743594	744601	-
TTS0744647_+	internal	744647	+	TK0852	744591	745379	+
TTS0745078_-	antisense	745078	-	TK0852	744591	745379	+
TTS0747821_-	primary	747821	-	TK0855	746830	747768	-
TTS0747821_-	internal	747821	-	TK0856	747773	748348	-
TTS0748066_-	secondary	748066	-	TK0855	746830	747768	-
TTS0748066_-	internal	748066	-	TK0856	747773	748348	-
TTS0748120_+	antisense	748120	+	TK0856	747773	748348	-
TTS0750130_-	primary	750130	-	TK0860	749885	750118	-
TTS0751085_+	primary	751085	+	TK0863	751137	752021	+
TTS0751085_+	antisense	751085	+	TK0862	750793	751041	-
TTS0751154_-	antisense	751154	-	TK0863	751137	752021	+
TTS0751154_-	primary	751154	-	TK0862	750793	751041	-
TTS0753038_+	primary	753038	+	TK0865	753062	754117	+
TTS0754176_-	antisense	754176	-	TK0865	753062	754117	+
TTS0754176_-	internal	754176	-	TK0866	754173	755408	-
TTS0755418_-	primary	755418	-	TK0866	754173	755408	-
TTS0755468_+	primary	755468	+	TK0867	755503	756438	+
TTS0755652_+	internal	755652	+	TK0867	755503	756438	+
TTS0757382_-	internal	757382	-	TK0869	756965	757657	-
TTS0757633_+	antisense	757633	+	TK0869	756965	757657	-
TTS0757633_+	antisense	757633	+	TK0870	757719	758456	-
TTS0757668_-	primary	757668	-	TK0869	756965	757657	-
TTS0758464_-	primary	758464	-	TK0870	757719	758456	-
TTS0758695_+	primary	758695	+	TK0871	758705	759652	+
TTS0759717_-	antisense	759717	-	TK0871	758705	759652	+
TTS0759769_+	primary	759769	+	TK0872	759769	760698	+
TTS0762325_+	primary	762325	+	TK0875	762334	763425	+
TTS0763855_+	internal	763855	+	TK0876	763403	764065	+
TTS0764149_+	primary	764149	+	TK0877	764191	765573	+
TTS0764363_-	antisense	764363	-	TK0877	764191	765573	+
TTS0765512_-	antisense	765512	-	TK0877	764191	765573	+
TTS0766157_-	antisense	766157	-	TK0879	766145	766690	+
TTS0768425_-	antisense	768425	-	TK0881	767992	768441	+
TTS0771769_-	primary	771769	-	TK0885	771290	771760	-
TTS0773528_+	primary	773528	+	TK0887	773559	774824	+
TTS0773528_+	internal	773528	+	TK0886	771827	773548	+
TTS0774123_+	internal	774123	+	TK0887	773559	774824	+
TTS0774844_+	primary	774844	+	TK0888	774854	775096	+
TTS0775938_+	internal	775938	+	TK0890	775500	776429	+
TTS0776474_+	primary	776474	+	TK0891	776487	777650	+
TTS0777008_+	internal	777008	+	TK0891	776487	777650	+
TTS0777522_+	internal	777522	+	TK0891	776487	777650	+
TTS0777522_+	primary	777522	+	TK0892	777625	778353	+
TTS0778359_+	primary	778359	+	TK0893	778369	779418	+
TTS0779314_+	internal	779314	+	TK0893	778369	779418	+
TTS0779314_+	primary	779314	+	TK0894	779421	780254	+
TTS0780393_+	primary	780393	+	TK0895	780445	782283	+
TTS0780428_-	antisense	780428	-	TK0895	780445	782283	+
TTS0784850_-	primary	784850	-	TK0897	783105	784850	-
TTS0784901_+	primary	784901	+	TK0898	784911	785417	+
TTS0786225_+	antisense	786225	+	TK0899	785389	786228	-
TTS0786225_+	antisense	786225	+	TK0900	786225	786845	-
TTS0786325_-	primary	786325	-	TK0899	785389	786228	-
TTS0786325_-	internal	786325	-	TK0900	786225	786845	-
TTS0786857_-	primary	786857	-	TK0900	786225	786845	-
TTS0786908_+	antisense	786908	+	TK0901	786934	787281	-
TTS0786921_-	secondary	786921	-	TK0900	786225	786845	-
TTS0787709_-	primary	787709	-	TK0902	787284	787580	-
TTS0787762_+	antisense	787762	+	TK0903	787750	788931	-
TTS0788975_-	primary	788975	-	TK0903	787750	788931	-
TTS0788975_-	antisense	788975	-	TK0904	788976	789269	+
TTS0788976_+	antisense	788976	+	TK0903	787750	788931	-
TTS0788976_+	primary	788976	+	TK0904	788976	789269	+
TTS0789922_-	primary	789922	-	TK0905	789318	789866	-
TTS0789922_-	internal	789922	-	TK0906	789853	790446	-
TTS0791138_+	antisense	791138	+	TK0907	790439	791059	-
TTS0791138_+	primary	791138	+	TK0908	791148	792470	+
TTS0795566_-	antisense	795566	-	TK0912	795045	795545	+
TTS0795601_-	antisense	795601	-	TK0912	795045	795545	+
TTS0795652_+	primary	795652	+	TK0913	795711	796226	+
TTS0796239_-	antisense	796239	-	TK0913	795711	796226	+
TTS0797705_-	primary	797705	-	TK0914	796311	797537	-
TTS0797705_-	internal	797705	-	TK0915	797553	798299	-
TTS0798460_+	primary	798460	+	TK0916	798483	799535	+
TTS0799602_+	primary	799602	+	TK0917	799611	799859	+
TTS0799924_-	antisense	799924	-	TK0918	799843	800328	+
TTS0799924_-	antisense	799924	-	TK0917	799611	799859	+
TTS0800906_+	primary	800906	+	TK0921	800920	802425	+
TTS0802980_-	antisense	802980	-	TK0924	802855	803298	+
TTS0802980_-	antisense	802980	-	TK0923	802673	802891	+
TTS0803207_-	antisense	803207	-	TK0924	802855	803298	+
TTS0803905_+	internal	803905	+	TK0925	803304	805028	+
TTS0805266_+	primary	805266	+	TK0927	805266	806069	+
TTS0807424_-	antisense	807424	-	TK0929	807481	808746	+
TTS0807424_-	primary	807424	-	TK0928	806025	807410	-
TTS0807475_+	antisense	807475	+	TK0928	806025	807410	-
TTS0807475_+	primary	807475	+	TK0929	807481	808746	+
TTS0809638_+	antisense	809638	+	TK0930	808747	809577	-
TTS0809638_+	antisense	809638	+	TK0931	809673	810848	-
TTS0810086_-	internal	810086	-	TK0931	809673	810848	-
TTS0811034_+	antisense	811034	+	TK0932	810848	811258	-
TTS0811266_-	primary	811266	-	TK0932	810848	811258	-
TTS0812603_+	primary	812603	+	TK0935	812636	813649	+
TTS0813517_-	antisense	813517	-	TK0935	812636	813649	+
TTS0816491_+	primary	816491	+	TK0938	816502	816651	+
TTS0816691_-	antisense	816691	-	TK0938	816502	816651	+
TTS0816691_-	antisense	816691	-	TK0939	816755	817729	+
TTS0818598_+	primary	818598	+	TK0941	818624	819469	+
TTS0822600_-	primary	822600	-	TK0944	821147	822571	-
TTS0823516_-	primary	823516	-	TK0945	822811	823515	-
TTS0823589_+	primary	823589	+	TK0946	823600	824022	+
TTS0823589_+	antisense	823589	+	TK0945	822811	823515	-
TTS0824724_+	antisense	824724	+	TK0947	824016	825197	-
TTS0824978_+	antisense	824978	+	TK0947	824016	825197	-
TTS0825162_+	antisense	825162	+	TK0947	824016	825197	-
TTS0825231_-	primary	825231	-	TK0947	824016	825197	-
TTS0826350_-	primary	826350	-	TK0948	825267	826286	-
TTS0827963_-	internal	827963	-	TK0950	827436	828887	-
TTS0828898_-	primary	828898	-	TK0950	827436	828887	-
TTS0830479_+	antisense	830479	+	TK0952	829726	830463	-
TTS0830479_+	secondary	830479	+	TK0953	830561	832369	+
TTS0830551_+	antisense	830551	+	TK0952	829726	830463	-
TTS0830551_+	primary	830551	+	TK0953	830561	832369	+
TTS0832424_-	antisense	832424	-	TK0954	832470	833036	+
TTS0832424_-	antisense	832424	-	TK0953	830561	832369	+
TTS0833466_+	orphan	833466	+
TTS0836047_-	internal	836047	-	TK0955	836011	837252	-
TTS0837081_+	antisense	837081	+	TK0955	836011	837252	-
TTS0837262_-	primary	837262	-	TK0955	836011	837252	-
TTS0839906_-	primary	839906	-	TK0958	839650	839883	-
TTS0839959_+	secondary	839959	+	TK0959	840107	840472	+
TTS0840070_+	primary	840070	+	TK0959	840107	840472	+
TTS0840332_-	antisense	840332	-	TK0959	840107	840472	+
TTS0840384_+	secondary	840384	+	TK0960	840504	841322	+
TTS0840384_+	internal	840384	+	TK0959	840107	840472	+
TTS0840504_+	primary	840504	+	TK0960	840504	841322	+
TTS0842554_-	antisense	842554	-	TK0962	842315	842629	+
TTS0842605_+	primary	842605	+	TK0963	842626	843000	+
TTS0842605_+	internal	842605	+	TK0962	842315	842629	+
TTS0843086_-	antisense	843086	-	TK0963	842626	843000	+
TTS0843086_-	internal	843086	-	TK0964	842987	844060	-
TTS0844267_+	antisense	844267	+	TK0966	844322	844519	-
TTS0844267_+	antisense	844267	+	TK0965	844072	844332	-
TTS0844531_-	primary	844531	-	TK0966	844322	844519	-
TTS0845655_-	primary	845655	-	TK0967	844599	845645	-
TTS0845689_-	secondary	845689	-	TK0967	844599	845645	-
TTS0845725_+	primary	845725	+	TK0968	845736	846389	+
TTS0845725_+	antisense	845725	+	TK0967	844599	845645	-
TTS0846377_-	antisense	846377	-	TK0968	845736	846389	+
TTS0846430_+	primary	846430	+	TK0969	846469	846729	+
TTS0846714_-	antisense	846714	-	TK0969	846469	846729	+
TTS0846766_+	primary	846766	+	TK0970	846775	847905	+
TTS0847501_+	internal	847501	+	TK0970	846775	847905	+
TTS0849144_-	internal	849144	-	TK0972	848989	849390	-
TTS0851051_-	primary	851051	-	TK0974	849671	851038	-
TTS0851106_+	antisense	851106	+	TK0975	851136	851327	-
TTS0857160_-	primary	857160	-	TK0980	856639	857151	-
TTS0857184_-	antisense	857184	-	TK0981	857234	858229	+
TTS0857184_-	secondary	857184	-	TK0980	856639	857154	-
TTS0857210_+	secondary	857210	+	TK0981	857234	858229	+
TTS0857210_+	antisense	857210	+	TK0980	856639	857154	-
TTS0857234_+	primary	857234	+	TK0981	857234	858229	+
TTS0858550_+	primary	858550	+	TK0982	858631	858936	+
TTS0858755_-	antisense	858755	-	TK0982	858631	858936	+
TTS0859081_+	primary	859081	+	TK0983	859206	860342	+
TTS0859820_+	internal	859820	+	TK0983	859206	860342	+
TTS0859878_+	internal	859878	+	TK0983	859206	860342	+
TTS0859929_-	antisense	859929	-	TK0983	859206	860342	+
TTS0861063_-	primary	861063	-	TK0984	860406	861053	-
TTS0861161_+	antisense	861161	+	TK0985	861135	862547	-
TTS0862531_+	antisense	862531	+	TK0985	861135	862547	-
TTS0862556_-	primary	862556	-	TK0985	861135	862547	-
TTS0863824_+	antisense	863824	+	TK0986	862731	864023	-
TTS0864060_-	primary	864060	-	TK0986	862731	864023	-
TTS0864830_-	primary	864830	-	TK0987	864123	864821	-
TTS0864830_-	antisense	864830	-	TK0988	864893	865456	+
TTS0865269_+	secondary	865269	+	TK0989	865491	866336	+
TTS0865269_+	internal	865269	+	TK0988	864893	865456	+
TTS0865481_+	primary	865481	+	TK0989	865491	866336	+
TTS0865974_-	antisense	865974	-	TK0989	865491	866336	+
TTS0866516_+	primary	866516	+	TK0990	866527	868314	+
TTS0866536_+	internal	866536	+	TK0990	866527	868314	+
TTS0866991_-	antisense	866991	-	TK0990	866527	868314	+
TTS0868459_+	primary	868459	+	TK0991	868484	870223	+
TTS0873028_+	internal	873028	+	TK0997	872843	873118	+
TTS0873028_+	primary	873028	+	TK0998	873115	873522	+
TTS0874310_+	orphan	874310	+
TTS0874995_+	primary	874995	+	TK1001	875023	875841	+
TTS0875824_+	internal	875824	+	TK1001	875023	875841	+
TTS0875824_+	antisense	875824	+	TK1002	875838	876857	-
TTS0876864_-	primary	876864	-	TK1002	875838	876857	-
TTS0876969_+	internal	876969	+	TK1003	876967	877236	+
TTS0877262_+	primary	877262	+	TK1004	877272	878198	+
TTS0877292_-	antisense	877292	-	TK1003	876967	877236	+
TTS0877292_-	antisense	877292	-	TK1004	877272	878198	+
TTS0878477_-	internal	878477	-	TK1005	878210	878650	-
TTS0878660_-	primary	878660	-	TK1005	878210	878650	-
TTS0878940_+	primary	878940	+	TK1006	878968	879183	+
TTS0880506_+	primary	880506	+	TK1008	880516	881652	+
TTS0881927_-	antisense	881927	-	TK1009	881751	884237	+
TTS0882674_+	internal	882674	+	TK1009	881751	884237	+
TTS0882942_+	internal	882942	+	TK1009	881751	884237	+
TTS0883277_-	antisense	883277	-	TK1009	881751	884237	+
TTS0883656_+	internal	883656	+	TK1009	881751	884237	+
TTS0884797_-	antisense	884797	-	TK1010	884266	885669	+
TTS0884832_-	antisense	884832	-	TK1010	884266	885669	+
TTS0884883_+	internal	884883	+	TK1010	884266	885669	+
TTS0884915_-	antisense	884915	-	TK1010	884266	885669	+
TTS0885027_+	internal	885027	+	TK1010	884266	885669	+
TTS0885101_-	antisense	885101	-	TK1010	884266	885669	+
TTS0885711_+	antisense	885711	+	TK1011	885692	886528	-
TTS0887188_+	primary	887188	+	TK1012	886565	887176	+
TTS0887269_+	primary	887269	+	TK1013	887282	887485	+
TTS0887335_-	secondary	887335	-	TK1012	886565	887176	-
TTS0887335_-	antisense	887335	-	TK1013	887282	887485	+
TTS0887510_-	antisense	887510	-	TK1013	887282	887485	+
TTS0887510_-	antisense	887510	-	TK1014	887469	887918	+
TTS0887922_+	primary	887922	+	TK1015	887922	890699	+
TTS0890890_-	orphan	890890	-
TTS0890939_+	primary	890939	+	TK1016	890971	891396	+
TTS0891430_+	primary	891430	+	TK1017	891438	895007	+
TTS0891449_-	antisense	891449	-	TK1016	890971	891396	+
TTS0891449_-	antisense	891449	-	TK1017	891438	895007	+
TTS0891924_+	internal	891924	+	TK1017	891438	895007	+
TTS0894020_+	internal	894020	+	TK1017	891438	895007	+
TTS0896095_-	primary	896095	-	TK1019	895673	896095	-
TTS0896162_-	secondary	896162	-	TK1019	895673	896095	-
TTS0896214_+	primary	896214	+	TK1020	896223	896621	+
TTS0896624_+	primary	896624	+	TK1021	896624	899038	+
TTS0899081_+	antisense	899081	+	TK1022	899154	899993	-
TTS0899099_+	antisense	899099	+	TK1022	899154	899993	-
TTS0899333_-	internal	899333	-	TK1022	899154	899993	-
TTS0900003_-	primary	900003	-	TK1022	899154	899993	-
TTS0900134_+	primary	900134	+	TK1023	900144	900383	+
TTS0903585_+	antisense	903585	+	TK1027	903459	903941	-
TTS0903858_-	internal	903858	-	TK1027	903459	903941	-
TTS0904124_-	primary	904124	-	TK1028	903910	904113	-
TTS0904553_-	primary	904553	-	TK1029	904125	904553	-
TTS0904604_+	primary	904604	+	TK1030	904617	905024	+
TTS0904671_-	secondary	904671	-	TK1029	904125	904553	-
TTS0904671_-	antisense	904671	-	TK1030	904617	905024	+
TTS0905050_-	antisense	905050	-	TK1031	905112	906896	+
TTS0905050_-	antisense	905050	-	TK1030	904617	905024	+
TTS0905438_-	antisense	905438	-	TK1031	905112	906896	+
TTS0905504_-	antisense	905504	-	TK1031	905112	906896	+
TTS0908441_-	internal	908441	-	TK1034	908368	909258	-
TTS0908441_-	primary	908441	-	TK1033	907973	908371	-
TTS0909240_-	internal	909240	-	TK1034	908368	909258	-
TTS0909298_+	primary	909298	+	TK1035	909311	910114	+
TTS0911945_+	internal	911945	+	TK1037	910514	912022	+
TTS0911945_+	antisense	911945	+	TK1038	912019	912891	-
TTS0912956_-	internal	912956	-	TK1039	912888	914186	-
TTS0912956_-	primary	912956	-	TK1038	912019	912891	-
TTS0914195_-	primary	914195	-	TK1039	912888	914186	-
TTS0914281_+	primary	914281	+	TK1040	914312	914491	+
TTS0916516_-	antisense	916516	-	TK1042	915119	916426	+
TTS0916516_-	antisense	916516	-	TK1043	916602	917255	+
TTS0919127_-	primary	919127	-	TK1045	918601	919116	-
TTS0919238_+	primary	919238	+	TK1046	919250	923209	+
TTS0919263_-	antisense	919263	-	TK1046	919250	923209	+
TTS0919263_-	secondary	919263	-	TK1045	918601	919116	-
TTS0922675_+	internal	922675	+	TK1046	919250	923209	+
TTS0924772_-	primary	924772	-	TK1048	924061	924759	-
TTS0924823_+	secondary	924823	+	TK1049	924964	927189	+
TTS0924954_+	primary	924954	+	TK1049	924964	927189	+
TTS0925588_+	internal	925588	+	TK1049	924964	927189	+
TTS0928143_+	antisense	928143	+	TK1050	927194	928156	-
TTS0928143_+	antisense	928143	+	TK1051	928202	929254	-
TTS0928170_-	primary	928170	-	TK1050	927194	928156	-
TTS0929255_+	antisense	929255	+	TK1051	928202	929254	-
TTS0929264_-	primary	929264	-	TK1051	928202	929254	-
TTS0929316_+	antisense	929316	+	TK1052	929369	929650	-
TTS0929316_+	antisense	929316	+	TK1051	928202	929254	-
TTS0930529_-	internal	930529	-	TK1054	930425	930958	-
TTS0930529_-	primary	930529	-	TK1053	929686	930417	-
TTS0931047_+	antisense	931047	+	TK1054	930425	930958	-
TTS0931047_+	primary	931047	+	TK1055	931057	931521	+
TTS0931246_+	internal	931246	+	TK1055	931057	931521	+
TTS0931246_+	secondary	931246	+	TK1056	931539	932015	+
TTS0931531_+	primary	931531	+	TK1056	931539	932015	+
TTS0932396_-	primary	932396	-	TK1058	932211	932396	-
TTS0932431_-	primary	932431	-	TK1058	932211	932396	-
TTS0932450_+	primary	932450	+	TK1059	932480	933031	+
TTS0932492_+	internal	932492	+	TK1059	932480	933031	+
TTS0933012_-	antisense	933012	-	TK1059	932480	933031	+
TTS0933062_+	primary	933062	+	TK1060	933073	933375	+
TTS0933840_-	antisense	933840	-	TK1061	933541	933849	+
TTS0934299_-	internal	934299	-	TK1062	933864	934337	-
TTS0934390_-	primary	934390	-	TK1062	933864	934337	-
TTS0934502_+	primary	934502	+	TK1063	934512	935324	+
TTS0934967_+	internal	934967	+	TK1063	934512	935324	+
TTS0935306_-	antisense	935306	-	TK1063	934512	935324	+
TTS0935427_+	antisense	935427	+	TK1064	935458	936609	-
TTS0936871_-	primary	936871	-	TK1065	936611	936859	-
TTS0938759_-	primary	938759	-	TK1066	936932	938749	-
TTS0938898_+	primary	938898	+	TK1067	938899	940137	+
TTS0939279_+	internal	939279	+	TK1067	938899	940137	+
TTS0940134_+	primary	940134	+	TK1068	940211	940414	+
TTS0940200_-	antisense	940200	-	TK1068	940211	940414	+
TTS0940200_-	antisense	940200	-	TK1067	938899	940137	+
TTS0940300_-	antisense	940300	-	TK1068	940211	940414	+
TTS0941599_+	internal	941599	+	TK1071	940879	942000	+
TTS0942374_-	antisense	942374	-	TK1072	942170	942583	+
TTS0942842_-	antisense	942842	-	TK1073	942558	942863	+
TTS0942848_+	antisense	942848	+	TK1074	942860	943252	-
TTS0942848_+	internal	942848	+	TK1073	942558	942863	+
TTS0943260_-	primary	943260	-	TK1074	942860	943252	-
TTS0943736_-	primary	943736	-	TK1076	943479	943724	-
TTS0945079_-	internal	945079	-	TK1079	944942	945379	-
TTS0945079_-	primary	945079	-	TK1078	944488	944931	-
TTS0945102_-	internal	945102	-	TK1079	944942	945379	-
TTS0945102_-	secondary	945102	-	TK1078	944488	944931	-
TTS0946028_+	antisense	946028	+	TK1081	945701	946876	-
TTS0946197_-	internal	946197	-	TK1081	945701	946876	-
TTS0953282_-	primary	953282	-	TK1084	952993	953241	-
TTS0953317_-	secondary	953317	-	TK1084	952993	953241	-
TTS0953390_+	antisense	953390	+	TK1085	953440	954120	-
TTS0954119_+	secondary	954119	+	TK1086	954255	954965	+
TTS0954119_+	antisense	954119	+	TK1085	953440	954120	-
TTS0954172_+	primary	954172	+	TK1086	954255	954965	+
TTS0954172_+	antisense	954172	+	TK1085	953440	954120	-
TTS0954193_-	antisense	954193	-	TK1086	954255	954965	+
TTS0954193_-	primary	954193	-	TK1085	953440	954120	-
TTS0957123_-	primary	957123	-	TK1089	956320	957123	-
TTS0957206_+	primary	957206	+	TK1090	957215	957583	+
TTS0957240_-	antisense	957240	-	TK1090	957215	957583	+
TTS0957240_-	primary	957240	-	TK1089	956320	957123	-
TTS0961281_-	primary	961281	-	TK1091	957585	961274	-
TTS0961300_-	secondary	961300	-	TK1091	957585	961274	-
TTS0961331_+	secondary	961331	+	TK1092	961358	962269	+
TTS0961351_+	primary	961351	+	TK1092	961358	962269	+
TTS0962306_+	primary	962306	+	TK1093	962317	962520	+
TTS0963747_-	primary	963747	-	TK1094	962538	963737	-
TTS0963801_-	secondary	963801	-	TK1094	962538	963737	-
TTS0963842_+	orphan	963842	+	Tko-sR31
TTS0963955_+	primary	963955	+	TK1095	963955	964194	+
TTS0965478_+	primary	965478	+	TK1098	965557	965841	+
TTS0966095_+	primary	966095	+	TK1100	966120	966947	+
TTS0968056_+	primary	968056	+	TK1103	968088	968702	+
TTS0968738_+	internal	968738	+	TK1104	968699	968947	+
TTS0968738_+	primary	968738	+	TK1105	968949	969608	+
TTS0969808_+	internal	969808	+	TK1106	969605	970408	+
TTS0969830_+	internal	969830	+	TK1106	969605	970408	+
TTS0971819_-	antisense	971819	-	TK1107	970500	971837	+
TTS0973170_-	internal	973170	-	TK1108	971897	973267	-
TTS0973279_-	primary	973279	-	TK1108	971897	973267	-
TTS0973332_+	antisense	973332	+	TK1109	973311	974708	-
TTS0974581_+	antisense	974581	+	TK1109	973311	974708	-
TTS0974717_-	primary	974717	-	TK1109	973311	974708	-
TTS0974770_+	antisense	974770	+	TK1110	974768	976129	-
TTS0975475_-	internal	975475	-	TK1110	974768	976129	-
TTS0976756_-	primary	976756	-	TK1111	976179	976748	-
TTS0977008_-	primary	977008	-	TK1112	976816	976998	-
TTS0978651_-	primary	978651	-	TK1114	977707	978651	-
TTS0978723_+	internal	978723	+	TK1115	978721	979692	+
TTS0979502_-	antisense	979502	-	TK1115	978721	979692	+
TTS0979693_-	antisense	979693	-	TK1115	978721	979692	+
TTS0979780_+	primary	979780	+	TK1116	979780	981045	+
TTS0981396_-	primary	981396	-	TK1117	981104	981361	-
TTS0981450_+	primary	981450	+	TK1118	981617	982084	+
TTS0982467_-	antisense	982467	-	TK1119	982081	982428	+
TTS0982467_-	internal	982467	-	TK1120	982425	982898	-
TTS0982898_-	primary	982898	-	TK1120	982425	982898	-
TTS0989817_-	primary	989817	-	TK1131	989522	989794	-
TTS0989867_+	secondary	989867	+	TK1132	990158	990634	+
TTS0990094_+	primary	990094	+	TK1132	990158	990634	+
TTS0990738_+	primary	990738	+	TK1133	990755	991456	+
TTS0991154_+	internal	991154	+	TK1133	990755	991456	+
TTS0991398_-	antisense	991398	-	TK1133	990755	991456	+
TTS0992964_-	primary	992964	-	TK1135	991981	992955	-
TTS0993015_+	antisense	993015	+	TK1136	993003	994079	-
TTS0994056_+	secondary	994056	+	TK1137	994186	994965	+
TTS0994056_+	antisense	994056	+	TK1136	993003	994079	-
TTS0994092_-	primary	994092	-	TK1136	993003	994079	-
TTS0994186_+	primary	994186	+	TK1137	994186	994965	+
TTS0995061_+	primary	995061	+	TKt12	995072	995157	+
TTS0995317_+	primary	995317	+	TK1138	995325	995789	+
TTS0995626_-	antisense	995626	-	TK1138	995325	995789	+
TTS0996930_-	primary	996930	-	TK1139	995823	996929	-
TTS0996971_-	secondary	996971	-	TK1139	995823	996929	-
TTS0997032_+	primary	997032	+	TK1140	997042	998409	+
TTS0999016_+	antisense	999016	+	TK1141	998470	999210	-
TTS0999246_-	primary	999246	-	TK1141	998470	999210	-
TTS0999246_-	internal	999246	-	TK1142	999179	999607	-
TTS0999618_-	primary	999618	-	TK1142	999179	999607	-
TTS0999641_-	secondary	999641	-	TK1142	999179	999607	-
TTS0999691_+	primary	999691	+	TK1143	999704	1000174	+
TTS1003191_-	primary	1003191	-	TK1146	1001947	1003182	-
TTS1003230_+	primary	1003230	+	TK1147	1003279	1005411	+
TTS1003967_-	antisense	1003967	-	TK1147	1003279	1005411	+
TTS1006033_-	primary	1006033	-	TK1148	1005412	1006023	-
TTS1007847_-	primary	1007847	-	TK1149	1006147	1007835	-
TTS1009720_-	internal	1009720	-	TK1150	1007924	1010137	-
TTS1010562_+	antisense	1010562	+	TK1151	1010134	1010901	-
TTS1011904_-	primary	1011904	-	TK1152	1010956	1011894	-
TTS1011957_+	primary	1011957	+	TK1153	1011958	1012824	+
TTS1012883_+	primary	1012883	+	TK1154	1012942	1013223	+
TTS1013134_+	internal	1013134	+	TK1154	1012942	1013223	+
TTS1013134_+	secondary	1013134	+	TK1155	1013334	1013828	+
TTS1013315_+	primary	1013315	+	TK1155	1013334	1013828	+
TTS1014025_+	antisense	1014025	+	TK1156	1013940	1014356	-
TTS1014456_-	primary	1014456	-	TK1156	1013940	1014356	-
TTS1014753_+	primary	1014753	+	TK1157	1014783	1017173	+
TTS1016892_+	internal	1016892	+	TK1157	1014783	1017173	+
TTS1017275_+	primary	1017275	+	TK1158	1017279	1020656	+
TTS1017239_-	antisense	1017239	-	TK1157	1014783	1017173	+
TTS1017239_-	antisense	1017239	-	TK1158	1017279	1020656	+
TTS1018142_-	antisense	1018142	-	TK1158	1017279	1020656	+
TTS1019957_-	antisense	1019957	-	TK1158	1017279	1020656	+
TTS1020940_-	primary	1020940	-	TK1159	1020766	1020915	-
TTS1021153_+	primary	1021153	+	TK1160	1021161	1021562	+
TTS1022984_+	antisense	1022984	+	TK1162	1022264	1023256	-
TTS1023828_-	internal	1023828	-	TK1164	1023726	1024730	-
TTS1023828_-	primary	1023828	-	TK1163	1023246	1023725	-
TTS1024326_+	antisense	1024326	+	TK1164	1023726	1024730	-
TTS1024738_-	primary	1024738	-	TK1164	1023726	1024730	-
TTS1024820_+	primary	1024820	+	TK1165	1024831	1025637	+
TTS1026051_-	internal	1026051	-	TK1167	1026028	1026312	-
TTS1026051_-	primary	1026051	-	TK1166	1025627	1026028	-
TTS1026356_-	internal	1026356	-	TK1168	1026302	1026931	-
TTS1026356_-	primary	1026356	-	TK1167	1026028	1026312	-
TTS1026408_+	antisense	1026408	+	TK1168	1026302	1026931	-
TTS1027123_-	primary	1027123	-	TK1168	1026302	1026931	-
TTS1027123_-	internal	1027123	-	TK1169	1026928	1027524	-
TTS1027535_-	primary	1027535	-	TK1169	1026928	1027524	-
TTS1030926_-	primary	1030926	-	TK1172	1030221	1030895	-
TTS1030978_+	antisense	1030978	+	TK1173	1030958	1031752	-
TTS1032290_-	primary	1032290	-	TK1174	1031759	1032280	-
TTS1032341_+	primary	1032341	+	TK1175	1032351	1032737	+
TTS1032684_+	internal	1032684	+	TK1175	1032351	1032737	+
TTS1032684_+	primary	1032684	+	TK1176	1032738	1034318	+
TTS1034379_+	primary	1034379	+	TK1177	1034403	1035443	+
TTS1035445_-	antisense	1035445	-	TK1177	1034403	1035443	+
TTS1035445_-	antisense	1035445	-	TK1178	1035486	1036046	+
TTS1035482_+	primary	1035482	+	TK1178	1035486	1036046	+
TTS1035509_-	antisense	1035509	-	TK1177	1034403	1035443	+
TTS1035509_-	antisense	1035509	-	TK1178	1035486	1036046	+
TTS1036818_-	antisense	1036818	-	TK1180	1036581	1037414	+
TTS1036916_-	antisense	1036916	-	TK1180	1036581	1037414	+
TTS1038945_+	antisense	1038945	+	TK1182	1038171	1039649	-
TTS1039623_+	antisense	1039623	+	TK1182	1038171	1039649	-
TTS1039623_+	primary	1039623	+	TK1183	1039741	1040628	+
TTS1039659_-	antisense	1039659	-	TK1183	1039741	1040628	+
TTS1039659_-	primary	1039659	-	TK1182	1038171	1039649	-
TTS1040873_-	primary	1040873	-	TKt14	1040777	1040863	-
TTS1040925_+	orphan	1040925	+
TTS1041034_+	orphan	1041034	+
TTS1041187_-	orphan	1041187	-
TTS1041382_+	orphan	1041382	+
TTS1041567_+	primary	1041567	+	TK1184	1041578	1041880	+
TTS1041868_-	antisense	1041868	-	TK1185	1041835	1042329	+
TTS1041868_-	antisense	1041868	-	TK1184	1041578	1041880	+
TTS1042409_+	secondary	1042409	+	TK1186	1042471	1043646	+
TTS1042453_+	primary	1042453	+	TK1186	1042471	1043646	+
TTS1044463_-	internal	1044463	-	TK1187	1043621	1044757	-
TTS1044494_+	antisense	1044494	+	TK1187	1043621	1044757	-
TTS1045186_-	internal	1045186	-	TK1188	1044754	1046013	-
TTS1046037_-	internal	1046037	-	TK1189	1046010	1046783	-
TTS1046037_-	primary	1046037	-	TK1188	1044754	1046013	-
TTS1046089_+	antisense	1046089	+	TK1189	1046010	1046783	-
TTS1046137_+	antisense	1046137	+	TK1189	1046010	1046783	-
TTS1046463_+	antisense	1046463	+	TK1189	1046010	1046783	-
TTS1046805_-	primary	1046805	-	TK1189	1046010	1046783	-
TTS1046885_-	secondary	1046885	-	TK1189	1046010	1046783	-
TTS1046936_+	primary	1046936	+	TK1190	1046961	1048037	+
TTS1048030_-	antisense	1048030	-	TK1190	1046961	1048037	+
TTS1048654_+	primary	1048654	+	TK1192	1048663	1049544	+
TTS1049531_-	antisense	1049531	-	TK1192	1048663	1049544	+
TTS1051163_-	primary	1051163	-	TK1193	1049541	1051142	-
TTS1051251_+	antisense	1051251	+	TK1194	1051252	1051647	-
TTS1051551_-	internal	1051551	-	TK1194	1051252	1051647	-
TTS1051841_+	antisense	1051841	+	TK1195	1051653	1051940	-
TTS1051952_-	primary	1051952	-	TK1195	1051653	1051940	-
TTS1052058_-	orphan	1052058	-
TTS1052136_+	primary	1052136	+	TK1196	1052146	1052646	+
TTS1053770_+	primary	1053770	+	TK1199	1053897	1055219	+
TTS1055648_+	primary	1055648	+	TK1201	1055651	1056340	+
TTS1058247_-	primary	1058247	-	TK1204	1057777	1058238	-
TTS1058440_+	primary	1058440	+	TK1205	1058440	1058988	+
TTS1058976_-	antisense	1058976	-	TK1205	1058440	1058988	+
TTS1059321_-	primary	1059321	-	TK1206	1058992	1059243	-
TTS1059819_-	primary	1059819	-	TK1207	1059344	1059808	-
TTS1059869_+	primary	1059869	+	TK1208	1059878	1060462	+
TTS1060527_+	primary	1060527	+	TK1209	1060527	1061255	+
TTS1061341_-	antisense	1061341	-	TK1209	1060527	1061255	+
TTS1061341_-	internal	1061341	-	TK1210	1061252	1061713	-
TTS1061821_+	primary	1061821	+	TK1211	1061835	1063166	+
TTS1062943_-	antisense	1062943	-	TK1211	1061835	1063166	+
TTS1063235_+	primary	1063235	+	TK1212	1063243	1064544	+
TTS1065164_+	antisense	1065164	+	TK1213	1064601	1065224	-
TTS1065233_-	primary	1065233	-	TK1213	1064601	1065224	-
TTS1072566_+	antisense	1072566	+	TK1221	1072564	1072908	-
TTS1072566_+	antisense	1072566	+	TK1220	1071080	1072567	-
TTS1073853_-	internal	1073853	-	TK1223	1073615	1073899	-
TTS1073853_-	primary	1073853	-	TK1222	1072905	1073621	-
TTS1073898_+	antisense	1073898	+	TK1223	1073615	1073899	-
TTS1073898_+	antisense	1073898	+	TK1224	1073896	1074288	-
TTS1075109_-	primary	1075109	-	TK1226	1074536	1075069	-
TTS1075161_+	orphan	1075161	+
TTS1075328_-	internal	1075328	-	TK1227	1075305	1075805	-
TTS1075328_-	secondary	1075328	-	TK1226	1074536	1075069	-
TTS1075830_-	primary	1075830	-	TK1227	1075305	1075805	-
TTS1075964_+	primary	1075964	+	TK1228	1075964	1077223	+
TTS1075969_-	secondary	1075969	-	TK1227	1075305	1075805	-
TTS1076144_+	internal	1076144	+	TK1228	1075964	1077223	+
TTS1076750_-	antisense	1076750	-	TK1228	1075964	1077223	+
TTS1077366_+	primary	1077366	+	TK1229	1077377	1077931	+
TTS1077940_-	antisense	1077940	-	TK1229	1077377	1077931	+
TTS1079378_-	primary	1079378	-	TK1230	1078016	1079149	-
TTS1079378_-	internal	1079378	-	TK1231	1079146	1080408	-
TTS1080505_+	secondary	1080505	+	TK1232	1080704	1081807	+
TTS1080692_+	primary	1080692	+	TK1232	1080704	1081807	+
TTS1080697_-	antisense	1080697	-	TK1232	1080704	1081807	+
TTS1080697_-	primary	1080697	-	TK1231	1079146	1080408	-
TTS1082332_-	internal	1082332	-	TK1234	1082308	1082586	-
TTS1082332_-	primary	1082332	-	TK1233	1081754	1082302	-
TTS1082596_-	primary	1082596	-	TK1234	1082308	1082586	-
TTS1085301_-	internal	1085301	-	TK1236	1084585	1085661	-
TTS1085756_+	antisense	1085756	+	TK1236	1084585	1085661	-
TTS1085756_+	primary	1085756	+	TK1237	1085765	1086643	+
TTS1086698_+	primary	1086698	+	TK1238	1086707	1086931	+
TTS1087995_-	internal	1087995	-	TK1239	1087201	1088448	-
TTS1088473_-	primary	1088473	-	TK1239	1087201	1088448	-
TTS1089331_-	primary	1089331	-	TK1241	1088760	1089320	-
TTS1089353_-	secondary	1089353	-	TK1241	1088760	1089320	-
TTS1089382_+	antisense	1089382	+	TK1242	1089429	1089824	-
TTS1090579_-	primary	1090579	-	TK1243	1089854	1090549	-
TTS1090631_+	antisense	1090631	+	TK1244	1090631	1091026	-
TTS1090631_+	antisense	1090631	+	TK1243	1089854	1090549	-
TTS1090669_-	internal	1090669	-	TK1244	1090631	1091026	-
TTS1090669_-	secondary	1090669	-	TK1243	1089854	1090549	-
TTS1091423_+	secondary	1091423	+	TK1246	1091591	1092142	+
TTS1091423_+	antisense	1091423	+	TK1245	1091063	1091470	-
TTS1091497_-	primary	1091497	-	TK1245	1091063	1091470	-
TTS1091551_+	primary	1091551	+	TK1246	1091591	1092142	+
TTS1091551_+	antisense	1091551	+	TK1245	1091063	1091470	-
TTS1093472_-	primary	1093472	-	TK1247	1092151	1093461	-
TTS1093525_+	antisense	1093525	+	TK1248	1093501	1093902	-
TTS1093525_+	antisense	1093525	+	TK1247	1092151	1093461	-
TTS1095081_-	primary	1095081	-	TK1249	1093912	1095072	-
TTS1095154_+	primary	1095154	+	TKt15	1095166	1095243	+
TTS1095345_+	primary	1095345	+	TK1250	1095346	1096260	+
TTS1096231_-	antisense	1096231	-	TK1250	1095346	1096260	+
TTS1096283_+	primary	1096283	+	TK1251	1096329	1096784	+
TTS1096785_+	primary	1096785	+	TK1252	1096815	1098248	+
TTS1098374_+	internal	1098374	+	TK1253	1098226	1098483	+
TTS1098374_+	secondary	1098374	+	TK1254	1098499	1099101	+
TTS1098414_-	antisense	1098414	-	TK1253	1098226	1098483	+
TTS1098414_-	antisense	1098414	-	TK1254	1098499	1099101	+
TTS1098421_+	internal	1098421	+	TK1253	1098226	1098483	+
TTS1098421_+	primary	1098421	+	TK1254	1098499	1099101	+
TTS1099170_+	primary	1099170	+	TK1255	1099183	1099431	+
TTS1099357_+	internal	1099357	+	TK1255	1099183	1099431	+
TTS1099357_+	primary	1099357	+	TK1256	1099428	1099853	+
TTS1101012_-	antisense	1101012	-	TK1257	1099869	1100936	+
TTS1101447_+	antisense	1101447	+	TK1258	1101018	1101731	-
TTS1101497_-	internal	1101497	-	TK1258	1101018	1101731	-
TTS1101742_+	antisense	1101742	+	TK1259	1101813	1102265	-
TTS1101742_+	antisense	1101742	+	TK1258	1101018	1101731	-
TTS1101744_-	primary	1101744	-	TK1258	1101018	1101731	-
TTS1101818_-	internal	1101818	-	TK1259	1101813	1102265	-
TTS1101818_-	secondary	1101818	-	TK1258	1101018	1101731	-
TTS1102082_-	internal	1102082	-	TK1259	1101813	1102265	-
TTS1102285_-	primary	1102285	-	TK1259	1101813	1102265	-
TTS1102433_+	antisense	1102433	+	TK1260	1102454	1102738	-
TTS1102957_-	internal	1102957	-	TK1261	1102731	1103117	-
TTS1102957_-	primary	1102957	-	TK1260	1102454	1102738	-
TTS1103126_-	primary	1103126	-	TK1261	1102731	1103117	-
TTS1103625_-	primary	1103625	-	TK1262	1103176	1103547	-
TTS1103771_-	internal	1103771	-	TK1263	1103618	1104406	-
TTS1103771_-	secondary	1103771	-	TK1262	1103176	1103547	-
TTS1103831_+	antisense	1103831	+	TK1263	1103618	1104406	-
TTS1104415_-	primary	1104415	-	TK1263	1103618	1104406	-
TTS1104508_+	primary	1104508	+	TK1264	1104530	1106437	+
TTS1107220_-	primary	1107220	-	TK1266	1106631	1107209	-
TTS1107432_-	orphan	1107432	-	HgcF (Tko35)
TTS1107485_+	antisense	1107485	+	TK1267	1107469	1108335	-
TTS1108087_+	antisense	1108087	+	TK1267	1107469	1108335	-
TTS1108177_+	antisense	1108177	+	TK1267	1107469	1108335	-
TTS1108221_-	internal	1108221	-	TK1267	1107469	1108335	-
TTS1108274_+	antisense	1108274	+	TK1267	1107469	1108335	-
TTS1108335_-	primary	1108335	-	TK1267	1107469	1108335	-
TTS1108387_+	antisense	1108387	+	TK1268	1108504	1110186	-
TTS1110161_+	antisense	1110161	+	TK1268	1108504	1110186	-
TTS1110161_+	secondary	1110161	+	TK1269	1110301	1111764	+
TTS1110234_+	antisense	1110234	+	TK1268	1108504	1110186	-
TTS1110234_+	primary	1110234	+	TK1269	1110301	1111764	+
TTS1110244_-	antisense	1110244	-	TK1269	1110301	1111764	+
TTS1110244_-	primary	1110244	-	TK1268	1108504	1110186	-
TTS1112025_-	primary	1112025	-	TK1270	1111807	1112016	-
TTS1112276_+	antisense	1112276	+	TK1271	1112309	1112572	-
TTS1113137_+	primary	1113137	+	TK1273	1113413	1114162	+
TTS1113137_+	antisense	1113137	+	TK1272	1112569	1113204	-
TTS1113215_-	primary	1113215	-	TK1272	1112569	1113204	-
TTS1114200_+	secondary	1114200	+	TK1274	1114361	1117027	+
TTS1114332_+	primary	1114332	+	TK1274	1114361	1117027	+
TTS1117042_-	antisense	1117042	-	TK1274	1114361	1117027	+
TTS1117097_+	primary	1117097	+	TK1275	1117109	1117519	+
TTS1117395_+	internal	1117395	+	TK1275	1117109	1117519	+
TTS1117395_+	secondary	1117395	+	TK1276	1117523	1117975	+
TTS1117433_+	internal	1117433	+	TK1275	1117109	1117519	+
TTS1117433_+	primary	1117433	+	TK1276	1117523	1117975	+
TTS1119385_-	internal	1119385	-	TK1277	1118032	1119672	-
TTS1120383_-	antisense	1120383	-	TK1279	1120118	1120450	+
TTS1120383_-	antisense	1120383	-	TK1280	1120451	1121353	+
TTS1120435_+	primary	1120435	+	TK1280	1120451	1121353	+
TTS1120501_-	antisense	1120501	-	TK1279	1120118	1120450	+
TTS1120501_-	antisense	1120501	-	TK1280	1120451	1121353	+
TTS1121333_+	antisense	1121333	+	TK1281	1121354	1122376	-
TTS1121333_+	internal	1121333	+	TK1280	1120451	1121353	+
TTS1121597_-	internal	1121597	-	TK1281	1121354	1122376	-
TTS1123104_-	internal	1123104	-	TK1282	1122463	1123665	-
TTS1123636_+	antisense	1123636	+	TK1282	1122463	1123665	-
TTS1123636_+	primary	1123636	+	TK1283	1123771	1124418	+
TTS1123675_-	antisense	1123675	-	TK1283	1123771	1124418	+
TTS1123675_-	primary	1123675	-	TK1282	1122463	1123665	-
TTS1125037_-	primary	1125037	-	TK1284	1124515	1125015	-
TTS1125092_+	antisense	1125092	+	TK1285	1125116	1125571	-
TTS1125379_+	antisense	1125379	+	TK1285	1125116	1125571	-
TTS1125410_-	internal	1125410	-	TK1285	1125116	1125571	-
TTS1125444_+	antisense	1125444	+	TK1285	1125116	1125571	-
TTS1125444_+	secondary	1125444	+	TK1286	1125682	1126848	+
TTS1125637_+	antisense	1125637	+	TK1285	1125116	1125571	-
TTS1125637_+	secondary	1125637	+	TK1286	1125682	1126848	+
TTS1125669_+	primary	1125669	+	TK1286	1125682	1126848	+
TTS1126426_+	internal	1126426	+	TK1286	1125682	1126848	+
TTS1126837_-	antisense	1126837	-	TK1286	1125682	1126848	+
TTS1127031_+	orphan	1127031	+
TTS1127285_+	orphan	1127285	+
TTS1127691_+	orphan	1127691	+
TTS1128066_-	primary	1128066	-	TKt17	1127984	1128059	-
TTS1128151_+	primary	1128151	+	TKt18	1128153	1128229	+
TTS1128151_+	antisense	1128151	+	TK1287	1128208	1128900	-
TTS1128151_+	antisense	1128151	+	TKt17	1127984	1128059	-
TTS1128910_-	primary	1128910	-	TK1287	1128208	1128900	-
TTS1129391_-	internal	1129391	-	TK1288	1128971	1130404	-
TTS1130024_+	antisense	1130024	+	TK1288	1128971	1130404	-
TTS1130416_-	primary	1130416	-	TK1288	1128971	1130404	-
TTS1130439_-	secondary	1130439	-	TK1288	1128971	1130404	-
TTS1131792_+	antisense	1131792	+	TK1289	1130469	1131881	-
TTS1131889_-	primary	1131889	-	TK1289	1130469	1131881	-
TTS1131940_+	antisense	1131940	+	TK1290	1131943	1132359	-
TTS1132605_-	primary	1132605	-	TK1291	1132369	1132596	-
TTS1135088_-	primary	1135088	-	TK1292	1132681	1135062	-
TTS1136371_-	internal	1136371	-	TK1293	1135192	1137669	-
TTS1136522_-	internal	1136522	-	TK1293	1135192	1137669	-
TTS1136575_+	antisense	1136575	+	TK1293	1135192	1137669	-
TTS1136754_+	antisense	1136754	+	TK1293	1135192	1137669	-
TTS1137208_+	antisense	1137208	+	TK1293	1135192	1137669	-
TTS1137715_-	primary	1137715	-	TK1293	1135192	1137669	-
TTS1137715_-	antisense	1137715	-	TK1294	1137725	1138804	+
TTS1137717_+	antisense	1137717	+	TK1293	1135192	1137669	-
TTS1137717_+	primary	1137717	+	TK1294	1137725	1138804	+
TTS1137732_-	secondary	1137732	-	TK1293	1135192	1137669	-
TTS1137732_-	antisense	1137732	-	TK1294	1137725	1138804	+
TTS1138008_-	antisense	1138008	-	TK1294	1137725	1138804	+
TTS1139098_+	primary	1139098	+	TK1295	1139120	1142431	+
TTS1139795_+	internal	1139795	+	TK1295	1139120	1142431	+
TTS1140246_+	internal	1140246	+	TK1295	1139120	1142431	+
TTS1141997_+	internal	1141997	+	TK1295	1139120	1142431	+
TTS1142809_+	primary	1142809	+	TK1297	1142819	1143991	+
TTS1145113_+	primary	1145113	+	TK1299	1145123	1146451	+
TTS1146216_+	internal	1146216	+	TK1299	1145123	1146451	+
TTS1146475_-	antisense	1146475	-	TK1299	1145123	1146451	+
TTS1146528_+	primary	1146528	+	TK1300	1146529	1147977	+
TTS1148013_+	primary	1148013	+	TK1301	1148023	1149168	+
TTS1149216_-	antisense	1149216	-	TK1301	1148023	1149168	+
TTS1149270_+	primary	1149270	+	TK1302	1149281	1149895	+
TTS1149355_-	antisense	1149355	-	TK1302	1149281	1149895	+
TTS1150079_-	primary	1150079	-	TK1303	1149867	1150070	-
TTS1150924_+	internal	1150924	+	TK1304	1150210	1151031	+
TTS1154548_+	antisense	1154548	+	TK1305	1151028	1154462	-
TTS1154548_+	primary	1154548	+	TK1306	1154556	1155401	+
TTS1155002_+	internal	1155002	+	TK1306	1154556	1155401	+
TTS1155936_-	primary	1155936	-	TK1307	1155403	1155927	-
TTS1155964_-	secondary	1155964	-	TK1307	1155403	1155927	-
TTS1157248_-	primary	1157248	-	TK1308	1156018	1157226	-
TTS1157398_-	internal	1157398	-	TK1309	1157355	1157558	-
TTS1157398_-	secondary	1157398	-	TK1308	1156018	1157226	-
TTS1157753_-	primary	1157753	-	TK1309	1157355	1157558	-
TTS1157753_-	internal	1157753	-	TK1310	1157561	1157773	-
TTS1157822_+	antisense	1157822	+	TK1311	1157853	1158230	-
TTS1157822_+	antisense	1157822	+	TK1310	1157561	1157773	-
TTS1159323_-	internal	1159323	-	TK1312	1158298	1159482	-
TTS1159492_-	primary	1159492	-	TK1312	1158298	1159482	-
TTS1160244_-	primary	1160244	-	TK1313	1159623	1160234	-
TTS1161572_-	primary	1161572	-	TK1314	1160268	1161572	-
TTS1163616_+	antisense	1163616	+	TK1315	1161628	1163523	-
TTS1163616_+	primary	1163616	+	TK1316	1163641	1164594	+
TTS1165007_-	antisense	1165007	-	TK1317	1164601	1165020	+
TTS1165708_+	primary	1165708	+	TK1319	1165731	1165886	+
TTS1165906_+	primary	1165906	+	TK1321	1166197	1166886	+
TTS1165906_+	internal	1165906	+	TK1320	1165897	1166169	+
TTS1166923_+	primary	1166923	+	TK1322	1166939	1167172	+
TTS1167337_-	orphan	1167337	-
TTS1167431_-	orphan	1167431	-	Tko-sR39
TTS1167551_-	internal	1167551	-	TK1323	1167441	1168595	-
TTS1168563_-	internal	1168563	-	TK1323	1167441	1168595	-
TTS1169414_+	antisense	1169414	+	TK1324	1168616	1169410	-
TTS1169414_+	antisense	1169414	+	TK1325	1169514	1170959	-
TTS1169418_-	primary	1169418	-	TK1324	1168616	1169410	-
TTS1171781_+	antisense	1171781	+	TK1326	1170959	1171834	-
TTS1171781_+	secondary	1171781	+	TK1327	1172009	1172215	+
TTS1171872_-	primary	1171872	-	TK1326	1170959	1171834	-
TTS1171999_+	primary	1171999	+	TK1327	1172009	1172215	+
TTS1172574_-	internal	1172574	-	TK1328	1172202	1172963	-
TTS1173572_-	internal	1173572	-	TK1329	1172960	1173574	-
TTS1173585_-	primary	1173585	-	TK1329	1172960	1173574	-
TTS1173639_+	internal	1173639	+	TK1330	1173634	1173960	+
TTS1173676_-	secondary	1173676	-	TK1329	1172960	1173574	-
TTS1173676_-	antisense	1173676	-	TK1330	1173634	1173960	+
TTS1174225_-	primary	1174225	-	TK1331	1173961	1174203	-
TTS1174335_+	secondary	1174335	+	TK1332	1174431	1177808	+
TTS1174418_+	primary	1174418	+	TK1332	1174431	1177808	+
TTS1177840_-	antisense	1177840	-	TK1332	1174431	1177808	+
TTS1177840_-	internal	1177840	-	TK1333	1177801	1178139	-
TTS1178232_+	antisense	1178232	+	TK1333	1177801	1178139	-
TTS1178232_+	primary	1178232	+	TK1334	1178243	1178800	+
TTS1178500_+	internal	1178500	+	TK1334	1178243	1178800	+
TTS1178834_+	primary	1178834	+	TK1335	1178844	1179260	+
TTS1181674_-	internal	1181674	-	TK1339	1181657	1181854	-
TTS1181674_-	primary	1181674	-	TK1338	1181296	1181655	-
TTS1182629_-	primary	1182629	-	TK1341	1182219	1182602	-
TTS1182702_+	orphan	1182702	+
TTS1182702_+	primary	1182702	+	TK1342	1182837	1183793	+
TTS1182920_-	antisense	1182920	-	TK1342	1182837	1183793	+
TTS1183790_+	antisense	1183790	+	TK1343	1183812	1184369	-
TTS1183790_+	internal	1183790	+	TK1342	1182837	1183793	+
TTS1184023_-	internal	1184023	-	TK1343	1183812	1184369	-
TTS1184337_+	antisense	1184337	+	TK1343	1183812	1184369	-
TTS1184337_+	antisense	1184337	+	TK1344	1184373	1184714	-
TTS1184667_-	primary	1184667	-	TK1343	1183812	1184369	-
TTS1184667_-	internal	1184667	-	TK1344	1184373	1184714	-
TTS1185552_-	internal	1185552	-	TK1345	1184770	1185681	-
TTS1188491_+	antisense	1188491	+	TK1352	1188188	1188835	-
TTS1188942_-	secondary	1188942	-	TK1352	1188188	1188835	-
TTS1188942_-	internal	1188942	-	TK1353	1188900	1189844	-
TTS1189352_-	internal	1189352	-	TK1353	1188900	1189844	-
TTS1190267_-	primary	1190267	-	TK1354	1190102	1190266	-
TTS1193810_+	antisense	1193810	+	TK1361	1193148	1195580	-
TTS1195259_-	internal	1195259	-	TK1361	1193148	1195580
TTS1195320_+	antisense	1195320	+	TK1361	1193148	1195580	-
TTS1198712_+	primary	1198712	+	TK1372	1198722	1198907	+
TTS1198882_+	internal	1198882	+	TK1372	1198722	1198907	+
TTS1198882_+	antisense	1198882	+	TK1373	1198946	1199155	-
TTS1198922_-	antisense	1198922	-	TK1372	1198722	1198907	+
TTS1199295_+	antisense	1199295	+	TK1374	1199148	1199474	-
TTS1199295_+	secondary	1199295	+	TK1375	1199550	1200056	+
TTS1199474_-	primary	1199474	-	TK1374	1199148	1199474	-
TTS1199474_-	antisense	1199474	-	TK1375	1199550	1200056	+
TTS1200138_+	primary	1200138	+	TK1376	1200148	1200480	+
TTS1201244_+	primary	1201244	+	TK1378	1201523	1201610	+
TTS1201523_+	internal	1201523	+	TK1378	1201244	1201660	+
TTS1201523_+	primary	1201523	+	TKt46	1201523	1201610	+
TTS1202609_+	antisense	1202609	+	TK1379	1202679	1204187	-
TTS1205583_-	primary	1205583	-	TK1380	1204198	1205553	-
TTS1205912_-	internal	1205912	-	TK1381	1205718	1207013	-
TTS1206333_-	internal	1206333	-	TK1381	1205718	1207013	-
TTS1207036_-	primary	1207036	-	TK1381	1205718	1207013	-
TTS1207114_+	primary	1207114	+	TK1382	1207117	1207731	+
TTS1207766_-	antisense	1207766	-	TK1382	1207117	1207731	+
TTS1207766_-	antisense	1207766	-	TK1383	1207728	1208420	+
TTS1208227_+	internal	1208227	+	TK1383	1207728	1208420	+
TTS1208227_+	secondary	1208227	+	TK1384	1208464	1209045	+
TTS1208453_+	primary	1208453	+	TK1384	1208464	1209045	+
TTS1208775_+	internal	1208775	+	TK1384	1208464	1209045	+
TTS1209293_+	antisense	1209293	+	TK1385	1209032	1209310	-
TTS1209293_+	secondary	1209293	+	TK1386	1209402	1210079	+
TTS1209321_-	primary	1209321	-	TK1385	1209032	1209310	-
TTS1209402_+	antisense	1209402	+	TK1385	1209032	1209310	-
TTS1209402_+	primary	1209402	+	TK1386	1209402	1210079	+
TTS1210094_+	primary	1210094	+	TK1387	1210127	1210831	+
TTS1210696_-	antisense	1210696	-	TK1387	1210127	1210831	+
TTS1211863_+	primary	1211863	+	TK1390	1211887	1212693	+
TTS1212564_+	internal	1212564	+	TK1390	1211887	1212693	+
TTS1214478_-	internal	1214478	-	TK1393	1214304	1215794	-
TTS1214478_-	primary	1214478	-	TK1392	1213039	1214280	-
TTS1214811_+	antisense	1214811	+	TK1393	1214304	1215794	-
TTS1215811_-	primary	1215811	-	TK1393	1214304	1215794	-
TTS1215966_-	internal	1215966	-	TK1394	1215954	1217090	-
TTS1215966_-	secondary	1215966	-	TK1393	1214304	1215794	-
TTS1216434_-	internal	1216434	-	TK1394	1215954	1217090	-
TTS1216487_+	antisense	1216487	+	TK1394	1215954	1217090	-
TTS1216838_-	internal	1216838	-	TK1394	1215954	1217090	-
TTS1217154_+	antisense	1217154	+	TK1394	1215954	1217090	-
TTS1217154_+	primary	1217154	+	TK1395	1217168	1219129	+
TTS1217430_-	antisense	1217430	-	TK1395	1217168	1219129	+
TTS1217763_-	antisense	1217763	-	TK1395	1217168	1219129	+
TTS1217892_+	internal	1217892	+	TK1395	1217168	1219129	+
TTS1218523_-	antisense	1218523	-	TK1395	1217168	1219129	+
TTS1218573_+	internal	1218573	+	TK1395	1217168	1219129	+
TTS1219025_+	internal	1219025	+	TK1395	1217168	1219129	+
TTS1220672_-	primary	1220672	-	TK1396	1219136	1220629	-
TTS1220724_+	antisense	1220724	+	TK1397	1220679	1221425	-
TTS1221437_-	primary	1221437	-	TK1397	1220679	1221425	-
TTS1222143_-	primary	1222143	-	TK1398	1221442	1222134	-
TTS1222195_+	primary	1222195	+	TK1399	1222230	1223594	+
TTS1222942_-	antisense	1222942	-	TK1399	1222230	1223594	+
TTS1223673_+	primary	1223673	+	TK1400	1223721	1225052	+
TTS1225991_+	primary	1225991	+	TK1402	1225991	1226800	+
TTS1226903_-	orphan	1226903	-	Tko-sR41
TTS1226948_+	antisense	1226948	+	TK1403	1227015	1227632	-
TTS1227655_-	primary	1227655	-	TK1403	1227015	1227632	-
TTS1227913_+	antisense	1227913	+	TK1404	1227695	1228405	-
TTS1228478_-	primary	1228478	-	TK1404	1227695	1228405	-
TTS1228500_-	secondary	1228500	-	TK1404	1227695	1228405	-
TTS1228550_+	primary	1228550	+	TK1405	1228561	1230432	+
TTS1230501_+	primary	1230501	+	TK1406	1230528	1233020	+
TTS1233152_+	primary	1233152	+	TK1407	1233175	1234485	+
TTS1233700_-	antisense	1233700	-	TK1407	1233175	1234485	+
TTS1236260_-	primary	1236260	-	TK1408	1234502	1236223	-
TTS1236284_+	antisense	1236284	+	TK1409	1236272	1236526	-
TTS1236628_+	antisense	1236628	+	TK1410	1236523	1237917	-
TTS1237843_-	internal	1237843	-	TK1410	1236523	1237917	-
TTS1238322_+	antisense	1238322	+	TK1412	1238372	1239646	-
TTS1238322_+	antisense	1238322	+	TK1411	1237914	1238315	-
TTS1238324_-	primary	1238324	-	TK1411	1237914	1238315	-
TTS1239412_-	internal	1239412	-	TK1412	1238372	1239646	-
TTS1239646_-	primary	1239646	-	TK1412	1238372	1239646	-
TTS1239816_-	secondary	1239816	-	TK1412	1238372	1239646	-
TTS1239816_-	internal	1239816	-	TK1413	1239730	1239933	-
TTS1239937_-	primary	1239937	-	TK1413	1239730	1239933	-
TTS1240785_+	orphan	1240785	+	Tko-sR44
TTS1240785_+	primary	1240785	+	TKt19	1240853	1240930	+
TTS1241718_-	internal	1241718	-	TK1415	1241531	1241851	-
TTS1242035_-	primary	1242035	-	TK1415	1241531	1241851	-
TTS1242035_-	internal	1242035	-	TK1416	1241922	1242944	-
TTS1243652_-	primary	1243652	-	TK1417	1242950	1243600	-
TTS1244221_+	antisense	1244221	+	TK1418	1243714	1244211	-
TTS1244221_+	antisense	1244221	+	TK1419	1244246	1244704	-
TTS1244242_+	antisense	1244242	+	TK1418	1243714	1244211	-
TTS1244242_+	antisense	1244242	+	TK1419	1244246	1244704	-
TTS1244243_-	primary	1244243	-	TK1418	1243714	1244211	-
TTS1246139_-	primary	1246139	-	TK1421	1244943	1246064	-
TTS1246145_+	antisense	1246145	+	TK1422	1246180	1246998	-
TTS1246145_+	antisense	1246145	+	TK1421	1244943	1246064	-
TTS1246192_+	antisense	1246192	+	TK1422	1246180	1246998	-
TTS1246449_-	internal	1246449	-	TK1422	1246180	1246998	-
TTS1246989_-	internal	1246989	-	TK1422	1246180	1246998	-
TTS1247007_-	primary	1247007	-	TK1422	1246180	1246998	-
TTS1247195_+	antisense	1247195	+	TK1423	1247048	1247224	-
TTS1247239_-	primary	1247239	-	TK1423	1247048	1247224	-
TTS1247257_-	secondary	1247257	-	TK1423	1247048	1247224	-
TTS1247291_+	antisense	1247291	+	TK1423	1247048	1247224	-
TTS1247291_+	antisense	1247291	+	TK1424	1247308	1248516	-
TTS1248526_-	primary	1248526	-	TK1424	1247308	1248516	-
TTS1248560_+	primary	1248560	+	TK1425	1248569	1249165	+
TTS1249189_+	primary	1249189	+	TKt20	1249192	1249268	+
TTS1249396_+	primary	1249396	+	TKt21	1249406	1249483	+
TTS1250217_+	antisense	1250217	+	TKt22	1250287	1250374	-
TTS1250381_-	primary	1250381	-	TKt22	1250287	1250374	-
TTS1251100_-	internal	1251100	-	TK1426	1250438	1251127	-
TTS1251153_+	antisense	1251153	+	TK1427	1251132	1251500	-
TTS1251441_+	antisense	1251441	+	TK1427	1251132	1251500	-
TTS1251512_-	primary	1251512	-	TK1427	1251132	1251500	-
TTS1251565_+	antisense	1251565	+	TK1428	1251571	1253517	-
TTS1254181_-	primary	1254181	-	TK1429	1253527	1254138	-
TTS1254231_+	primary	1254231	+	TK1430	1254244	1255410	+
TTS1255623_+	antisense	1255623	+	TK1431	1255522	1256787	-
TTS1256813_-	primary	1256813	-	TK1431	1255522	1256787	-
TTS1257078_-	orphan	1257078	-
TTS1257284_+	primary	1257284	+	TK1432	1257343	1258902	+
TTS1258966_+	internal	1258966	+	TK1433	1258913	1259020	+
TTS1258966_+	primary	1258966	+	TK1434	1259065	1259799	+
TTS1260121_-	primary	1260121	-	TK1435	1259796	1260113	-
TTS1262051_+	antisense	1262051	+	TK1436	1260170	1262197	-
TTS1262051_+	secondary	1262051	+	TK1437	1262338	1262592	+
TTS1262206_-	primary	1262206	-	TK1436	1260170	1262197	-
TTS1262327_+	primary	1262327	+	TK1437	1262338	1262592	+
TTS1262588_-	antisense	1262588	-	TK1437	1262338	1262592	+
TTS1262588_-	antisense	1262588	-	TK1438	1262650	1264602	+
TTS1265023_-	primary	1265023	-	TK1439	1264599	1265015	-
TTS1265073_+	primary	1265073	+	TK1440	1265086	1265532	+
TTS1266296_+	internal	1266296	+	TK1441	1265543	1266331	+
TTS1266426_+	primary	1266426	+	TK1442	1266691	1268019	+
TTS1270975_+	antisense	1270975	+	TK1445	1270002	1271102	-
TTS1271462_+	antisense	1271462	+	TK1446	1271102	1272112	-
TTS1276375_+	antisense	1276375	+	TK1451	1276060	1276515	-
TTS1276528_-	primary	1276528	-	TK1451	1276060	1276515	-
TTS1277010_-	internal	1277010	-	TK1452	1276667	1278238	-
TTS1277510_+	antisense	1277510	+	TK1452	1276667	1278238	-
TTS1277597_-	internal	1277597	-	TK1452	1276667	1278238	-
TTS1278589_+	antisense	1278589	+	TK1453	1278576	1279622	-
TTS1280551_-	primary	1280551	-	TK1454	1279898	1280482	-
TTS1280601_+	primary	1280601	+	TK1455	1280610	1281680	+
TTS1281514_-	antisense	1281514	-	TK1455	1280610	1281680	+
TTS1281567_+	internal	1281567	+	TK1455	1280610	1281680	+
TTS1281729_+	antisense	1281729	+	TK1456	1281744	1282337	-
TTS1281848_-	internal	1281848	-	TK1456	1281744	1282337	-
TTS1282953_-	primary	1282953	-	TK1457	1282324	1282941	-
TTS1283919_+	antisense	1283919	+	TK1458	1282995	1284182	-
TTS1284232_-	primary	1284232	-	TK1458	1282995	1284182	-
TTS1284604_+	primary	1284604	+	TK1459	1284616	1285809	+
TTS1285782_-	antisense	1285782	-	TK1459	1284616	1285809	+
TTS1285904_+	primary	1285904	+	TK1460	1285915	1289763	+
TTS1287663_+	internal	1287663	+	TK1460	1285915	1289763	+
TTS1288689_-	antisense	1288689	-	TK1460	1285915	1289763	+
TTS1289142_-	antisense	1289142	-	TK1460	1285915	1289763	+
TTS1289831_+	primary	1289831	+	TK1461	1289959	1292862	+
TTS1289909_-	antisense	1289909	-	TK1461	1289959	1292862	+
TTS1293256_+	antisense	1293256	+	TK1462	1292895	1293302	-
TTS1293256_+	antisense	1293256	+	TK1463	1293336	1294565	-
TTS1293289_-	internal	1293289	-	TK1462	1292895	1293302	-
TTS1293495_-	primary	1293495	-	TK1462	1292895	1293302	-
TTS1293495_-	internal	1293495	-	TK1463	1293336	1294565	-
TTS1294542_-	internal	1294542	-	TK1463	1293336	1294565	-
TTS1295688_+	primary	1295688	+	TK1465	1295688	1297055	+
TTS1296047_-	antisense	1296047	-	TK1465	1295688	1297055	+
TTS1299023_+	antisense	1299023	+	TK1467	1298411	1299055	-
TTS1299064_-	primary	1299064	-	TK1467	1298411	1299055	-
TTS1300031_-	internal	1300031	-	TK1468	1299129	1300160	-
TTS1300192_-	primary	1300192	-	TK1468	1299129	1300160	-
TTS1301614_-	primary	1301614	-	TK1469	1300230	1301564	-
TTS1301666_+	antisense	1301666	+	TK1470	1301699	1302823	-
TTS1301693_-	secondary	1301693	-	TK1469	1300230	1301564	-
TTS1302833_-	primary	1302833	-	TK1470	1301699	1302823	-
TTS1303558_-	primary	1303558	-	TK1471	1302871	1303548	-
TTS1303609_+	antisense	1303609	+	TK1472	1303630	1304385	-
TTS1306979_-	primary	1306979	-	TK1476	1306605	1306979	-
TTS1308878_+	secondary	1308878	+	TK1479	1309055	1309888	+
TTS1308878_+	antisense	1308878	+	TK1478	1307929	1308993	-
TTS1309014_-	primary	1309014	-	TK1478	1307929	1308993	-
TTS1309032_+	primary	1309032	+	TK1479	1309055	1309888	+
TTS1309243_-	antisense	1309243	-	TK1479	1309055	1309888	+
[truncated: 1,205 more rows]
