# Supplementary material for: Primary transcriptome map of the hyperthermophilic archaeon Thermococcus kodakarensis
Source: BMC Genomics. 2014 Aug 16;15(1):684. doi: 10.1186/1471-2164-15-684 (PMC4247193; doi:10.1186/1471-2164-15-684)
Supplement: Supplementary file 3 — Additional file 3: Table S3: Previously experimentally determined TSS. The Table lists all previously known or inferred TSS in T. kodakarensis and relates them to the dRNA-seq identified TSS. (XLSX 7 KB) [file 12864_2014_6679_MOESM3_ESM.xlsx]

## Sheet: Tabelle1
gene	function	TSS	study	dRNA-seq TSS	difference	comment
TK0306	DeaD	260549	Shimada et al., 2009	260550	1	tRNA-Lys in 5' UTR
TK0669	CDC48	574739	Jeon et al., 1999	575418	679	paralog TK1157, operon TK0670; maybe processed
TK0678	cpkA	585266	Fujiwara et al., 2008	585266	0
TK1155	sHSP	1013314	Fujiwara et al., 2008	1013315	1	inferred from P.horikoshii
Tk1157	CDC48	1014755	Fujiwara et al., 2008	1014755	0	inferred from P.horikoshii
TK2303	cpkB	2084763	Fujiwara et al., 2008	2084763	0	low coverage
