# Supplementary material for: Primary transcriptome map of the hyperthermophilic archaeon Thermococcus kodakarensis
Source: BMC Genomics. 2014 Aug 16;15(1):684. doi: 10.1186/1471-2164-15-684 (PMC4247193; doi:10.1186/1471-2164-15-684)
Supplement: Supplementary file 4 — Additional file 4: Table S4: List of likely mis-annotated genes. The Table lists positions of TSS and the corrected translational start sites of genes that were considered mis-annotated. (XLSX 10 KB) [file 12864_2014_6679_MOESM4_ESM.xlsx]

## Sheet: Tabelle1
ORF	function	TSS	TSS_start	former start codon	new start codon	comment
TK0057	hypothetical protein	TTS0050561_-	50561	ATG	GTG
TK0063	nucleotidyltransferase/DNA-binding domain-containing protein	TTS0055068_+	55068	GTG	ATG
TK0154	hypothetical protein	TTS0123869_-	123869	GTG	ATG
TK0159	iron(III) ABC transporter permease	TTS0132773_-	132773	GTG	ATG
TK0313	acetylornithine deacetylase	TTS0269202_-	269202	GTG	ATG
TK0358	hypothetical protein	TTS0303258_-	303258	GTG	ATG
TK0407	hypothetical protein	TTS0340522_-	340522	GTG	ATG
TK0468	hypothetical protein	TTS0398429_-	398429	ATG	ATG
TK0469	hypothetical protein	TTS0398504_+	398504	GTG	ATG
TK0628	hypothetical protein	TTS0533809_+	533809	GTG	ATG
TK0666	hypothetical protein	TTS0570714_-	570714	TTG	ATG	alternative TSS
TK0674	nucleotidyltransferase	TTS0578606_+	578606	TTG	ATG
TK0681	hypothetical protein	TTS0588010_-	588010	TTG	ATG
TK0766	hypothetical protein	TTS0665633_+	665633	ATG	ATG
TK0783	hypothetical protein	TTS0682767_-	682767	ATG	ATG
TK0785	hypothetical protein	TTS0685070_-	685070	ATG	ATG
TK0824	hypothetical protein	TTS0721835_+	721835	GTG	ATG
TK0830	hypothetical protein	TTS0726452_+	726452	ATG	ATG
TK0852	hypothetical protein	TTS0744647_+	744647	ATG	ATG
TK0980	hypothetical protein	TTS0857160_-	857160	ATG	ATG
TK0990	pyruvate carboxylase subunit B	TTS0866536_+	866536	ATG	ATG
TK1003	hypothetical protein	TTS0876969_+	876969	ATG	ATG
TK1020	hypothetical protein	TTS0896214_+	896214	GTG	ATG
TK1034	restriction endonuclease	TTS0909240_-	909240	ATG	ATG
TK1059	DNA protection protein DPS	TTS0932492_+	932492	ATG	GTG	alternative TSS
TK1062	rubrerythrin-like protein	TTS0934299_-	934299	ATG	ATG
TK1104	hypothetical protein (cobalt/ nickel transporter)	TTS0968738_+	968738	ATG	ATG
TK1115	hypothetical protein	TTS0978723_+	978723	GTG	ATG
TK1310	30S ribosomal protein S28e	TTS1157753_-	1157753	-	-	no promoter, processing site?
TK1320	50S ribosomal protein L31e	TTS1165906_+	1165906	-	-	clear promoter, no obvious downstream start codon
TK1323	glycosyl transferase family protein	TTS1168563-	1168563	ATG	ATG	AT-rich upstream
TK1329	hypothetical protein	TTS1173572_-	1173572	-	-
TK1330	signal recognition particle protein Srp19	TTS1173639_+	1173639	ATG	GTG
TK1344	hypothetical protein	TTS1184667_-	1184667	ATG	GTG
TK1354	hypothetical protein	TTS1190267_-	1190267	GTG	GTG
TK1361	MCM2/3/5 family DNA replication licensing factor	TTS1195259_-	1195259	ATG	GTG
TK1374	hypothetical protein	TTS1199474_-	1199474	GTG	ATG
TK1422	hypothetical protein	TTS1246989_-	1246989	ATG	ATG	alternative TSS
TK1426	ribose-5-phosphate isomerase A	TTS1251100_-	1251100	ATG	ATG
TK1462	hypothetical protein	TTS1293289_-	1293289	GTG	GTG
TK1463	hypothetical protein	TTS1294542_-	1294542	ATG	ATG
TK1514	cytidylate kinase	TTS1333622_-	1333622	-	-	no promoter, processing site?
TK1533	ribonuclease P protein component 1	TTS1343519_-	1343519	-	-	clear promoter, no obvious downstream start codon
TK1564	hypothetical protein	TTS1371686_-	1371686	ATG	ATG
TK1567	alanyl-tRNA synthetase	TTS1373877_+	1373877	-	-	clear promoter, no obvious downstream start codon
TK1620	MCM2/3/5 family DNA replication licensing factor	TTS1426677_+	1426677	-	-	two ORFs
TK1625	methylmalonyl-CoA decarboxylase subunit beta	TTS1431104_+	1431104	-	-	clear promoter, no obvious downstream start codon
TK1651	hypothetical protein	TTS1448573_-	1448573	TTG	ATG
TK1652	thioesterase	TTS1448624_+	1448624	ATG	GTG	alternative TSS
TK1662	hypothetical protein	TTS1455291_-	1455291	ATG	ATG
TK1762	hypothetical protein	TTS1563761_+	1563761	-	-	no promoter, processing site?
TK1775	ABC-type maltdextrin transport system, ATPase component	TTS1582272_+	1582272	ATG	ATG
TK1801	dipeptide/oligopeptide ABC transporter ATPase	TTS1609615_-	1609615	ATG	GTG
TK1877	ATPase	TTS1688763_-	1688763	ATG	ATG
TK1900	calcium-gated potassium channel protein	TTS1711236_-	1711236	ATG	ATG
TK1905	hypothetical protein	TTS1721832_+	1721832	GTG	ATG
TK2061	sodium/phosphate symporter	TTS1855197_-	1855197	GTG	ATG
TK2066	hydrogenase-specific maturation endopeptidase	TTS1859498_-	1859498	GTG	ATG
TK2096	rubrerythrin-like protein	TTS1881124_-	1881124	GTG	ATG
TK2108	hypothetical protein	TTS1890013_+	1890013	ATG	GTG	alternative TSS
TK2116	hypothetical protein	TTS1898683_+	1898683	ATG	ATG
TK2202	ATPase	TTS1988161_-	1988161	GTG	ATG
TK2233	hypothetical protein	TTS2020519_+	2020519	ATG	ATG
