# Supplementary material for: Primary transcriptome map of the hyperthermophilic archaeon Thermococcus kodakarensis
Source: BMC Genomics. 2014 Aug 16;15(1):684. doi: 10.1186/1471-2164-15-684 (PMC4247193; doi:10.1186/1471-2164-15-684)
Supplement: Supplementary file 8 — Additional file 8: Table S5: snoRNAs in the T. kodakarensis genome. The Table lists all candidate snoRNAs identified in the T. kodakarensis genome. (XLSX 9 KB) [file 12864_2014_6679_MOESM8_ESM.xlsx]

## Sheet: Tabelle1
TSS ID	TSS position	Locus Tag (alias)
TTS0024873_+	24873	TKOcandSno351
TTS0047910_-	47910	snoR9,TKOcandSno19, Tko21
TTS0051477_-	51477	TKOcandSno21,Tko-sR01
TTS0058356_-	58356	snoPyro_CD, TKOcandSno49,Tko-sR02, Tko-sR03, TKOcandSno5
TTS0087730_+	87730	sR46, TKOcandSno13,Tko-sR04
TTS0116468_-	116468	TKOcandSno38,Tko-sR07, TKOcandSno18
TTS0154777_-	154777	TKOcandSno240
TTS0159453_+	159453	snoPyro_CD,TKOcandSno17, Tko-sR11
TTS0160807_+	160807	TKOcandSno293
TTS0201767_+	201767	TKOcandSno287
TTS0254604_+	254604	sR4, TKOcandSno40,Tko-sR12
TTS0269253_+	269253	newly identified
TTS0274205_-	274205	sR10, TKOcandSno7,Tko-sR13
TTS0279775_+	279775	TKOcandSno52
TTS0279865_-	279865	TKOcandSno23,Tko-sR14
TTS0287755_-	287755	TKOcandSno2,Tko-sR15
TTS0301062_-	301062	TKOcandSno149
TTS0316202_-	316202	sR14, TKOcandSno10,Tko-sR16
TTS0462060_+	462060	HgcG,Tko40
TTS0465204_-	465204	HgcE,Tko105
TTS0547508_+	547508	TKOcandSno299
TTS0558914_-	558914	sR28, TKOcandSno3,Tko-sR20
TTS0701407_-	701407	TKOcandSno125
TTS0764149_+	764149	TKOcandSno105
TTS0795566_-	795566	snoPyro_CD_dup1,TKOcandSno11, Tko-sR24
TTS0832424_-	832424	sR39, TKOcandSno31,Tko-sR26
TTS0845655_-	845655	TKOcandSno48,Tko-sR27
TTS0899081_+	899081	Tko160
TTS0914281_+	914281	TKOcandSno373
TTS0940134_+	940134	TKOcandSno25,Tko-sR29
TTS0963842_+	963842	sR3,Tko-sR31, TKOcandSno57
TTS1053770_+	1053770	TKOcandSno54,Tko-sR33
TTS1101012_-	1101012	sR13, TKOcandSno1,Tko-sR34
TTS1103625_-	1103625	sR45, TKOcandSno29,Tko-sR35, TkocandSno14
TTS1107432_-	1107432	HgcF,Tko35
TTS1108387_+	1108387	snoPyro_CD_dup2,TkocandSno22, TkocandSno45, Tko-sR36
TTS1159732_-	1159732	TKOcandSno39,TKOcandSno26, Tko-sR37
TTS1167431_-	1167431	sR51, TKOcandSno47,Tko-sR39
TTS1226903_-	1226903	sR34, TKOcandSno41,Tko-sR41
TTS1226948_+	1226948	sR12,TKOcandSno30, Tko-sR42
TTS1230501_+	1230501	sR58, TKOcandSno69
TTS1240785_+	1240785	snoPyro_CD, TKOcandSno27,Tko-sR44
TTS1257078_-	1257078	sR23, TKOcandSno66
TTS1368474_-	1368474	TKOcandSno9,Tko-sR49
TTS1371720_+	1371720	TKOcandSno6,Tko-sR50
TTS1446266_-	1446266	TKOcandSno24,Tko-sR52
TTS1476850_+	1476850	sR55,TKOcandSno16, Tk-sR54
TTS1545183_+	1545183	Tko91
TTS1593134_-	1593134	sR43, TKOcandSno15,Tko-sR56
TTS1626358_-	1626358	sR60, TKOcandSno28,Tko-sR57
TTS1626445_-	1626445	sR1,Tko-sR58, TKOcandSno241
TTS1726020_+	1726020	TKOcandSno32,Tko-sR61
TTS1775949_+	1775949	TKOcandSno86
TTS1780963_+	1780963	TKOcandSno104
TTS1803028_+	1803028	TKOcandSno68
TTS1826865_+	1826865	sR22
TTS1829976_-	1829976	sR36, TKOcandSno33,TKOcandSno20, Tko-sR64
TTS1947856_-	1947856	TKOcandSno8,Tko-sR65
TTS2002525_-	2002525	sR5,TKOcandSno42, Tko-sR66
TTS2022620_+	2022620	Tko19
TSS2070114_-	2070114	TKOcandSno4,Tko-sR67
