# Supplementary material for: Primary transcriptome map of the hyperthermophilic archaeon Thermococcus kodakarensis
Source: BMC Genomics. 2014 Aug 16;15(1):684. doi: 10.1186/1471-2164-15-684 (PMC4247193; doi:10.1186/1471-2164-15-684)
Supplement: Supplementary file 9 — Additional file 9: Table S6: Small non-coding RNAs in the T. kodakarensis genome. The Table lists all candidate sRNA identified in the T. kodakarensis genome. (XLSX 10 KB) [file 12864_2014_6679_MOESM9_ESM.xlsx]

## Sheet: Tabelle1
TSS ID	TSS position	Locus Tag (alias)	GC	known or predicted	conservation
TTS0047910_-	47910	Tko-sR21	0.64	x	Thermococcales
TTS0175538_-	175538		0.43		T. kodakarensis
TTS0274205_-	274205	Tko-sR13	0.66	x	Thermococcales
TTS0279865_-	279865	Tko-sR14	0.61	x	Thermococcus
TTS0287755_-	287755	Tko-sR15	0.64	x	Thermococcus
TTS0307013_+	307013		0.46		Thermococcales
TTS0316125_+	316125		0.56		Thermococcales
TTS0316202_-	316202	Tko-sR16	0.55	x	Thermococcales
TTS0319263_+	319263		0.39		T. kodakarensis
TTS0374068_+	374068		0.46		Thermococcus
TTS0374101_-	374101	crRNA leader1	0.44	x	Thermococcales
TTS0424386_+	424386		0.43		T. kodakarensis
TTS0424799_+	424799		0.48		T. kodakarensis
TTS0462060_+	462060	Tko40	0.71	x	Thermococcales
TTS0462396_+	462396		0.37		T. kodakarensis
TTS0465204_-	465204	HgcE (Tko105)	0.73	x	Thermococcales
TSS0470603_-	470603	crRNA leader2	0.45	x	Thermococcales
TTS0483534_-	483534		0.45		T. kodakarensis
TTS0483872_-	483872		0.51		T. kodakarensis
TTS0506247_-	506247		0.46		T. kodakarensis
TTS0513526_+	513526		0.64		Thermococcales
TTS0579084_+	579084		0.30		T. kodakarensis
TTS0655621_+	655621		0.31		Archaea
TTS0737712_+	737712		0.31		T. kodakarensis
TTS0833466_+	833466	crRNA leader3	0.42	x	Thermococcales
TTS0874310_+	874310		0.43		T. kodakarensis
TTS0890890_-	890890		0.33		T. kodakarensis
TTS0963842_+	963842	Tko-sR31	0.46		Thermococcales
TTS1040925_+	1040925		0.39		T. kodakarensis
TTS1041034_+	1041034		0.43		T. kodakarensis
TTS1041187_-	1041187		0.47		T. kodakarensis
TTS1041382_+	1041382		0.50		T. kodakarensis
TTS1052058_-	1052058	sRk28	0.57	x	Thermococcales
TTS1075161_+	1075161		0.44		T. kodakarensis
TTS1107432_-	1107432	HgcF (Tko35)	0.68	x	Thermococcales
TTS1127031_+	1127031		0.47		Thermococcus
TTS1127285_+	1127285		0.45		Thermococcus
TTS1127691_+	1127691		0.43		Thermococcus
TTS1167337_-	1167337		0.41		Thermococcus
TTS1167431_-	1167431	Tko-sR39	0.62	x	Thermococcales
TTS1182702_+	1182702	Unnamed [31]	0.55	x	Archaea
TTS1226903_-	1226903	Tko-sR41	0.60	x	Thermococcales
TTS1240785_+	1240785	Tko-sR44 (operon Tkt19)	0.69	x	Thermococcales
TTS1257078_-	1257078	sR23	0.51	x	Thermococcales
TTS1311406_+	1311406		0.40		T. kodakarensis
TTS1311594_-	1311594		0.40		Thermococcus
TTS1316297_-	1316297		0.32		T. kodakarensis
TTS1320419_-	1320419		0.44		T. kodakarensis
TTS1349820_-	1349820		0.47		T. kodakarensis
TTS1481727_+	1481727		0.43		T. kodakarensis
TTS1482800_+	1482800		0.39		T. kodakarensis
TTS1483882_+	1483882		0.33		T. kodakarensis
TTS1498860_-	1498860		0.43		T. kodakarensis
TTS1499347_+	1499347		0.41		T. kodakarensis
TTS1504016_-	1504016		0.42		T. kodakarensis
TTS1504068_+	1504068		0.33		T. kodakarensis
TTS1522650_+	1522650		0.51		Thermococcus
TTS1593134_-	1593134	Tko-sR56	0.61	x	Thermococcales
TTS1626445_-	1626445	Tko-sR58	0.56	x	Thermococcales
TTS1711476_+	1711476		0.23		T. kodakarensis
TTS1711597_+	1711597		0.37		T. kodakarensis
TTS1723219_-	1723219		0.46		T. kodakarensis
TTS1723326_+	1723326		0.46		T. kodakarensis
TTS1724301_-	1724301		0.28		T. kodakarensis
TTS1726020_+	1726020	Tko-sR61	0.55	x	Thermococcus
TTS1726275_-	1726275		0.44		T. kodakarensis
TTS1759366_-	1759366		0.56		T. kodakarensis
TTS1769945_-	1769945		0.41		T. kodakarensis
TTS1910432_+	1910432		0.43		Thermococcus
TTS1911009_-	1911009		0.47		T. kodakarensis
TTS1936170_-	1936170		0.39		T. kodakarensis
TTS1946296_-	1946296		0.44		T. kodakarensis
TTS1982818_-	1982818	sRk11	0.63	x	Thermococcales
TTS2002525_-	2002525	Tko-sR66 (sR5)	0.57	x	Thermococcus
TTS2022620_+	2022620	Tko19 (5' UTR 5S)	0.69	x	Thermococcales
TTS2049165_+	2049165		0.47		T. kodakarensis
TTS2049712_+	2049712		0.38		T. kodakarensis
