# Supplementary material for: Primary transcriptome map of the hyperthermophilic archaeon Thermococcus kodakarensis
Source: BMC Genomics. 2014 Aug 16;15(1):684. doi: 10.1186/1471-2164-15-684 (PMC4247193; doi:10.1186/1471-2164-15-684)
Supplement: Supplementary file 10 — Additional file 10: Table S7: Expression data for detected genes in all dRNA-seq libraries. The Table lists the average normalized read countings obtained by dRNA-seq and the DEseq derived expression data calculated as described in Methods. (XLSX 397 KB) [file 12864_2014_6679_MOESM10_ESM.xlsx]

## Sheet: RAW data
											raw read countings per gene
Sequence name	Source	Feature	Start	End	Score	Strand	Frame	ID	Pexp	PS	C	Sexp	Sstat	baseMean	baseMeanA (Pexp)	baseMeanB (PS)	foldChange	log2FoldChange	pval	padj
NC_006624.1	RefSeq	gene	2088265	2088741	.	+	.	ID=gene0;Name=TK2306;Dbxref=GeneID:3235516;gbkey=Gene;locus_tag=TK2306	16.25	13.8333	155.833	15.5	0	13.1178	19.7509	6.48479	0.328329	-1.60678	0.456078	1
NC_006624.1	RefSeq	gene	1	5016	.	+	.	ID=gene1;Name=TK0001;Dbxref=GeneID:3233723;gbkey=Gene;locus_tag=TK0001	404.833	970.983	2378.25	628.167	28.1667	474.855	499.944	449.767	0.899634	-0.15259	0.907041	1
NC_006624.1	RefSeq	gene	5086	5733	.	+	.	ID=gene2;Name=TK0002;Dbxref=GeneID:3234228;gbkey=Gene;locus_tag=TK0002	43	49.8214	252.033	30.6667	3.75	38.1202	53.0805	23.16	0.436318	-1.19655	0.53995	1
NC_006624.1	RefSeq	gene	5730	6119	.	+	.	ID=gene3;Name=TK0003;Dbxref=GeneID:3234770;gbkey=Gene;locus_tag=TK0003	19.7	20.3333	112.833	21	0	16.9763	24.6886	9.26399	0.375233	-1.41414	0.499027	1
NC_006624.1	RefSeq	gene	6079	6528	.	-	.	ID=gene4;Name=TK0004;Dbxref=GeneID:3235955;gbkey=Gene;locus_tag=TK0004	89.8333	298	1211.2	246.5	15.5	124.566	111.099	138.033	1.24244	0.313176	0.907763	1
NC_006624.1	RefSeq	gene	6586	7014	.	+	.	ID=gene5;Name=TK0005;Dbxref=GeneID:3234171;gbkey=Gene;locus_tag=TK0005	45	109.583	340	53.8333	2	53.2506	55.5493	50.9519	0.917237	-0.124633	0.92994	1
NC_006624.1	RefSeq	gene	7152	7427	.	-	.	ID=gene6;Name=TK0006;Dbxref=GeneID:3234482;gbkey=Gene;locus_tag=TK0006	19	76	173.833	40	1	29.3287	23.4542	35.2031	1.50093	0.58586	0.818569	1
NC_006624.1	RefSeq	gene	7399	7614	.	-	.	ID=gene7;Name=TK0007;Dbxref=GeneID:3233686;gbkey=Gene;locus_tag=TK0007	48	99.5	137.333	79	2	52.7863	59.2526	46.3199	0.781736	-0.355246	0.837951	1
NC_006624.1	RefSeq	gene	7655	8755	.	-	.	ID=gene8;Name=TK0008;Dbxref=GeneID:3234091;gbkey=Gene;locus_tag=TK0008	378.667	833.722	1553.71	343.611	16	427.079	467.849	386.308	0.825712	-0.27629	0.857167	1
NC_006624.1	RefSeq	gene	8843	10093	.	+	.	ID=gene9;Name=TK0009;Dbxref=GeneID:3234992;gbkey=Gene;locus_tag=TK0009	96	217.7	1539.98	154	8	109.741	118.505	100.977	0.852093	-0.230918	0.880271	1
NC_006624.1	RefSeq	gene	10095	10379	.	+	.	ID=gene10;Name=TK0010;Dbxref=GeneID:3233932;gbkey=Gene;locus_tag=TK0010	19	24.8611	218.5	16.1667	0	17.5171	23.4542	11.58	0.493728	-1.01821	0.622243	1
NC_006624.1	RefSeq	gene	10385	10807	.	+	.	ID=gene11;Name=TK0011;Dbxref=GeneID:3234282;gbkey=Gene;locus_tag=TK0011	74	319.417	1264.5	199.5	5	119.554	91.3478	147.761	1.61756	0.69382	0.754166	1
NC_006624.1	RefSeq	gene	10808	11365	.	-	.	ID=gene12;Name=TK0012;Dbxref=GeneID:3234008;gbkey=Gene;locus_tag=TK0012	39.2	94.5	461.5	54.1667	2	45.8417	48.1428	43.5407	0.904409	-0.144953	0.923762	1
NC_006624.1	RefSeq	gene	11415	11726	.	+	.	ID=gene13;Name=TK0013;Dbxref=GeneID:3234788;gbkey=Gene;locus_tag=TK0013	25	154	387.333	127.5	3.5	51.0967	30.8607	71.3327	2.31144	1.20879	0.573439	1
NC_006624.1	RefSeq	gene	11729	12286	.	+	.	ID=gene14;Name=TK0014;Dbxref=GeneID:3233721;gbkey=Gene;locus_tag=TK0014	23.5	76.8667	499.825	54.95	1.5	32.6463	29.6263	35.6663	1.20387	0.267685	0.94163	1
NC_006624.1	RefSeq	gene	12347	13411	.	+	.	ID=gene15;Name=TK0015;Dbxref=GeneID:3234579;gbkey=Gene;locus_tag=TK0015	178	510.333	1794.46	426.833	21	227.98	219.728	236.232	1.07511	0.104481	0.991299	1
NC_006624.1	RefSeq	gene	13392	13808	.	-	.	ID=gene16;Name=TK0016;Dbxref=GeneID:3235113;gbkey=Gene;locus_tag=TK0016	15.5	32.5833	46	48	0.666667	17.5182	19.7509	15.2856	0.773919	-0.369745	0.858787	1
NC_006624.1	RefSeq	gene	13808	14023	.	-	.	ID=gene17;Name=TK0017;Dbxref=GeneID:3233839;gbkey=Gene;locus_tag=TK0017	2.5	15.25	29.5	9.5	1.16667	4.70842	2.46886	6.94799	2.81425	1.49275	0.664523	1
NC_006624.1	RefSeq	gene	14153	14896	.	+	.	ID=gene18;Name=TK0018;Dbxref=GeneID:3234709;gbkey=Gene;locus_tag=TK0018	188	569.667	661.843	228.333	13.1667	248.048	232.073	264.024	1.13768	0.18609	0.957411	1
NC_006624.1	RefSeq	gene	14945	15964	.	+	.	ID=gene19;Name=TK0019;Dbxref=GeneID:3233724;gbkey=Gene;locus_tag=TK0019	150.333	466.417	1423.33	352.958	10.3333	200.508	185.164	215.851	1.16573	0.221228	0.943521	1
NC_006624.1	RefSeq	gene	15968	16699	.	+	.	ID=gene20;Name=TK0020;Dbxref=GeneID:3234863;gbkey=Gene;locus_tag=TK0020	47	76.75	625.033	47	0.5	46.8423	58.0182	35.6663	0.614744	-0.701942	0.706958	1
NC_006624.1	RefSeq	gene	16705	17697	.	+	.	ID=gene21;Name=TK0021;Dbxref=GeneID:3234124;gbkey=Gene;locus_tag=TK0021	73.5	116	723.033	70.4167	10	72.5395	91.3478	53.7311	0.588204	-0.765612	0.677697	1
NC_006624.1	RefSeq	gene	17780	18784	.	-	.	ID=gene22;Name=TK0022;Dbxref=GeneID:3235876;gbkey=Gene;locus_tag=TK0022	61.1667	67	181.003	58.3333	8.16667	53.1673	75.3002	31.0344	0.412142	-1.27879	0.508119	1
NC_006624.1	RefSeq	gene	18786	19280	.	-	.	ID=gene23;Name=TK0023;Dbxref=GeneID:3234032;gbkey=Gene;locus_tag=TK0023	19.6667	13.4167	87.95	12.3333	2.33333	15.3551	24.6886	6.02159	0.243902	-2.03563	0.340985	1
NC_006624.1	RefSeq	gene	19290	20183	.	-	.	ID=gene24;Name=TK0024;Dbxref=GeneID:3234663;gbkey=Gene;locus_tag=TK0024	24.5	41.25	166	45.5	0.916667	24.3087	29.6263	18.9912	0.641024	-0.64155	0.744283	1
NC_006624.1	RefSeq	gene	20183	21172	.	-	.	ID=gene25;Name=TK0025;Dbxref=GeneID:3233842;gbkey=Gene;locus_tag=TK0025	175.5	252.571	591.825	276.9	20	167.225	217.26	117.189	0.539398	-0.890578	0.626776	1
NC_006624.1	RefSeq	gene	21266	21919	.	-	.	ID=gene26;Name=TK0026;Dbxref=GeneID:3234714;gbkey=Gene;locus_tag=TK0026	27	39.5	201.117	51	1	25.9288	33.3296	18.528	0.555901	-0.847099	0.667586	1
NC_006624.1	RefSeq	gene	21913	22569	.	-	.	ID=gene27;Name=TK0027;Dbxref=GeneID:3233850;gbkey=Gene;locus_tag=TK0027	48.7667	46.3167	193.468	39.2167	30.3667	40.8971	60.4871	21.3072	0.35226	-1.50529	0.444193	1
NC_006624.1	RefSeq	gene	22597	23862	.	-	.	ID=gene28;Name=TK0028;Dbxref=GeneID:3235970;gbkey=Gene;locus_tag=TK0028	290.75	552.063	1101.76	341.75	13.25	307.453	359.219	255.686	0.711783	-0.49049	0.773222	1
NC_006624.1	RefSeq	gene	23956	24834	.	+	.	ID=gene29;Name=TK0029;Dbxref=GeneID:3234281;gbkey=Gene;locus_tag=TK0029	28	84.3333	204.111	47.75	2	36.7364	34.564	38.9087	1.1257	0.170823	0.978476	1
NC_006624.1	RefSeq	gene	24882	25451	.	+	.	ID=gene30;Name=TK0030;Dbxref=GeneID:3233755;gbkey=Gene;locus_tag=TK0030	683.083	958.575	1307.82	949.01	17	643.662	843.115	444.208	0.526865	-0.924494	0.611303	1
NC_006624.1	RefSeq	gene	25413	25811	.	-	.	ID=gene31;Name=TK0031;Dbxref=GeneID:3234434;gbkey=Gene;locus_tag=TK0031	13.8333	37.8667	254.244	19.5	2	17.4418	17.282	17.6016	1.01849	0.0264331	1	1
NC_006624.1	RefSeq	gene	25813	27315	.	-	.	ID=gene32;Name=TK0032;Dbxref=GeneID:3234951;gbkey=Gene;locus_tag=TK0032	1032.37	2087.44	728.887	1289.5	31.3333	1120.31	1273.93	966.697	0.75883	-0.398152	0.807546	1
NC_006624.1	RefSeq	gene	27367	27492	.	+	.	ID=gene33;Name=TKr01;Dbxref=GeneID:3253116;gbkey=Gene;locus_tag=TKr01	47224.1	60727.7	31450.9	46871	26392.9	43211.9	58294.7	28129.2	0.482534	-1.0513	0.566503	1
NC_006624.1	RefSeq	gene	27565	28620	.	+	.	ID=gene34;Name=TK0033;Dbxref=GeneID:3234433;gbkey=Gene;locus_tag=TK0033	127	200.958	1753.9	96.25	7	124.938	156.773	93.1031	0.593873	-0.751772	0.678236	1
NC_006624.1	RefSeq	gene	28591	29334	.	-	.	ID=gene35;Name=TK0034;Dbxref=GeneID:3234387;gbkey=Gene;locus_tag=TK0034	195.083	397	1048.42	280.31	29.25	212.302	240.714	183.89	0.763937	-0.388475	0.814229	1
NC_006624.1	RefSeq	gene	29404	30681	.	+	.	ID=gene36;Name=TK0035;Dbxref=GeneID:3235969;gbkey=Gene;locus_tag=TK0035	230.333	683.843	978.644	474.333	15	300.374	283.919	316.828	1.11591	0.158223	0.968454	1
NC_006624.1	RefSeq	gene	30937	31266	.	+	.	ID=gene37;Name=TK0036;Dbxref=GeneID:3235921;gbkey=Gene;locus_tag=TK0036	5592.5	6227.12	1011.25	1966.5	44.5	4893.64	6902.93	2884.34	0.417843	-1.25897	0.499212	1
NC_006624.1	RefSeq	gene	31276	32235	.	+	.	ID=gene38;Name=TK0037;Dbxref=GeneID:3234610;gbkey=Gene;locus_tag=TK0037	230.5	343.658	640.083	153	4.5	221.63	283.919	159.341	0.561219	-0.833365	0.646073	1
NC_006624.1	RefSeq	gene	32367	33251	.	+	.	ID=gene39;Name=TK0038;Dbxref=GeneID:3234045;gbkey=Gene;locus_tag=TK0038	5011.45	9458.5	1281.92	1097.17	31	5283.33	6185.73	4380.94	0.708234	-0.497703	0.768034	1
NC_006624.1	RefSeq	gene	33291	35033	.	+	.	ID=gene40;Name=TK0039;Dbxref=GeneID:3235004;gbkey=Gene;locus_tag=TK0039	725.65	657.833	608.51	411.5	11.5	600.491	896.196	304.785	0.340088	-1.55602	0.412712	1
NC_006624.1	RefSeq	gene	35048	35824	.	+	.	ID=gene41;Name=TK0040;Dbxref=GeneID:3234386;gbkey=Gene;locus_tag=TK0040	199.5	393.405	381.479	49.8333	3	214.462	246.886	182.037	0.737334	-0.43961	0.794215	1
NC_006624.1	RefSeq	gene	35882	36541	.	+	.	ID=gene42;Name=TK0041;Dbxref=GeneID:3235961;gbkey=Gene;locus_tag=TK0041	59	113.833	193.333	20.5	1	62.818	72.8313	52.8047	0.725027	-0.463893	0.793397	1
NC_006624.1	RefSeq	gene	36553	37380	.	+	.	ID=gene43;Name=TK0042;Dbxref=GeneID:3235962;gbkey=Gene;locus_tag=TK0042	90.5	186.283	492.583	46.25	5.5	98.6269	111.099	86.1551	0.775483	-0.366834	0.826878	1
NC_006624.1	RefSeq	gene	37394	37870	.	+	.	ID=gene44;Name=TK0043;Dbxref=GeneID:3234161;gbkey=Gene;locus_tag=TK0043	73.5	106.833	191.167	17.5	1	70.4551	91.3478	49.5623	0.542567	-0.882126	0.636868	1
NC_006624.1	RefSeq	gene	37874	39298	.	+	.	ID=gene45;Name=TK0044;Dbxref=GeneID:3234654;gbkey=Gene;locus_tag=TK0044	313.25	336.5	691.341	44.4429	5	271.006	386.376	155.635	0.402807	-1.31184	0.48586	1
NC_006624.1	RefSeq	gene	39323	39847	.	+	.	ID=gene46;Name=TK0045;Dbxref=GeneID:3234864;gbkey=Gene;locus_tag=TK0045	147.5	145.25	389	28	4	124.93	182.696	67.1639	0.367627	-1.44368	0.45006	1
NC_006624.1	RefSeq	gene	39847	40332	.	+	.	ID=gene47;Name=TK0046;Dbxref=GeneID:3233942;gbkey=Gene;locus_tag=TK0046	99	182.25	158.5	89	4	103.255	122.209	84.3023	0.689823	-0.535701	0.760863	1
NC_006624.1	RefSeq	gene	40372	41070	.	+	.	ID=gene48;Name=TK0047;Dbxref=GeneID:3235521;gbkey=Gene;locus_tag=TK0047	62.25	104.5	432.833	46.5	2.25	62.3537	76.5346	48.1727	0.629424	-0.667896	0.715675	1
NC_006624.1	RefSeq	gene	41072	42694	.	+	.	ID=gene49;Name=TK0048;Dbxref=GeneID:3233907;gbkey=Gene;locus_tag=TK0048	106.367	188.917	345.774	90.1667	2.7	109.197	130.85	87.5447	0.669048	-0.579818	0.743568	1
NC_006624.1	RefSeq	gene	42705	44444	.	+	.	ID=gene50;Name=TK0049;Dbxref=GeneID:3233908;gbkey=Gene;locus_tag=TK0049	110	130.25	386.483	37.8333	0.5	98.0016	135.787	60.2159	0.443458	-1.17313	0.535059	1
NC_006624.1	RefSeq	gene	44441	46435	.	+	.	ID=gene51;Name=TK0050;Dbxref=GeneID:3235401;gbkey=Gene;locus_tag=TK0050	162.25	299	755.792	144	13.3333	169.237	199.978	138.497	0.692561	-0.529988	0.760011	1
NC_006624.1	RefSeq	gene	46479	46991	.	+	.	ID=gene52;Name=pcm;Dbxref=GeneID:3233722;gbkey=Gene;gene=pcm;locus_tag=TK0051	31	61.5	214.25	45	2	33.4928	38.2673	28.7184	0.750467	-0.41414	0.822655	1
NC_006624.1	RefSeq	gene	47171	47800	.	+	.	ID=gene53;Name=TK0052;Dbxref=GeneID:3235485;gbkey=Gene;locus_tag=TK0052	40	76.4762	806.75	69.3333	6	42.2902	49.3772	35.2031	0.712944	-0.48814	0.789202	1
NC_006624.1	RefSeq	gene	47938	49140	.	-	.	ID=gene54;Name=TK0053;Dbxref=GeneID:3235690;gbkey=Gene;locus_tag=TK0053	139.2	169.721	2227.58	125.667	15	125.165	171.586	78.7439	0.458919	-1.12369	0.548779	1
NC_006624.1	RefSeq	gene	49154	49321	.	-	.	ID=gene55;Name=TK0054;Dbxref=GeneID:3233946;gbkey=Gene;locus_tag=TK0054	162	184.5	287.167	148.5	6.33333	142.603	199.978	85.2287	0.426191	-1.23043	0.513957	1
NC_006624.1	RefSeq	gene	49394	49732	.	+	.	ID=gene56;Name=TK0055;Dbxref=GeneID:3235632;gbkey=Gene;locus_tag=TK0055	36.5833	109.5	1368.17	46.8333	5	48.3129	45.6739	50.9519	1.11556	0.157767	0.979549	1
NC_006624.1	RefSeq	gene	49729	50298	.	+	.	ID=gene57;Name=TK0056;Dbxref=GeneID:3235633;gbkey=Gene;locus_tag=TK0056	26.75	59.95	387.633	41	1.5	30.5608	33.3296	27.792	0.833852	-0.262136	0.884257	1
NC_006624.1	RefSeq	gene	50279	50557	.	-	.	ID=gene58;Name=TK0057;Dbxref=GeneID:3234624;gbkey=Gene;locus_tag=TK0057	126.333	160.333	109.033	31.5	7	114.825	155.538	74.1119	0.476487	-1.06949	0.567847	1
NC_006624.1	RefSeq	gene	50709	51413	.	+	.	ID=gene59;Name=TK0058;Dbxref=GeneID:3235134;gbkey=Gene;locus_tag=TK0058	45.6667	88.0333	787.833	66	4	48.7727	56.7838	40.7615	0.717838	-0.47827	0.790783	1
NC_006624.1	RefSeq	gene	51484	52053	.	-	.	ID=gene60;Name=TK0059;Dbxref=GeneID:3235881;gbkey=Gene;locus_tag=TK0059	31.5	49.5	1085.33	30	4	31.3309	39.5017	23.16	0.586302	-0.770283	0.689398	1
NC_006624.1	RefSeq	gene	52064	52606	.	-	.	ID=gene61;Name=TK0060;Dbxref=GeneID:3235044;gbkey=Gene;locus_tag=TK0060	52.25	107.617	446.5	76.2	11.125	57.1079	64.1903	50.0255	0.779331	-0.359692	0.83496	1
NC_006624.1	RefSeq	gene	52603	54201	.	-	.	ID=gene62;Name=TK0061;Dbxref=GeneID:3235400;gbkey=Gene;locus_tag=TK0061	2028.5	3342.42	2987.03	2245.91	99.125	2025.72	2503.42	1548.01	0.618358	-0.693485	0.693841	1
NC_006624.1	RefSeq	gene	54251	55021	.	+	.	ID=gene63;Name=TK0062;Dbxref=GeneID:3234066;gbkey=Gene;locus_tag=TK0062	14	32.2576	178.833	27	1	16.0522	17.282	14.8224	0.857677	-0.221494	0.919797	1
NC_006624.1	RefSeq	gene	55059	55607	.	+	.	ID=gene64;Name=TK0063;Dbxref=GeneID:3234067;gbkey=Gene;locus_tag=TK0063	12	53.8333	111.333	55	6	19.913	14.8132	25.0128	1.68855	0.755785	0.766083	1
NC_006624.1	RefSeq	gene	55639	56019	.	+	.	ID=gene65;Name=TK0064;Dbxref=GeneID:3235724;gbkey=Gene;locus_tag=TK0064	1	11	101.833	4.33333	0	3.16481	1.23443	5.09519	4.12757	2.04529	0.614802	1
NC_006624.1	RefSeq	gene	56064	56264	.	+	.	ID=gene66;Name=TK0065;Dbxref=GeneID:3235312;gbkey=Gene;locus_tag=TK0065	75.5333	158.683	148.167	152.333	13.5	83.7327	93.8166	73.6487	0.785028	-0.349184	0.835124	1
NC_006624.1	RefSeq	gene	56245	56709	.	+	.	ID=gene67;Name=TK0066;Dbxref=GeneID:3233792;gbkey=Gene;locus_tag=TK0066	21	27	169.167	18	0.5	19.2147	25.923	12.5064	0.482443	-1.05157	0.607713	1
NC_006624.1	RefSeq	gene	56702	57268	.	+	.	ID=gene68;Name=TK0067;Dbxref=GeneID:3234497;gbkey=Gene;locus_tag=TK0067	34	43.6667	351.567	23.5	3.5	31.1757	41.9706	20.3808	0.485596	-1.04217	0.59487	1
NC_006624.1	RefSeq	gene	57265	57603	.	-	.	ID=gene69;Name=TK0068;Dbxref=GeneID:3235393;gbkey=Gene;locus_tag=TK0068	13.5	33.5	112.2	25.5	0.5	16.5154	17.282	15.7488	0.911281	-0.134032	0.95319	1
NC_006624.1	RefSeq	gene	57600	58247	.	-	.	ID=gene70;Name=TK0069;Dbxref=GeneID:3235394;gbkey=Gene;locus_tag=TK0069	40.5	81.1667	385.2	68.5	2	43.4482	49.3772	37.5191	0.759848	-0.396218	0.824658	1
NC_006624.1	RefSeq	gene	58403	58738	.	-	.	ID=gene71;Name=TK0070;Dbxref=GeneID:3233765;gbkey=Gene;locus_tag=TK0070	970	2121	7065.34	2067	114	1089.92	1197.4	982.446	0.820485	-0.285452	0.852423	1
NC_006624.1	RefSeq	gene	58868	59704	.	+	.	ID=gene72;Name=TK0071;Dbxref=GeneID:3234741;gbkey=Gene;locus_tag=TK0071	281	661	527.075	654	12	326.525	346.875	306.175	0.882667	-0.180059	0.896555	1
NC_006624.1	RefSeq	gene	59899	61800	.	-	.	ID=gene73;Name=TK0072;Dbxref=GeneID:3234432;gbkey=Gene;locus_tag=TK0072	66.25	82.4167	600.594	152.611	5.66667	59.7273	81.4724	37.9823	0.466199	-1.10098	0.563247	1
NC_006624.1	RefSeq	gene	62831	63724	.	+	.	ID=gene74;Name=TK0073;Dbxref=GeneID:3234691;gbkey=Gene;locus_tag=TK0073	9	22.5	19.2333	19.15	6.5	10.6501	11.1099	10.1904	0.917237	-0.124633	0.976906	1
NC_006624.1	RefSeq	gene	64227	65993	.	+	.	ID=gene75;Name=TK0074;Dbxref=GeneID:3235103;gbkey=Gene;locus_tag=TK0074	12	31.0833	24.7778	21	1	14.5862	14.8132	14.3592	0.969353	-0.0449057	0.993127	1
NC_006624.1	RefSeq	gene	66046	67383	.	+	.	ID=gene76;Name=TK0075;Dbxref=GeneID:3235104;gbkey=Gene;locus_tag=TK0075	94	178	97.5	72.2	4.5	99.2429	116.036	82.4495	0.710549	-0.492995	0.777638	1
NC_006624.1	RefSeq	gene	67400	68974	.	+	.	ID=gene77;Name=TK0076;Dbxref=GeneID:3233955;gbkey=Gene;locus_tag=TK0076	3.5	11.5	21.8333	10.8333	0	5.24806	4.93772	5.55839	1.1257	0.170823	1	1
NC_006624.1	RefSeq	gene	68971	69114	.	+	.	ID=gene78;Name=TK0077;Dbxref=GeneID:3234599;gbkey=Gene;locus_tag=TK0077	0	0.5	1	1	0	0	0	0	NA	NA	NA	NA
NC_006624.1	RefSeq	gene	69118	69375	.	+	.	ID=gene79;Name=TK0078;Dbxref=GeneID:3235718;gbkey=Gene;locus_tag=TK0078	7.33333	19.75	9	14	0	8.9525	8.64101	9.26399	1.0721	0.100434	1	1
NC_006624.1	RefSeq	gene	69404	69796	.	+	.	ID=gene80;Name=TK0079;Dbxref=GeneID:3234224;gbkey=Gene;locus_tag=TK0079	2	1	6.77137	0.0769231	0	1.46603	2.46886	0.463199	0.187617	-2.41414	0.641598	1
NC_006624.1	RefSeq	gene	69796	70512	.	+	.	ID=gene81;Name=TK0080;Dbxref=GeneID:3234225;gbkey=Gene;locus_tag=TK0080	4	3.43333	8.50952	5.33333	3.33333	3.16366	4.93772	1.3896	0.281425	-1.82918	0.548156	1
NC_006624.1	RefSeq	gene	70514	71113	.	+	.	ID=gene82;Name=TK0081;Dbxref=GeneID:3234162;gbkey=Gene;locus_tag=TK0081	5	18.8083	9.81111	15	0	7.48647	6.17215	8.80079	1.42589	0.51186	0.917393	1
NC_006624.1	RefSeq	gene	71118	71246	.	+	.	ID=gene83;Name=TK0082;Dbxref=GeneID:3233909;gbkey=Gene;locus_tag=TK0082	1	2	2	4.5	0	1.08041	1.23443	0.926399	0.750467	-0.41414	1	1
NC_006624.1	RefSeq	gene	71243	71563	.	+	.	ID=gene84;Name=TK0083;Dbxref=GeneID:3233910;gbkey=Gene;locus_tag=TK0083	0	0.333333	7.25	2.5	0	0	0	0	NA	NA	NA	NA
NC_006624.1	RefSeq	gene	71565	71705	.	+	.	ID=gene85;Name=TK0084;Dbxref=GeneID:3233890;gbkey=Gene;locus_tag=TK0084	0	1.5	2.25	0	0	0.463199	0	0.926399	Inf	Inf	1	1
NC_006624.1	RefSeq	gene	71689	72594	.	+	.	ID=gene86;Name=TK0085;Dbxref=GeneID:3234587;gbkey=Gene;locus_tag=TK0085	2	4.25	15.2833	4	0	2.16083	2.46886	1.8528	0.750467	-0.41414	1	1
NC_006624.1	RefSeq	gene	72765	73340	.	+	.	ID=gene87;Name=TK0086;Dbxref=GeneID:3234588;gbkey=Gene;locus_tag=TK0086	18	30.7576	29	21	1	18.2895	22.2197	14.3592	0.646235	-0.629868	0.759125	1
NC_006624.1	RefSeq	gene	73337	74644	.	+	.	ID=gene88;Name=TK0087;Dbxref=GeneID:3233668;gbkey=Gene;locus_tag=TK0087	1.35	8.84545	10.2883	12.1	2.16667	2.70161	1.23443	4.16879	3.3771	1.75579	0.71169	1
NC_006624.1	RefSeq	gene	74625	75761	.	+	.	ID=gene89;Name=TK0088;Dbxref=GeneID:3234018;gbkey=Gene;locus_tag=TK0088	3.85	15.3038	19.1455	6.71111	0.166667	5.94285	4.93772	6.94799	1.40713	0.492751	0.945042	1
NC_006624.1	RefSeq	gene	75754	76026	.	+	.	ID=gene90;Name=TK0089;Dbxref=GeneID:3234019;gbkey=Gene;locus_tag=TK0089	1.5	15.125	12.95	8.5	0	4.70842	2.46886	6.94799	2.81425	1.49275	0.671162	1
NC_006624.1	RefSeq	gene	76023	77459	.	+	.	ID=gene91;Name=TK0090;Dbxref=GeneID:3233923;gbkey=Gene;locus_tag=TK0090	25.75	48.75	141.385	38.1667	3	27.396	32.0952	22.6968	0.707171	-0.499869	0.79433	1
NC_006624.1	RefSeq	gene	77703	79046	.	+	.	ID=gene92;Name=TK0091;Dbxref=GeneID:3235659;gbkey=Gene;locus_tag=TK0091	19.625	41.25	40.8333	27.3333	0	21.8399	24.6886	18.9912	0.769229	-0.378516	0.848164	1
NC_006624.1	RefSeq	gene	79043	79249	.	+	.	ID=gene93;Name=TK0092;Dbxref=GeneID:3235660;gbkey=Gene;locus_tag=TK0092	1.625	2	2.5	2.5	0	1.69763	2.46886	0.926399	0.375233	-1.41414	0.811556	1
NC_006624.1	RefSeq	gene	79243	79497	.	+	.	ID=gene94;Name=TK0093;Dbxref=GeneID:3234766;gbkey=Gene;locus_tag=TK0093	4	7	42	8	0	4.09006	4.93772	3.2424	0.656659	-0.606785	0.882581	1
NC_006624.1	RefSeq	gene	79753	80130	.	+	.	ID=gene95;Name=TK0094;Dbxref=GeneID:3233919;gbkey=Gene;locus_tag=TK0094	51.5	121.333	835.25	111	13	60.1187	64.1903	56.0471	0.873139	-0.195716	0.899705	1
NC_006624.1	RefSeq	gene	80256	80429	.	+	.	ID=gene96;Name=TK0095;Dbxref=GeneID:3233920;gbkey=Gene;locus_tag=TK0095	0.333333	0.5	1	1.75	0.5	0	0	0	NA	NA	NA	NA
NC_006624.1	RefSeq	gene	80433	83177	.	+	.	ID=gene97;Name=TK0096;Dbxref=GeneID:3233746;gbkey=Gene;locus_tag=TK0096	16.6667	66.0429	62.8333	37.0889	3.25	25.7782	20.9853	30.5712	1.45679	0.542792	0.838991	1
NC_006624.1	RefSeq	gene	83184	83435	.	+	.	ID=gene98;Name=TK0097;Dbxref=GeneID:3235042;gbkey=Gene;locus_tag=TK0097	0	0.642857	2.5	0	0	0.2316	0	0.463199	Inf	Inf	1	1
NC_006624.1	RefSeq	gene	83432	83629	.	+	.	ID=gene99;Name=TK0098;Dbxref=GeneID:3235043;gbkey=Gene;locus_tag=TK0098	0	1	0.142857	1	0	0.2316	0	0.463199	Inf	Inf	1	1
NC_006624.1	RefSeq	gene	83733	83912	.	+	.	ID=gene100;Name=TK0099;Dbxref=GeneID:3234035;gbkey=Gene;locus_tag=TK0099	2.75	2	2.5	1.83333	0.5	2.31484	3.70329	0.926399	0.250156	-1.9991	0.599013	1
NC_006624.1	RefSeq	gene	83909	84268	.	+	.	ID=gene101;Name=TK0100;Dbxref=GeneID:3234089;gbkey=Gene;locus_tag=TK0100	1.83333	4.33333	2.33333	0.333333	0.833333	2.16083	2.46886	1.8528	0.750467	-0.41414	1	1
NC_006624.1	RefSeq	gene	84265	84441	.	+	.	ID=gene102;Name=TK0101;Dbxref=GeneID:3234090;gbkey=Gene;locus_tag=TK0101	0	0.666667	2.66667	0	0	0.2316	0	0.463199	Inf	Inf	1	1
NC_006624.1	RefSeq	gene	84441	85019	.	+	.	ID=gene103;Name=TK0102;Dbxref=GeneID:3234212;gbkey=Gene;locus_tag=TK0102	1.53333	1.36667	1.83333	1.5	1.33333	1.46603	2.46886	0.463199	0.187617	-2.41414	0.615621	1
NC_006624.1	RefSeq	gene	85027	85341	.	+	.	ID=gene104;Name=TK0103;Dbxref=GeneID:3234930;gbkey=Gene;locus_tag=TK0103	17	41	36.0833	39	2	19.9882	20.9853	18.9912	0.904975	-0.14405	0.942629	1
NC_006624.1	RefSeq	gene	85431	85949	.	+	.	ID=gene105;Name=TK0104;Dbxref=GeneID:3234931;gbkey=Gene;locus_tag=TK0104	3	8.33333	40.3333	8	0	3.70444	3.70329	3.70559	1.00062	0.000897996	1	1
NC_006624.1	RefSeq	gene	86009	86422	.	+	.	ID=gene106;Name=TK0105;Dbxref=GeneID:3235960;gbkey=Gene;locus_tag=TK0105	29.25	66.6667	180.933	55.95	3.5	33.4164	35.7985	31.0344	0.866919	-0.206031	0.90473	1
NC_006624.1	RefSeq	gene	86216	86293	.	-	.	ID=gene107;Name=TKt01;Dbxref=GeneID:3253122;gbkey=Gene;locus_tag=TKt01	51.2417	116.867	60.6292	69.7972	29.7917	58.5751	62.9559	54.1943	0.86083	-0.2162	0.891768	1
NC_006624.1	RefSeq	gene	86334	87128	.	-	.	ID=gene108;Name=TK0106;Dbxref=GeneID:3235243;gbkey=Gene;locus_tag=TK0106	32.4	223.31	145.595	68.1429	3.5	71.3976	39.5017	103.293	2.61491	1.38676	0.507894	1
NC_006624.1	RefSeq	gene	87221	87664	.	+	.	ID=gene109;Name=TK0107;Dbxref=GeneID:3235244;gbkey=Gene;locus_tag=TK0107	125	406.292	243.7	223.5	7	171.181	154.304	188.059	1.21876	0.285412	0.917717	1
NC_006624.1	RefSeq	gene	87664	88266	.	+	.	ID=gene110;Name=TK0108;Dbxref=GeneID:3235064;gbkey=Gene;locus_tag=TK0108	166625	76986.8	20325.6	79666.5	4561	120674	205687	35660.3	0.173372	-2.52806	0.198115	1
NC_006624.1	RefSeq	gene	88267	89280	.	+	.	ID=gene111;Name=TK0109;Dbxref=GeneID:3233856;gbkey=Gene;locus_tag=TK0109	41	60.75	589.992	39.25	3	39.4334	50.6116	28.2552	0.558274	-0.840954	0.659412	1
NC_006624.1	RefSeq	gene	89320	90060	.	+	.	ID=gene112;Name=TK0110;Dbxref=GeneID:3233857;gbkey=Gene;locus_tag=TK0110	230	752.167	805.533	441.333	21	316.122	283.919	348.326	1.22685	0.294959	0.911841	1
NC_006624.1	RefSeq	gene	90080	90268	.	+	.	ID=gene113;Name=TK0111;Dbxref=GeneID:3234765;gbkey=Gene;locus_tag=TK0111	208	684.5	1200.5	415	16.5	286.795	256.761	316.828	1.23394	0.303273	0.908637	1
NC_006624.1	RefSeq	gene	90286	90561	.	+	.	ID=gene114;Name=ef1B;Dbxref=GeneID:3235158;gbkey=Gene;gene=ef1B;locus_tag=TK0112	135.333	591.833	4611.12	337.589	12.5	220.431	166.648	274.214	1.64547	0.718498	0.740887	1
NC_006624.1	RefSeq	gene	90584	91057	.	-	.	ID=gene115;Name=TK0113;Dbxref=GeneID:3235159;gbkey=Gene;locus_tag=TK0113	20	124.143	255.833	87	4	41.0627	24.6886	57.4367	2.32645	1.21813	0.575454	1
NC_006624.1	RefSeq	gene	91188	91367	.	+	.	ID=gene116;Name=TK0114;Dbxref=GeneID:3234555;gbkey=Gene;locus_tag=TK0114	0	5.5	37.5	10	0	1.3896	0	2.7792	Inf	Inf	0.572649	1
NC_006624.1	RefSeq	gene	91364	92980	.	+	.	ID=gene117;Name=TK0115;Dbxref=GeneID:3234556;gbkey=Gene;locus_tag=TK0115	41	55.3333	58.8	65.3333	1.5	38.0438	50.6116	25.476	0.503362	-0.990332	0.608709	1
NC_006624.1	RefSeq	gene	93073	94551	.	+	.	ID=gene118;Name=TK0116;Dbxref=GeneID:3235781;gbkey=Gene;locus_tag=TK0116	128.833	787.083	2127.36	848.333	28.5	261.89	159.241	364.538	2.28922	1.19485	0.560937	1
NC_006624.1	RefSeq	gene	94553	95713	.	+	.	ID=gene119;Name=TK0117;Dbxref=GeneID:3233665;gbkey=Gene;locus_tag=TK0117	24	98.3929	1311.6	124	5	37.5099	29.6263	45.3935	1.5322	0.615608	0.800142	1
NC_006624.1	RefSeq	gene	95823	96017	.	-	.	ID=gene120;Name=TK0118;Dbxref=GeneID:3233666;gbkey=Gene;locus_tag=TK0118	77	146.5	252.833	120	3	81.3391	95.0511	67.6271	0.711482	-0.491101	0.779955	1
NC_006624.1	RefSeq	gene	96186	97637	.	+	.	ID=gene121;Name=TK0119;Dbxref=GeneID:3233667;gbkey=Gene;locus_tag=TK0119	24.5	18.7262	47.1861	15	2.75	19.2135	29.6263	8.80079	0.29706	-1.75117	0.400165	1
NC_006624.1	RefSeq	gene	97630	98148	.	+	.	ID=gene122;Name=TK0120;Dbxref=GeneID:3235713;gbkey=Gene;locus_tag=TK0120	13.125	13.5	38.75	9.83333	1	11.2662	16.0476	6.48479	0.404098	-1.30722	0.553683	1
NC_006624.1	RefSeq	gene	98141	98437	.	+	.	ID=gene123;Name=TK0121;Dbxref=GeneID:3235714;gbkey=Gene;locus_tag=TK0121	2.125	4.25	12.4167	2.91667	0	2.16083	2.46886	1.8528	0.750467	-0.41414	1	1
NC_006624.1	RefSeq	gene	98427	99584	.	+	.	ID=gene124;Name=TK0122;Dbxref=GeneID:3233995;gbkey=Gene;locus_tag=TK0122	65.5	54.8429	110.029	44.25	4	53.4742	81.4724	25.476	0.312695	-1.67717	0.393886	1
NC_006624.1	RefSeq	gene	99649	100893	.	+	.	ID=gene125;Name=TK0123;Dbxref=GeneID:3233996;gbkey=Gene;locus_tag=TK0123	514.583	1964.17	2434.12	755.75	36.25	772.727	635.731	909.723	1.43099	0.517011	0.819171	1
NC_006624.1	RefSeq	gene	100916	101206	.	-	.	ID=gene126;Name=TK0124;Dbxref=GeneID:3234022;gbkey=Gene;locus_tag=TK0124	738.5	1343.25	2051.5	1988	27	766.543	911.009	622.077	0.682844	-0.550373	0.748577	1
NC_006624.1	RefSeq	gene	101225	101734	.	-	.	ID=gene127;Name=TK0125;Dbxref=GeneID:3235038;gbkey=Gene;locus_tag=TK0125	103.167	215.667	497.583	120.95	9.33333	113.599	127.146	100.051	0.786897	-0.345753	0.834208	1
NC_006624.1	RefSeq	gene	101806	102348	.	+	.	ID=gene128;Name=TK0126;Dbxref=GeneID:3235039;gbkey=Gene;locus_tag=TK0126	934.5	2722.83	2526.87	1496	94	1207.12	1152.96	1261.29	1.09396	0.129563	0.978706	1
NC_006624.1	RefSeq	gene	102394	102564	.	+	.	ID=gene129;Name=TK0127;Dbxref=GeneID:3235437;gbkey=Gene;locus_tag=TK0127	61	125	276.5	78	1.5	66.6001	75.3002	57.8999	0.768921	-0.379093	0.825674	1
NC_006624.1	RefSeq	gene	102561	102992	.	+	.	ID=gene130;Name=TK0128;Dbxref=GeneID:3233808;gbkey=Gene;locus_tag=TK0128	49.5	108.5	1099	63.5	2.5	55.8735	61.7215	50.0255	0.810504	-0.303108	0.857615	1
NC_006624.1	RefSeq	gene	102987	103403	.	-	.	ID=gene131;Name=TK0129;Dbxref=GeneID:3233809;gbkey=Gene;locus_tag=TK0129	95.3333	244.333	769.25	166.167	8.2	115.146	117.271	113.021	0.963758	-0.0532578	0.952159	1
NC_006624.1	RefSeq	gene	103477	104319	.	+	.	ID=gene132;Name=TK0130;Dbxref=GeneID:3234354;gbkey=Gene;locus_tag=TK0130	358.2	673.533	1298.6	802	13	377.061	441.926	312.196	0.706445	-0.50135	0.768533	1
NC_006624.1	RefSeq	gene	104399	106102	.	+	.	ID=gene133;Name=TK0131;Dbxref=GeneID:3234355;gbkey=Gene;locus_tag=TK0131	54.5	168.617	805.208	136.009	6	72.4699	66.6592	78.2807	1.17434	0.231852	0.945028	1
NC_006624.1	RefSeq	gene	106208	106780	.	+	.	ID=gene134;Name=TK0132;Dbxref=GeneID:3235820;gbkey=Gene;locus_tag=TK0132	405	984.333	1200.27	436.5	4	477.866	499.944	455.788	0.911678	-0.133403	0.914863	1
NC_006624.1	RefSeq	gene	106856	107455	.	+	.	ID=gene135;Name=TK0133;Dbxref=GeneID:3235821;gbkey=Gene;locus_tag=TK0133	41.2	64.3333	362.117	40.7	1	40.1282	50.6116	29.6448	0.58573	-0.771692	0.684304	1
NC_006624.1	RefSeq	gene	107452	108456	.	+	.	ID=gene136;Name=TK0134;Dbxref=GeneID:3234396;gbkey=Gene;locus_tag=TK0134	28	70.3929	443	46.9167	1.5	33.494	34.564	32.424	0.938084	-0.0922114	0.950365	1
NC_006624.1	RefSeq	gene	108483	109091	.	-	.	ID=gene137;Name=TK0135;Dbxref=GeneID:3235681;gbkey=Gene;locus_tag=TK0135	391.5	347	2997.82	298.25	33.25	322.313	483.896	160.73	0.332158	-1.59006	0.404362	1
NC_006624.1	RefSeq	gene	109093	111036	.	-	.	ID=gene138;Name=TK0136;Dbxref=GeneID:3235682;gbkey=Gene;locus_tag=TK0136	242.333	254	2937.78	177.367	15.75	208.192	298.732	117.653	0.39384	-1.34432	0.476591	1
NC_006624.1	RefSeq	gene	111037	111498	.	-	.	ID=gene139;Name=TK0137;Dbxref=GeneID:3235872;gbkey=Gene;locus_tag=TK0137	83.5	109.5	1053.08	84.5	2.5	77.322	103.692	50.9519	0.491377	-1.0251	0.585725	1
NC_006624.1	RefSeq	gene	111485	111643	.	-	.	ID=gene140;Name=TK0138;Dbxref=GeneID:3235873;gbkey=Gene;locus_tag=TK0138	39	68	109.25	40	3	39.8202	48.1428	31.4976	0.654253	-0.612079	0.743619	1
NC_006624.1	RefSeq	gene	111646	113022	.	-	.	ID=gene141;Name=TK0139;Dbxref=GeneID:3234358;gbkey=Gene;locus_tag=TK0139	531.833	566.833	2436.21	524.5	32.75	459.675	656.717	262.634	0.39992	-1.32222	0.48126	1
NC_006624.1	RefSeq	gene	113208	114566	.	+	.	ID=gene142;Name=TK0140;Dbxref=GeneID:3234359;gbkey=Gene;locus_tag=TK0140	26.25	155.667	328.367	101.2	8.45	52.1771	32.0952	72.2591	2.2514	1.17082	0.586177	1
NC_006624.1	RefSeq	gene	114680	115354	.	+	.	ID=gene143;Name=TK0141;Dbxref=GeneID:3235237;gbkey=Gene;locus_tag=TK0141	26	69.4167	288.417	37.6667	6	32.028	32.0952	31.9608	0.995812	-0.00605476	0.986083	1
NC_006624.1	RefSeq	gene	115400	116404	.	+	.	ID=gene144;Name=TK0142;Dbxref=GeneID:3235238;gbkey=Gene;locus_tag=TK0142	100.625	221.208	1585.32	135	10.2	113.522	124.677	102.367	0.821055	-0.284448	0.858566	1
NC_006624.1	RefSeq	gene	116485	116628	.	-	.	ID=gene145;Name=TK0143;Dbxref=GeneID:3235517;gbkey=Gene;locus_tag=TK0143	998	4884.83	3179.2	3189	51	1747.34	1231.96	2262.73	1.83669	0.877107	0.675161	1
NC_006624.1	RefSeq	gene	116679	117488	.	-	.	ID=gene146;Name=TK0144;Dbxref=GeneID:3235518;gbkey=Gene;locus_tag=TK0144	169.5	223.083	774.333	184	8.5	156.573	209.853	103.293	0.492218	-1.02263	0.58145	1
NC_006624.1	RefSeq	gene	117478	118149	.	-	.	ID=gene147;Name=TK0145;Dbxref=GeneID:3234597;gbkey=Gene;locus_tag=TK0145	80	102	201	61.5	4	73.0003	98.7544	47.2463	0.478423	-1.06364	0.573773	1
NC_006624.1	RefSeq	gene	118181	119062	.	-	.	ID=gene148;Name=TK0146;Dbxref=GeneID:3234598;gbkey=Gene;locus_tag=TK0146	67.5	108.833	331.533	127	6.5	67.215	83.9412	50.4887	0.601477	-0.733418	0.690434	1
NC_006624.1	RefSeq	gene	119064	119930	.	-	.	ID=gene149;Name=speE;Dbxref=GeneID:3234087;gbkey=Gene;gene=speE;locus_tag=TK0147	42.6667	109.117	603.25	82.5333	16	51.7846	53.0805	50.4887	0.951173	-0.0722199	0.951524	1
NC_006624.1	RefSeq	gene	120018	120488	.	+	.	ID=gene150;Name=TK0148;Dbxref=GeneID:3234088;gbkey=Gene;locus_tag=TK0148	346.5	606.833	604	487.5	32	354.137	427.113	281.162	0.658285	-0.603215	0.72962	1
NC_006624.1	RefSeq	gene	120482	120955	.	-	.	ID=gene151;Name=TK0149;Dbxref=GeneID:3234595;gbkey=Gene;locus_tag=TK0149	197.833	730.625	2170.92	381	26.5	291.508	244.417	338.599	1.38533	0.470231	0.839984	1
NC_006624.1	RefSeq	gene	121455	121859	.	+	.	ID=gene152;Name=TK0150;Dbxref=GeneID:3234596;gbkey=Gene;locus_tag=TK0150	558	837.25	6481.31	1030.45	63.6786	538.255	688.812	387.698	0.56285	-0.829177	0.645281	1
NC_006624.1	RefSeq	gene	122010	122441	.	+	.	ID=gene153;Name=TK0151;Dbxref=GeneID:3234180;gbkey=Gene;locus_tag=TK0151	50.5	169	346.667	45.5	4	70.0011	61.7215	78.2807	1.26829	0.342884	0.900244	1
NC_006624.1	RefSeq	gene	122443	122670	.	+	.	ID=gene154;Name=TK0152;Dbxref=GeneID:3234181;gbkey=Gene;locus_tag=TK0152	4.5	12.0833	93.1111	10.5	0	5.24806	4.93772	5.55839	1.1257	0.170823	1	1
NC_006624.1	RefSeq	gene	122671	123597	.	+	.	ID=gene155;Name=TK0153;Dbxref=GeneID:3234030;gbkey=Gene;locus_tag=TK0153	25.1429	65	481.533	39.3333	0.5	30.4843	30.8607	30.108	0.975607	-0.0356279	0.975112	1
NC_006624.1	RefSeq	gene	123581	123871	.	-	.	ID=gene156;Name=TK0154;Dbxref=GeneID:3234031;gbkey=Gene;locus_tag=TK0154	137.5	403.783	1184.75	345	4	178.742	170.351	187.133	1.09851	0.135548	0.979255	1
NC_006624.1	RefSeq	gene	123935	126160	.	-	.	ID=gene157;Name=TK0155;Dbxref=GeneID:3234220;gbkey=Gene;locus_tag=TK0155	256.15	464.337	1650.04	273.667	15.7833	265.469	316.014	214.924	0.680111	-0.556159	0.748283	1
NC_006624.1	RefSeq	gene	126336	128564	.	+	.	ID=gene158;Name=TK0156;Dbxref=GeneID:3234221;gbkey=Gene;locus_tag=TK0156	178.45	383.767	413.917	89.5333	5	198.799	219.728	177.869	0.809492	-0.30491	0.847728	1
NC_006624.1	RefSeq	gene	128634	130007	.	-	.	ID=gene159;Name=TK0157;Dbxref=GeneID:3233669;gbkey=Gene;locus_tag=TK0157	39.5	171.5	181.5	42.9167	6	64.5237	49.3772	79.6703	1.6135	0.690197	0.762187	1
NC_006624.1	RefSeq	gene	130153	131157	.	-	.	ID=gene160;Name=TK0158;Dbxref=GeneID:3233670;gbkey=Gene;locus_tag=TK0158	15.5	21.2	125.45	17.75	4	14.739	19.7509	9.72719	0.492494	-1.02182	0.628129	1
NC_006624.1	RefSeq	gene	131151	132845	.	-	.	ID=gene161;Name=TK0159;Dbxref=GeneID:3233982;gbkey=Gene;locus_tag=TK0159	94.3667	831.167	705.867	723	8.66667	250.478	116.036	384.919	3.31722	1.72998	0.390011	1
NC_006624.1	RefSeq	gene	132859	133893	.	+	.	ID=gene162;Name=TK0160;Dbxref=GeneID:3233983;gbkey=Gene;locus_tag=TK0160	5.66667	46.75	108.202	40.5	2	14.5885	7.40658	21.7704	2.93933	1.55549	0.515354	1
NC_006624.1	RefSeq	gene	133888	134550	.	-	.	ID=gene163;Name=TK0161;Dbxref=GeneID:3234207;gbkey=Gene;locus_tag=TK0161	29.5	29.0714	117.25	21.8333	13.3333	25.2328	37.0329	13.4328	0.362726	-1.46305	0.468018	1
NC_006624.1	RefSeq	gene	134547	134984	.	-	.	ID=gene164;Name=TK0162;Dbxref=GeneID:3234208;gbkey=Gene;locus_tag=TK0162	15	10.0714	17.2833	6.75	2.25	11.5742	18.5164	4.63199	0.250156	-1.9991	0.365611	1
NC_006624.1	RefSeq	gene	134981	135757	.	-	.	ID=gene165;Name=TK0163;Dbxref=GeneID:3234229;gbkey=Gene;locus_tag=TK0163	15	26.5833	63.6667	12	11.1429	15.5114	18.5164	12.5064	0.67542	-0.566143	0.788162	1
NC_006624.1	RefSeq	gene	135762	137483	.	-	.	ID=gene166;Name=TK0164;Dbxref=GeneID:3234230;gbkey=Gene;locus_tag=TK0164	57	105.875	107.071	56.75	13.8333	59.7308	70.3625	49.0991	0.697803	-0.519109	0.772378	1
NC_006624.1	RefSeq	gene	137480	138508	.	-	.	ID=gene167;Name=TK0165;Dbxref=GeneID:3234134;gbkey=Gene;locus_tag=TK0165	143	506.226	646.405	388.833	30	205.451	176.523	234.379	1.32775	0.408983	0.866172	1
NC_006624.1	RefSeq	gene	138524	138937	.	-	.	ID=gene168;Name=TK0166;Dbxref=GeneID:3234135;gbkey=Gene;locus_tag=TK0166	1198	2186.5	342.333	497.917	297	1245.7	1478.85	1012.55	0.684691	-0.546474	0.749676	1
NC_006624.1	RefSeq	gene	139368	140975	.	+	.	ID=gene169;Name=TK0167;Dbxref=GeneID:3235601;gbkey=Gene;locus_tag=TK0167	23	49.8583	148.726	47.25	6	25.7759	28.3919	23.16	0.815725	-0.293845	0.875832	1
NC_006624.1	RefSeq	gene	141081	141314	.	+	.	ID=gene170;Name=TK0168;Dbxref=GeneID:3235602;gbkey=Gene;locus_tag=TK0168	2.5	119	2379.83	363.5	1	28.7948	2.46886	55.1207	22.3264	4.48068	0.0611383	1
NC_006624.1	RefSeq	gene	141311	141859	.	+	.	ID=gene171;Name=TK0169;Dbxref=GeneID:3234530;gbkey=Gene;locus_tag=TK0169	10.7857	151.929	3653.9	243.5	4	41.9925	13.5787	70.4063	5.18504	2.37436	0.260185	1
NC_006624.1	RefSeq	gene	141856	142701	.	-	.	ID=gene172;Name=TK0170;Dbxref=GeneID:3234531;gbkey=Gene;locus_tag=TK0170	37.5	173	714.5	48	1.25	63.5209	46.9083	80.1335	1.7083	0.772561	0.730122	1
NC_006624.1	RefSeq	gene	142735	143796	.	-	.	ID=gene173;Name=TK0171;Dbxref=GeneID:3234455;gbkey=Gene;locus_tag=TK0171	47.5	118.5	309.053	73	3	56.9551	59.2526	54.6575	0.922449	-0.116459	0.932421	1
NC_006624.1	RefSeq	gene	143759	144919	.	-	.	ID=gene174;Name=TK0172;Dbxref=GeneID:3234456;gbkey=Gene;locus_tag=TK0172	44	54.3333	731.5	54.3667	3.16667	39.6638	54.3149	25.0128	0.460514	-1.11868	0.563896	1
NC_006624.1	RefSeq	gene	144927	145229	.	-	.	ID=gene175;Name=TK0173;Dbxref=GeneID:3233921;gbkey=Gene;locus_tag=TK0173	582.5	917.25	1880.34	683.333	15	571.596	718.438	424.754	0.591218	-0.758237	0.670975	1
NC_006624.1	RefSeq	gene	145337	145954	.	+	.	ID=gene176;Name=TK0174;Dbxref=GeneID:3233922;gbkey=Gene;locus_tag=TK0174	5	34.5	311.333	39.5833	1.66667	10.9605	6.17215	15.7488	2.55159	1.3514	0.597684	1
NC_006624.1	RefSeq	gene	146010	146606	.	-	.	ID=gene177;Name=TK0175;Dbxref=GeneID:3234226;gbkey=Gene;locus_tag=TK0175	15.5	34.6429	171.2	21.25	1	17.9814	19.7509	16.212	0.820823	-0.284856	0.890704	1
NC_006624.1	RefSeq	gene	146633	146965	.	-	.	ID=gene178;Name=TK0176;Dbxref=GeneID:3234227;gbkey=Gene;locus_tag=TK0176	27.5	80.5	222	55.5	0	35.81	34.564	37.0559	1.0721	0.100434	1	1
NC_006624.1	RefSeq	gene	146953	147174	.	-	.	ID=gene179;Name=TK0177;Dbxref=GeneID:3234611;gbkey=Gene;locus_tag=TK0177	97.5	233.25	522.5	124.5	9.5	114.45	120.974	107.925	0.892137	-0.164663	0.906811	1
NC_006624.1	RefSeq	gene	147210	149195	.	-	.	ID=gene180;Name=TK0178;Dbxref=GeneID:3234612;gbkey=Gene;locus_tag=TK0178	27	96.2576	700.704	61.5	7.5	38.8984	33.3296	44.4671	1.33416	0.415935	0.878734	1
NC_006624.1	RefSeq	gene	149296	149700	.	-	.	ID=gene181;Name=TK0179;Dbxref=GeneID:3234083;gbkey=Gene;locus_tag=TK0179	52	61.5	878.808	117.75	5	46.4543	64.1903	28.7184	0.447394	-1.16038	0.547324	1
NC_006624.1	RefSeq	gene	149702	150868	.	-	.	ID=gene182;Name=TK0180;Dbxref=GeneID:3234084;gbkey=Gene;locus_tag=TK0180	30.75	33.4429	1289.14	54.775	31	26.7764	38.2673	15.2856	0.399442	-1.32394	0.50699	1
NC_006624.1	RefSeq	gene	150879	151931	.	-	.	ID=gene183;Name=TK0181;Dbxref=GeneID:3234194;gbkey=Gene;locus_tag=TK0181	14	38.6111	649.867	34.2857	9.5	17.6734	17.282	18.0648	1.04529	0.0639078	1	1
NC_006624.1	RefSeq	gene	152079	152747	.	+	.	ID=gene184;Name=TK0182;Dbxref=GeneID:3234195;gbkey=Gene;locus_tag=TK0182	114	174.833	479.204	160.083	4.36667	110.892	140.725	81.0599	0.576016	-0.795818	0.663168	1
NC_006624.1	RefSeq	gene	152805	153485	.	-	.	ID=gene185;Name=TK0183;Dbxref=GeneID:3235277;gbkey=Gene;locus_tag=TK0183	120.333	272.625	828.25	208.5	7	137.292	148.132	126.453	0.853656	-0.228273	0.880063	1
NC_006624.1	RefSeq	gene	153491	154753	.	-	.	ID=gene186;Name=TK0184;Dbxref=GeneID:3235278;gbkey=Gene;locus_tag=TK0184	72.7222	118.608	763.908	83.1429	6	72.617	90.1134	55.1207	0.611682	-0.709146	0.69843	1
NC_006624.1	RefSeq	gene	154848	155816	.	-	.	ID=gene187;Name=TK0185;Dbxref=GeneID:3235541;gbkey=Gene;locus_tag=TK0185	28	176.167	333.9	94.2	7	58.0436	34.564	81.5231	2.35861	1.23794	0.560925	1
NC_006624.1	RefSeq	gene	156060	157313	.	+	.	ID=gene188;Name=TK0186;Dbxref=GeneID:3235542;gbkey=Gene;locus_tag=TK0186	459.5	933.667	15910	1412.5	38	500.233	567.838	432.628	0.761887	-0.392351	0.810633	1
NC_006624.1	RefSeq	gene	157381	158232	.	+	.	ID=gene189;Name=TK0187;Dbxref=GeneID:3234748;gbkey=Gene;locus_tag=TK0187	138.5	252	1498.62	174	6.5	143.539	170.351	116.726	0.685209	-0.545384	0.754861	1
NC_006624.1	RefSeq	gene	158162	159001	.	-	.	ID=gene190;Name=TK0188;Dbxref=GeneID:3234749;gbkey=Gene;locus_tag=TK0188	28	140.424	153.125	95.6	8.5	49.706	34.564	64.8479	1.87617	0.907789	0.682698	1
NC_006624.1	RefSeq	gene	159058	159468	.	+	.	ID=gene191;Name=TK0189;Dbxref=GeneID:3235911;gbkey=Gene;locus_tag=TK0189	714.5	1106.2	14972	978.417	59	696.841	881.383	512.298	0.581244	-0.782784	0.661708	1
NC_006624.1	RefSeq	gene	159521	160087	.	-	.	ID=gene192;Name=TK0190;Dbxref=GeneID:3235912;gbkey=Gene;locus_tag=TK0190	47.5	124.361	463.333	53	0	58.3447	59.2526	57.4367	0.969353	-0.0449057	0.961204	1
NC_006624.1	RefSeq	gene	160084	160533	.	-	.	ID=gene193;Name=TK0191;Dbxref=GeneID:3234095;gbkey=Gene;locus_tag=TK0191	22.5	62	351	46.6667	1	27.9379	27.1575	28.7184	1.05748	0.0806252	1	1
NC_006624.1	RefSeq	gene	160530	160748	.	-	.	ID=gene194;Name=TK0192;Dbxref=GeneID:3234096;gbkey=Gene;locus_tag=TK0192	66.7	161.6	127.7	144.617	14	78.8725	82.7068	75.0383	0.907281	-0.140379	0.919385	1
NC_006624.1	RefSeq	gene	160791	161714	.	-	.	ID=gene195;Name=TK0193;Dbxref=GeneID:3233684;gbkey=Gene;locus_tag=TK0193	14.8333	93.8333	280.886	25.4167	1	31.0286	18.5164	43.5407	2.35146	1.23356	0.578912	1
NC_006624.1	RefSeq	gene	161799	163259	.	-	.	ID=gene196;Name=TK0194;Dbxref=GeneID:3233685;gbkey=Gene;locus_tag=TK0194	55.5	264.144	903.867	67.15	14	95.7063	69.1281	122.285	1.76896	0.8229	0.705639	1
NC_006624.1	RefSeq	gene	163366	164409	.	+	.	ID=gene197;Name=TK0195;Dbxref=GeneID:3234904;gbkey=Gene;locus_tag=TK0195	248	351.417	795.117	341.5	15	234.361	306.139	162.583	0.531076	-0.913009	0.617537	1
NC_006624.1	RefSeq	gene	164402	165397	.	-	.	ID=gene198;Name=purP;Dbxref=GeneID:3234905;gbkey=Gene;gene=purP;locus_tag=TK0196	1.66667	8.86667	12.25	5.625	1.375	3.31883	2.46886	4.16879	1.68855	0.755785	0.933127	1
NC_006624.1	RefSeq	gene	165394	167535	.	-	.	ID=gene199;Name=TK0197;Dbxref=GeneID:3235963;gbkey=Gene;locus_tag=TK0197	10.5	53.5762	39.4417	25.6667	4.7619	18.6785	12.3443	25.0128	2.02626	1.01882	0.673888	1
NC_006624.1	RefSeq	gene	167625	168146	.	-	.	ID=gene200;Name=TK0198;Dbxref=GeneID:3235964;gbkey=Gene;locus_tag=TK0198	4.5	19.5	20	12.5	1	7.10085	4.93772	9.26399	1.87617	0.907789	0.785305	1
NC_006624.1	RefSeq	gene	168143	168868	.	-	.	ID=gene201;Name=TK0199;Dbxref=GeneID:3235965;gbkey=Gene;locus_tag=TK0199	10.5	19.2	89.5	12.3333	31.1667	10.5725	12.3443	8.80079	0.712944	-0.48814	0.836929	1
NC_006624.1	RefSeq	gene	168885	170381	.	-	.	ID=gene202;Name=TK0200;Dbxref=GeneID:3235966;gbkey=Gene;locus_tag=TK0200	33.2	120.143	266.144	93.5	5.5	48.16	40.7362	55.5839	1.36449	0.448357	0.862299	1
NC_006624.1	RefSeq	gene	170461	171132	.	-	.	ID=gene203;Name=TK0201;Dbxref=GeneID:3235080;gbkey=Gene;locus_tag=TK0201	3.5	13	17.6667	5.33333	0	5.47965	4.93772	6.02159	1.21951	0.2863	1	1
NC_006624.1	RefSeq	gene	171134	171376	.	-	.	ID=gene204;Name=TK0202;Dbxref=GeneID:3235081;gbkey=Gene;locus_tag=TK0202	6.5	5.5	4.66667	7	0	5.09289	7.40658	2.7792	0.375233	-1.41414	0.600869	1
NC_006624.1	RefSeq	gene	171387	172529	.	-	.	ID=gene205;Name=purP;Dbxref=GeneID:3234771;gbkey=Gene;gene=purP;locus_tag=TK0203	8	21.9	26.9333	17.6667	4	10.0329	9.87544	10.1904	1.03189	0.0452921	1	1
NC_006624.1	RefSeq	gene	172531	173826	.	-	.	ID=gene206;Name=TK0204;Dbxref=GeneID:3234772;gbkey=Gene;locus_tag=TK0204	20.3333	47.8333	25.6167	23.5	1.5	23.4611	24.6886	22.2336	0.90056	-0.151105	0.935118	1
NC_006624.1	RefSeq	gene	173940	174605	.	+	.	ID=gene207;Name=TK0205;Dbxref=GeneID:3233827;gbkey=Gene;locus_tag=TK0205	208.333	333	964.5	449.5	3	205.503	256.761	154.245	0.600734	-0.735201	0.681919	1
NC_006624.1	RefSeq	gene	174598	175353	.	+	.	ID=gene208;Name=TK0206;Dbxref=GeneID:3233828;gbkey=Gene;locus_tag=TK0206	55	84.8333	808.361	68.5	4	53.6328	67.8936	39.3719	0.579906	-0.786108	0.673957	1
NC_006624.1	RefSeq	gene	175744	177033	.	-	.	ID=gene209;Name=purT;Dbxref=GeneID:3235275;gbkey=Gene;gene=purT;locus_tag=TK0207	22.3333	69.1595	35.125	35.1583	7.57143	29.5591	27.1575	31.9608	1.17687	0.234953	0.956871	1
NC_006624.1	RefSeq	gene	177151	178155	.	+	.	ID=gene210;Name=TK0208;Dbxref=GeneID:3235276;gbkey=Gene;locus_tag=TK0208	6.25	22	59.0766	14.3333	1.33333	8.79848	7.40658	10.1904	1.37586	0.46033	0.921867	1
NC_006624.1	RefSeq	gene	178188	178352	.	+	.	ID=gene211;Name=TK0209;Dbxref=GeneID:3234172;gbkey=Gene;locus_tag=TK0209	8.5	39	37.5	32.5	2	13.9701	9.87544	18.0648	1.82926	0.871263	0.742566	1
NC_006624.1	RefSeq	gene	178324	179031	.	-	.	ID=gene212;Name=TK0210;Dbxref=GeneID:3234173;gbkey=Gene;locus_tag=TK0210	10	38.25	20.5	24.0333	0	14.9729	12.3443	17.6016	1.42589	0.51186	0.872568	1
NC_006624.1	RefSeq	gene	179208	180557	.	+	.	ID=gene213;Name=TK0211;Dbxref=GeneID:3234435;gbkey=Gene;locus_tag=TK0211	41.25	160.458	108.643	51	4.5	62.3618	50.6116	74.1119	1.46433	0.550237	0.818129	1
NC_006624.1	RefSeq	gene	180547	181035	.	-	.	ID=gene214;Name=TK0212;Dbxref=GeneID:3234436;gbkey=Gene;locus_tag=TK0212	40.5	109.75	258	60.5	4.5	50.1646	49.3772	50.9519	1.03189	0.0452921	1	1
NC_006624.1	RefSeq	gene	181032	181292	.	-	.	ID=gene215;Name=TK0213;Dbxref=GeneID:3234838;gbkey=Gene;locus_tag=TK0213	922.2	976	519.75	1181.17	33.7	795.113	1138.14	452.083	0.39721	-1.33203	0.477544	1
NC_006624.1	RefSeq	gene	181349	183328	.	-	.	ID=gene216;Name=TK0214;Dbxref=GeneID:3234839;gbkey=Gene;locus_tag=TK0214	19	89.5929	123.682	75	3.5	32.5711	23.4542	41.6879	1.77742	0.829786	0.721914	1
NC_006624.1	RefSeq	gene	183440	185170	.	-	.	ID=gene217;Name=TK0215;Dbxref=GeneID:3235725;gbkey=Gene;locus_tag=TK0215	199.833	235.333	118.117	216.667	30.8095	177.869	246.886	108.852	0.440899	-1.18148	0.528264	1
NC_006624.1	RefSeq	gene	185366	185959	.	-	.	ID=gene218;Name=TK0216;Dbxref=GeneID:3235726;gbkey=Gene;locus_tag=TK0216	71	120.5	508.059	81.5	1	71.6142	87.6445	55.5839	0.634197	-0.656996	0.718114	1
NC_006624.1	RefSeq	gene	185992	186999	.	-	.	ID=gene219;Name=TK0217;Dbxref=GeneID:3233750;gbkey=Gene;locus_tag=TK0217	236.167	578.583	1662.99	313.611	21.5	279.759	291.325	268.192	0.920594	-0.119363	0.921627	1
NC_006624.1	RefSeq	gene	187115	187948	.	-	.	ID=gene220;Name=TK0218;Dbxref=GeneID:3233751;gbkey=Gene;locus_tag=TK0218	35	66.2857	306.379	33.2381	3.41667	36.8881	43.205	30.5712	0.707583	-0.499028	0.787801	1
NC_006624.1	RefSeq	gene	188078	189319	.	+	.	ID=gene221;Name=TK0219;Dbxref=GeneID:3235213;gbkey=Gene;locus_tag=TK0219	131.5	332.358	367.351	225	4	158.363	162.945	153.782	0.943769	-0.0834942	0.938188	1
NC_006624.1	RefSeq	gene	189316	189792	.	+	.	ID=gene222;Name=TK0220;Dbxref=GeneID:3235214;gbkey=Gene;locus_tag=TK0220	14.5	39.5	98.0833	32	0	17.905	17.282	18.528	1.0721	0.100434	1	1
NC_006624.1	RefSeq	gene	189869	190282	.	+	.	ID=gene223;Name=TK0221;Dbxref=GeneID:3234394;gbkey=Gene;locus_tag=TK0221	99.5	132	246.167	101	7	92.2926	123.443	61.1423	0.495308	-1.0136	0.588211	1
NC_006624.1	RefSeq	gene	190257	190625	.	+	.	ID=gene224;Name=TK0222;Dbxref=GeneID:3234395;gbkey=Gene;locus_tag=TK0222	9.5	24.5	102	22.5	0	11.7305	12.3443	11.1168	0.90056	-0.151105	0.961455	1
NC_006624.1	RefSeq	gene	190634	191803	.	-	.	ID=gene225;Name=TK0223;Dbxref=GeneID:3235519;gbkey=Gene;locus_tag=TK0223	55.5	588.667	199.411	270.976	32	170.976	69.1281	272.824	3.94665	1.98063	0.325471	1
NC_006624.1	RefSeq	gene	191890	192513	.	+	.	ID=gene226;Name=TK0224;Dbxref=GeneID:3235520;gbkey=Gene;locus_tag=TK0224	73.3333	65.5833	99.5	29	10.5833	60.3423	90.1134	30.5712	0.339252	-1.55957	0.423708	1
NC_006624.1	RefSeq	gene	192539	192985	.	+	.	ID=gene227;Name=TK0225;Dbxref=GeneID:3234043;gbkey=Gene;locus_tag=TK0225	936.5	2126.75	1660.32	1674.75	28.8333	1070.33	1155.43	985.225	0.852694	-0.2299	0.874823	1
NC_006624.1	RefSeq	gene	192996	193490	.	+	.	ID=gene228;Name=TK0226;Dbxref=GeneID:3234044;gbkey=Gene;locus_tag=TK0226	117.5	246.85	695.15	160.25	6.7	130.036	145.663	114.41	0.785446	-0.348415	0.832326	1
NC_006624.1	RefSeq	gene	193487	193708	.	+	.	ID=gene229;Name=TK0227;Dbxref=GeneID:3234687;gbkey=Gene;locus_tag=TK0227	31.5	42	146	19.5	0.5	29.4781	39.5017	19.4544	0.492494	-1.02182	0.604328	1
NC_006624.1	RefSeq	gene	193705	194037	.	-	.	ID=gene230;Name=TK0228;Dbxref=GeneID:3234688;gbkey=Gene;locus_tag=TK0228	23.2	32	19.25	41.2857	3.83333	21.6071	28.3919	14.8224	0.522064	-0.937701	0.6417	1
NC_006624.1	RefSeq	gene	194156	194362	.	-	.	ID=gene231;Name=TK0229;Dbxref=GeneID:3235215;gbkey=Gene;locus_tag=TK0229	7	20	10.5	6	1	8.9525	8.64101	9.26399	1.0721	0.100434	1	1
NC_006624.1	RefSeq	gene	194534	195409	.	+	.	ID=gene232;Name=TK0230;Dbxref=GeneID:3235216;gbkey=Gene;locus_tag=TK0230	1986.75	1700.4	1509	2431.25	34	1620.13	2452.81	787.439	0.321035	-1.6392	0.389116	1
NC_006624.1	RefSeq	gene	195399	196115	.	+	.	ID=gene233;Name=TK0231;Dbxref=GeneID:3234876;gbkey=Gene;locus_tag=TK0231	43.8333	90	1132.75	68	3.5	48.0014	54.3149	41.6879	0.767523	-0.381718	0.828597	1
NC_006624.1	RefSeq	gene	196142	196963	.	-	.	ID=gene234;Name=TK0232;Dbxref=GeneID:3234877;gbkey=Gene;locus_tag=TK0232	44.75	103.333	289.083	84	7.5	51.6294	55.5493	47.7095	0.858868	-0.219492	0.892092	1
NC_006624.1	RefSeq	gene	197036	197617	.	-	.	ID=gene235;Name=TK0233;Dbxref=GeneID:3234033;gbkey=Gene;locus_tag=TK0233	50	135.25	156.667	77.9167	6	62.1267	61.7215	62.5319	1.01313	0.0188199	1	1
NC_006624.1	RefSeq	gene	197751	198371	.	+	.	ID=gene236;Name=TK0234;Dbxref=GeneID:3234034;gbkey=Gene;locus_tag=TK0234	9	23.2095	118	8.16667	0	10.8817	11.1099	10.6536	0.95893	-0.0605025	1	1
NC_006624.1	RefSeq	gene	198499	199710	.	-	.	ID=gene237;Name=TK0235;Dbxref=GeneID:3235241;gbkey=Gene;locus_tag=TK0235	11.25	26.5333	155.617	22.15	2.66667	13.0426	13.5787	12.5064	0.921028	-0.118684	0.969058	1
NC_006624.1	RefSeq	gene	199752	200690	.	-	.	ID=gene238;Name=TK0236;Dbxref=GeneID:3235242;gbkey=Gene;locus_tag=TK0236	26.5	91.4	226.817	63.4	5.2	37.1232	32.0952	42.1511	1.31332	0.393215	0.888928	1
NC_006624.1	RefSeq	gene	200764	201102	.	+	.	ID=gene239;Name=TK0237;Dbxref=GeneID:3233987;gbkey=Gene;locus_tag=TK0237	46.875	118	94	87	9	56.3379	58.0182	54.6575	0.942076	-0.0860853	0.944863	1
NC_006624.1	RefSeq	gene	201071	201742	.	+	.	ID=gene240;Name=TK0238;Dbxref=GeneID:3233988;gbkey=Gene;locus_tag=TK0238	11.875	27.8667	126.25	20.125	2.5	13.8914	14.8132	12.9696	0.875545	-0.191747	0.937528	1
NC_006624.1	RefSeq	gene	201777	202106	.	+	.	ID=gene241;Name=TK0239;Dbxref=GeneID:3234273;gbkey=Gene;locus_tag=TK0239	36.45	40	180.95	36	2.66667	31.4837	44.4395	18.528	0.416926	-1.26214	0.523605	1
NC_006624.1	RefSeq	gene	202107	202928	.	+	.	ID=gene242;Name=TK0240;Dbxref=GeneID:3234274;gbkey=Gene;locus_tag=TK0240	18.5	52.6429	257.944	41.3583	5.7619	23.3846	22.2197	24.5496	1.10485	0.143856	0.998486	1
NC_006624.1	RefSeq	gene	202933	203376	.	+	.	ID=gene243;Name=TK0241;Dbxref=GeneID:3234695;gbkey=Gene;locus_tag=TK0241	27.5	35.4167	253.083	21.375	0	25.388	34.564	16.212	0.469042	-1.09221	0.584355	1
NC_006624.1	RefSeq	gene	203598	204479	.	+	.	ID=gene244;Name=TK0242;Dbxref=GeneID:3234696;gbkey=Gene;locus_tag=TK0242	25	108.667	128.533	83.25	2.64286	40.6747	30.8607	50.4887	1.63602	0.710189	0.762293	1
NC_006624.1	RefSeq	gene	204476	205087	.	+	.	ID=gene245;Name=hisG;Dbxref=GeneID:3234697;gbkey=Gene;gene=hisG;locus_tag=TK0243	5	4.92619	24.3667	8	0	4.24407	6.17215	2.316	0.375233	-1.41414	0.620921	1
NC_006624.1	RefSeq	gene	205074	206204	.	+	.	ID=gene246;Name=hisD;Dbxref=GeneID:3234039;gbkey=Gene;gene=hisD;locus_tag=TK0244	5.6	22.5833	42.2357	14.25	0.6	9.03008	7.40658	10.6536	1.4384	0.52446	0.896966	1
NC_006624.1	RefSeq	gene	206284	206817	.	+	.	ID=gene247;Name=hisB;Dbxref=GeneID:3234040;gbkey=Gene;gene=hisB;locus_tag=TK0245	2.11111	3.18182	21.9167	1	0.5	1.92923	2.46886	1.3896	0.56285	-0.829177	0.937335	1
NC_006624.1	RefSeq	gene	206814	207401	.	+	.	ID=gene248;Name=hisH;Dbxref=GeneID:3235828;gbkey=Gene;gene=hisH;locus_tag=TK0246	4	17.5	21.8333	4	0	6.63765	4.93772	8.33759	1.68855	0.755785	0.845827	1
NC_006624.1	RefSeq	gene	207403	208104	.	+	.	ID=gene249;Name=TK0247;Dbxref=GeneID:3235829;gbkey=Gene;locus_tag=TK0247	5.14286	18.6111	58.5611	17.0667	1	7.48647	6.17215	8.80079	1.42589	0.51186	0.915625	1
NC_006624.1	RefSeq	gene	208086	208844	.	+	.	ID=gene250;Name=TK0248;Dbxref=GeneID:3234012;gbkey=Gene;locus_tag=TK0248	7.83333	20.1667	41.8083	13.8333	3	9.56971	9.87544	9.26399	0.938084	-0.0922114	0.995528	1
NC_006624.1	RefSeq	gene	208854	209483	.	+	.	ID=gene251;Name=TK0249;Dbxref=GeneID:3234013;gbkey=Gene;locus_tag=TK0249	3.375	7.91667	33.8333	5	0.5	3.70444	3.70329	3.70559	1.00062	0.000897996	1	1
NC_006624.1	RefSeq	gene	209480	210490	.	+	.	ID=gene252;Name=TK0250;Dbxref=GeneID:3234138;gbkey=Gene;locus_tag=TK0250	9.2	23.5214	56.4477	25.8333	1.33333	11.1133	11.1099	11.1168	1.00062	0.000897996	1	1
NC_006624.1	RefSeq	gene	210474	211202	.	+	.	ID=gene253;Name=TK0251;Dbxref=GeneID:3234139;gbkey=Gene;locus_tag=TK0251	6	24.1429	76.8429	42.119	3.75	9.26168	7.40658	11.1168	1.50093	0.58586	0.871547	1
NC_006624.1	RefSeq	gene	211303	211986	.	+	.	ID=gene254;Name=trpC;Dbxref=GeneID:3234097;gbkey=Gene;gene=trpC;locus_tag=TK0252	10.5	49.75	19.6667	16.6667	2	17.7521	12.3443	23.16	1.87617	0.907789	0.717175	1
NC_006624.1	RefSeq	gene	211983	212960	.	+	.	ID=gene255;Name=trpD;Dbxref=GeneID:3234098;gbkey=Gene;gene=trpD;locus_tag=TK0253	3	9.08333	36.0333	1.71667	0.583333	3.93604	3.70329	4.16879	1.1257	0.170823	1	1
NC_006624.1	RefSeq	gene	212942	214243	.	+	.	ID=gene256;Name=TK0254;Dbxref=GeneID:3235373;gbkey=Gene;locus_tag=TK0254	2.66667	17.9167	43.0833	8.21667	0	6.02044	3.70329	8.33759	2.2514	1.17082	0.722524	1
NC_006624.1	RefSeq	gene	214240	214818	.	+	.	ID=gene257;Name=TK0255;Dbxref=GeneID:3235374;gbkey=Gene;locus_tag=TK0255	2.64286	8.25	11.3111	0.333333	1	3.70444	3.70329	3.70559	1.00062	0.000897996	1	1
NC_006624.1	RefSeq	gene	214811	215437	.	+	.	ID=gene258;Name=TK0256;Dbxref=GeneID:3235375;gbkey=Gene;locus_tag=TK0256	6.75	6.35	23.3667	0	1	5.7101	8.64101	2.7792	0.321629	-1.63653	0.518578	1
NC_006624.1	RefSeq	gene	215430	216599	.	+	.	ID=gene259;Name=TK0257;Dbxref=GeneID:3234423;gbkey=Gene;locus_tag=TK0257	5.16667	34.9333	52.9262	19.3333	1.33333	11.1921	6.17215	16.212	2.62663	1.39322	0.586269	1
NC_006624.1	RefSeq	gene	216592	217347	.	+	.	ID=gene260;Name=trpA;Dbxref=GeneID:3234424;gbkey=Gene;gene=trpA;locus_tag=TK0258	14	59.6111	43.1667	37	1	22.537	17.282	27.792	1.60814	0.685396	0.789047	1
NC_006624.1	RefSeq	gene	217329	218099	.	-	.	ID=gene261;Name=TK0259;Dbxref=GeneID:3235125;gbkey=Gene;locus_tag=TK0259	6.5	16.3667	77.8333	12.5	1.5	7.40888	7.40658	7.41119	1.00062	0.000897996	1	1
NC_006624.1	RefSeq	gene	218024	219118	.	-	.	ID=gene262;Name=TK0260;Dbxref=GeneID:3235126;gbkey=Gene;locus_tag=TK0260	46.0357	77.2857	111.575	39.75	7.04762	46.2251	56.7838	35.6663	0.628108	-0.670915	0.718824	1
NC_006624.1	RefSeq	gene	219081	219257	.	-	.	ID=gene263;Name=TK0261;Dbxref=GeneID:3234301;gbkey=Gene;locus_tag=TK0261	12.75	12	24.625	5	0	10.803	16.0476	5.55839	0.346369	-1.52962	0.494644	1
NC_006624.1	RefSeq	gene	219411	220478	.	-	.	ID=gene264;Name=TK0262;Dbxref=GeneID:3234302;gbkey=Gene;locus_tag=TK0262	32.6012	41.9345	104.458	8.91667	2.81548	30.0953	40.7362	19.4544	0.47757	-1.06622	0.588541	1
NC_006624.1	RefSeq	gene	220475	221674	.	-	.	ID=gene265;Name=TK0263;Dbxref=GeneID:3235874;gbkey=Gene;locus_tag=TK0263	58.3929	81.971	215.975	36.3056	4.01548	54.7896	71.5969	37.9823	0.530503	-0.914568	0.628376	1
NC_006624.1	RefSeq	gene	221680	222495	.	-	.	ID=gene266;Name=TK0264;Dbxref=GeneID:3235875;gbkey=Gene;locus_tag=TK0264	14	33.3333	93.9	17.5	3.7	16.2838	17.282	15.2856	0.884479	-0.1771	0.936691	1
NC_006624.1	RefSeq	gene	222476	223294	.	-	.	ID=gene267;Name=aroE;Dbxref=GeneID:3234239;gbkey=Gene;gene=aroE;locus_tag=TK0265	15.5	26.5	79.5333	12	8.5	15.897	19.7509	12.0432	0.609754	-0.7137	0.732604	1
NC_006624.1	RefSeq	gene	223287	223928	.	-	.	ID=gene268;Name=aroD;Dbxref=GeneID:3234240;gbkey=Gene;gene=aroD;locus_tag=TK0266	11.1667	20.7917	47.3667	21.1667	0.2	11.653	13.5787	9.72719	0.716355	-0.481254	0.835721	1
NC_006624.1	RefSeq	gene	223882	224907	.	-	.	ID=gene269;Name=aroB;Dbxref=GeneID:3234241;gbkey=Gene;gene=aroB;locus_tag=TK0267	48.6429	72.5	125.792	23.8333	1	46.9187	60.4871	33.3504	0.551363	-0.858924	0.650805	1
NC_006624.1	RefSeq	gene	224895	225809	.	-	.	ID=gene270;Name=TK0268;Dbxref=GeneID:3234679;gbkey=Gene;locus_tag=TK0268	43.5	75.5	194.833	26.7679	5.875	44.759	54.3149	35.2031	0.648131	-0.625644	0.736247	1
NC_006624.1	RefSeq	gene	225806	226726	.	-	.	ID=gene271;Name=TK0269;Dbxref=GeneID:3234680;gbkey=Gene;locus_tag=TK0269	19.1	39	133.594	17.6667	1	20.7595	23.4542	18.0648	0.770216	-0.376665	0.850112	1
NC_006624.1	RefSeq	gene	226723	227382	.	-	.	ID=gene272;Name=TK0270;Dbxref=GeneID:3235310;gbkey=Gene;locus_tag=TK0270	30.1	86.3333	142.167	12	3.83333	38.434	37.0329	39.8351	1.07567	0.105235	1	1
NC_006624.1	RefSeq	gene	227375	227689	.	-	.	ID=gene273;Name=TK0271;Dbxref=GeneID:3235311;gbkey=Gene;locus_tag=TK0271	274.5	1299	161	69.5	4.5	469.965	338.234	601.696	1.77894	0.831014	0.694699	1
NC_006624.1	RefSeq	gene	227936	228247	.	+	.	ID=gene274;Name=TK0272;Dbxref=GeneID:3234136;gbkey=Gene;locus_tag=TK0272	22	51.5	41.2	5.5	1	25.6219	27.1575	24.0864	0.886916	-0.173131	0.924102	1
NC_006624.1	RefSeq	gene	228262	228723	.	+	.	ID=gene275;Name=TK0273;Dbxref=GeneID:3234137;gbkey=Gene;locus_tag=TK0273	8.25	47.1444	20	24.754	0.166667	15.8229	9.87544	21.7704	2.2045	1.14045	0.643873	1
NC_006624.1	RefSeq	gene	228715	229749	.	-	.	ID=gene276;Name=TK0274;Dbxref=GeneID:3235752;gbkey=Gene;locus_tag=TK0274	13.5	33.6833	59.0583	18	2.5	16.5154	17.282	15.7488	0.911281	-0.134032	0.953186	1
NC_006624.1	RefSeq	gene	229736	230824	.	-	.	ID=gene277;Name=argD;Dbxref=GeneID:3235753;gbkey=Gene;gene=argD;locus_tag=TK0275	6.5	26.8333	53.9333	22.5	2	9.95648	7.40658	12.5064	1.68855	0.755785	0.806109	1
NC_006624.1	RefSeq	gene	230830	231585	.	-	.	ID=gene278;Name=TK0276;Dbxref=GeneID:3235754;gbkey=Gene;locus_tag=TK0276	4.5	13.5833	47.25	9.33333	1	5.71125	4.93772	6.48479	1.31332	0.393215	0.981501	1
NC_006624.1	RefSeq	gene	231595	232587	.	-	.	ID=gene279;Name=argC;Dbxref=GeneID:3235935;gbkey=Gene;gene=argC;locus_tag=TK0277	2.83333	11.325	50.0595	8.33333	1.7	4.39924	3.70329	5.09519	1.37586	0.46033	0.986284	1
NC_006624.1	RefSeq	gene	232584	233405	.	-	.	ID=gene280;Name=TK0278;Dbxref=GeneID:3235936;gbkey=Gene;locus_tag=TK0278	7.33333	21.6667	34.95	9.80952	1	9.4157	8.64101	10.1904	1.17931	0.237937	0.999213	1
NC_006624.1	RefSeq	gene	233432	233593	.	-	.	ID=gene281;Name=TK0279;Dbxref=GeneID:3235922;gbkey=Gene;locus_tag=TK0279	2.36667	24.9167	119.833	21	1	7.02442	2.46886	11.58	4.69042	2.22972	0.425436	1
NC_006624.1	RefSeq	gene	233688	234731	.	-	.	ID=gene282;Name=TK0280;Dbxref=GeneID:3235923;gbkey=Gene;locus_tag=TK0280	6	6.75	30.2679	7.33333	1.33333	5.32449	7.40658	3.2424	0.437772	-1.19175	0.654838	1
NC_006624.1	RefSeq	gene	234719	235210	.	-	.	ID=gene283;Name=leuD;Dbxref=GeneID:3235943;gbkey=Gene;gene=leuD;locus_tag=TK0281	2	3.5	11.5929	4.66667	0.333333	2.16083	2.46886	1.8528	0.750467	-0.41414	1	1
NC_006624.1	RefSeq	gene	235207	236349	.	-	.	ID=gene284;Name=TK0282;Dbxref=GeneID:3235944;gbkey=Gene;locus_tag=TK0282	3	10.5	33.45	5	0	4.16764	3.70329	4.63199	1.25078	0.322826	1	1
NC_006624.1	RefSeq	gene	236346	237431	.	-	.	ID=gene285;Name=aksA;Dbxref=GeneID:3235945;gbkey=Gene;gene=aksA;locus_tag=TK0283	6	29.6111	68.7	14.8333	0	10.6513	7.40658	13.896	1.87617	0.907789	0.749288	1
NC_006624.1	RefSeq	gene	237657	238220	.	-	.	ID=gene286;Name=TK0284;Dbxref=GeneID:3235950;gbkey=Gene;locus_tag=TK0284	64	156.393	329.591	90	4	75.6313	79.0035	72.2591	0.914632	-0.128737	0.924498	1
NC_006624.1	RefSeq	gene	238330	238437	.	+	.	ID=gene287;Name=TK0285;Dbxref=GeneID:3235951;gbkey=Gene;locus_tag=TK0285	15.5	45.5	36	32	1	20.529	19.7509	21.3072	1.0788	0.109422	1	1
NC_006624.1	RefSeq	gene	238540	239532	.	+	.	ID=gene288;Name=TK0286;Dbxref=GeneID:3235958;gbkey=Gene;locus_tag=TK0286	8.91667	13.5762	7.30952	6	0	8.79733	11.1099	6.48479	0.583697	-0.77671	0.749419	1
NC_006624.1	RefSeq	gene	239541	239690	.	+	.	ID=gene289;Name=TK0287;Dbxref=GeneID:3235959;gbkey=Gene;locus_tag=TK0287	0	1	2.25	1.5	0	0.2316	0	0.463199	Inf	Inf	1	1
NC_006624.1	RefSeq	gene	239681	240430	.	-	.	ID=gene290;Name=TK0288;Dbxref=GeneID:3234928;gbkey=Gene;locus_tag=TK0288	219	465.333	833.125	494	11	242.864	270.34	215.388	0.796729	-0.32784	0.837852	1
NC_006624.1	RefSeq	gene	240573	243032	.	+	.	ID=gene291;Name=TK0289;Dbxref=GeneID:3234929;gbkey=Gene;locus_tag=TK0289	55.3333	120.071	502.199	86.7083	10.3667	61.7388	67.8936	55.5839	0.818691	-0.288609	0.86221	1
NC_006624.1	RefSeq	gene	243068	243988	.	+	.	ID=gene292;Name=TK0290;Dbxref=GeneID:3233873;gbkey=Gene;locus_tag=TK0290	24.5	81	122.833	35.625	2	33.5727	29.6263	37.5191	1.26641	0.340748	0.912147	1
NC_006624.1	RefSeq	gene	243981	244529	.	+	.	ID=gene293;Name=TK0291;Dbxref=GeneID:3233874;gbkey=Gene;locus_tag=TK0291	19	8.5	193.333	11.125	2	13.5799	23.4542	3.70559	0.157993	-2.66207	0.225888	1
NC_006624.1	RefSeq	gene	244595	245059	.	+	.	ID=gene294;Name=TK0292;Dbxref=GeneID:3233875;gbkey=Gene;locus_tag=TK0292	20.3214	52.9917	142.143	23.1667	1	24.6191	24.6886	24.5496	0.994369	-0.00814714	0.991013	1
NC_006624.1	RefSeq	gene	245056	245751	.	+	.	ID=gene295;Name=TK0293;Dbxref=GeneID:3235892;gbkey=Gene;locus_tag=TK0293	11.7214	19.4583	79.9	12.1667	0.5	11.807	14.8132	8.80079	0.59412	-0.751174	0.735967	1
NC_006624.1	RefSeq	gene	245742	246233	.	-	.	ID=gene296;Name=TK0294;Dbxref=GeneID:3235893;gbkey=Gene;locus_tag=TK0294	1	12.75	23.5	14.5	1	3.62801	1.23443	6.02159	4.87804	2.2863	0.538144	1
NC_006624.1	RefSeq	gene	246243	247067	.	-	.	ID=gene297;Name=TK0295;Dbxref=GeneID:3235013;gbkey=Gene;locus_tag=TK0295	109.5	427.31	646.094	259	17	166.787	135.787	197.786	1.45659	0.542593	0.81268	1
NC_006624.1	RefSeq	gene	247230	248138	.	-	.	ID=gene298;Name=TK0296;Dbxref=GeneID:3235014;gbkey=Gene;locus_tag=TK0296	81	181.083	891.176	102	15.5	91.9139	99.9888	83.8391	0.838485	-0.254144	0.872196	1
NC_006624.1	RefSeq	gene	248201	249601	.	-	.	ID=gene299;Name=TK0297;Dbxref=GeneID:3235611;gbkey=Gene;locus_tag=TK0297	70.1667	156.958	960.583	124.75	7.25	79.5662	86.4101	72.7223	0.841595	-0.248802	0.875542	1
NC_006624.1	RefSeq	gene	249807	251102	.	+	.	ID=gene300;Name=TK0298;Dbxref=GeneID:3235612;gbkey=Gene;locus_tag=TK0298	1305	2334.2	3278.37	871.111	273	1346.02	1610.93	1081.11	0.671107	-0.575385	0.738554	1
NC_006624.1	RefSeq	gene	251450	251764	.	+	.	ID=gene301;Name=TK0299;Dbxref=GeneID:3235426;gbkey=Gene;locus_tag=TK0299	2166	2111.83	251.5	194.5	57	1826.03	2673.77	978.277	0.365879	-1.45056	0.441705	1
NC_006624.1	RefSeq	gene	251786	253114	.	-	.	ID=gene302;Name=TK0300;Dbxref=GeneID:3235427;gbkey=Gene;locus_tag=TK0300	21.5	37.8333	74.5833	27.5	1	22.3795	27.1575	17.6016	0.648131	-0.625644	0.753199	1
NC_006624.1	RefSeq	gene	253127	254446	.	-	.	ID=gene303;Name=TK0301;Dbxref=GeneID:3235428;gbkey=Gene;locus_tag=TK0301	334	413.924	171.792	428.5	85	302.032	412.299	191.765	0.46511	-1.10436	0.551477	1
NC_006624.1	RefSeq	gene	254657	255199	.	-	.	ID=gene304;Name=TK0302;Dbxref=GeneID:3234840;gbkey=Gene;locus_tag=TK0302	88	366.125	622.733	385.7	17	139.08	108.63	169.531	1.56063	0.642129	0.773658	1
NC_006624.1	RefSeq	gene	255231	256982	.	-	.	ID=gene305;Name=TK0303;Dbxref=GeneID:3234841;gbkey=Gene;locus_tag=TK0303	42	72.4167	507.5	138.333	6	42.5982	51.846	33.3504	0.643257	-0.636532	0.732674	1
NC_006624.1	RefSeq	gene	257128	258447	.	-	.	ID=gene306;Name=TK0304;Dbxref=GeneID:3234020;gbkey=Gene;locus_tag=TK0304	185	350.7	1031.33	254.286	14	195.476	228.369	162.583	0.711929	-0.490194	0.77475	1
NC_006624.1	RefSeq	gene	258560	259237	.	-	.	ID=gene307;Name=pyrH;Dbxref=GeneID:3234021;gbkey=Gene;gene=pyrH;locus_tag=TK0305	251	790.767	1073	387	15	338.116	309.842	366.391	1.18251	0.241851	0.933639	1
NC_006624.1	RefSeq	gene	259358	259675	.	-	.	ID=gene308;Name=TKr02;Dbxref=GeneID:3253163;gbkey=Gene;locus_tag=TKr02	7	17	45.25	9.33333	8	8.2577	8.64101	7.87439	0.911281	-0.134032	0.988812	1
NC_006624.1	RefSeq	gene	260359	260446	.	-	.	ID=gene309;Name=TKt02;Dbxref=GeneID:3253159;gbkey=Gene;locus_tag=TKt02	232.242	917.619	364.887	355.754	128.06	355.802	286.388	425.217	1.48476	0.57023	0.798779	1
NC_006624.1	RefSeq	gene	260557	260634	.	+	.	ID=gene310;Name=TKt03;Dbxref=GeneID:3253136;gbkey=Gene;locus_tag=TKt03	1116.28	4264.65	1730	2547.83	102.667	1676.58	1377.62	1975.55	1.43402	0.520069	0.817335	1
NC_006624.1	RefSeq	gene	260707	261927	.	+	.	ID=gene311;Name=TK0306;Dbxref=GeneID:3233840;gbkey=Gene;locus_tag=TK0306	283	1660.75	4772.83	654	22.5	559.359	349.344	769.374	2.20234	1.13904	0.578628	1
NC_006624.1	RefSeq	gene	262077	262163	.	-	.	ID=gene312;Name=TKt04;Dbxref=GeneID:3253132;gbkey=Gene;locus_tag=TKt04	151.5	170.95	279.167	197.343	153.417	133.42	187.633	79.2071	0.422138	-1.24421	0.50947	1
NC_006624.1	RefSeq	gene	262180	262488	.	-	.	ID=gene313;Name=rps10p;Dbxref=GeneID:3233841;gbkey=Gene;gene=rps10p;locus_tag=TK0307	129	446.5	2160.17	416.5	11	182.914	159.241	206.587	1.29732	0.375533	0.880313	1
NC_006624.1	RefSeq	gene	262548	263834	.	-	.	ID=gene314;Name=ef1a;Dbxref=GeneID:3234817;gbkey=Gene;gene=ef1a;gene_synonym=ef1a,tuf;locus_tag=TK0308	543.643	1962.75	14999.9	1131.75	44.3333	790.395	671.53	909.26	1.35401	0.437242	0.851768	1
NC_006624.1	RefSeq	gene	264069	266267	.	-	.	ID=gene315;Name=fusA;Dbxref=GeneID:3234818;gbkey=Gene;gene=fusA;gene_synonym=fusA;locus_tag=TK0309	331.5	1825.92	7951.25	985.7	62	627.816	409.831	845.802	2.06378	1.04529	0.612605	1
NC_006624.1	RefSeq	gene	266376	266708	.	-	.	ID=gene316;Name=TK0310;Dbxref=GeneID:3234819;gbkey=Gene;locus_tag=TK0310	9.5	28	153.5	15	0	12.6569	12.3443	12.9696	1.05065	0.0712873	1	1
NC_006624.1	RefSeq	gene	266701	266973	.	-	.	ID=gene317;Name=TK0311;Dbxref=GeneID:3235299;gbkey=Gene;locus_tag=TK0311	26.5909	38.125	107.5	12.2727	1	25.4656	33.3296	17.6016	0.528106	-0.921099	0.642925	1
NC_006624.1	RefSeq	gene	267007	268080	.	-	.	ID=gene318;Name=TK0312;Dbxref=GeneID:3235300;gbkey=Gene;locus_tag=TK0312	80.5	223.317	394.236	103.833	10	101.024	98.7544	103.293	1.04596	0.0648323	1	1
NC_006624.1	RefSeq	gene	268114	269202	.	-	.	ID=gene319;Name=TK0313;Dbxref=GeneID:3234192;gbkey=Gene;locus_tag=TK0313	66.5	167	675.006	98.3333	9	79.4133	81.4724	77.3543	0.949454	-0.0748293	0.945979	1
NC_006624.1	RefSeq	gene	269347	270069	.	+	.	ID=gene320;Name=TK0314;Dbxref=GeneID:3234193;gbkey=Gene;locus_tag=TK0314	54	170.083	302.476	131.867	2.5	72.7015	66.6592	78.7439	1.18129	0.240364	0.941618	1
NC_006624.1	RefSeq	gene	270066	270311	.	+	.	ID=gene321;Name=TK0315;Dbxref=GeneID:3235336;gbkey=Gene;locus_tag=TK0315	6.5	19	67.2	18.5	0.5	8.10368	7.40658	8.80079	1.18824	0.248826	1	1
NC_006624.1	RefSeq	gene	270306	271283	.	-	.	ID=gene322;Name=TK0316;Dbxref=GeneID:3235337;gbkey=Gene;locus_tag=TK0316	232.5	500	869.722	516.924	7.5	258.994	286.388	231.6	0.808693	-0.306336	0.846247	1
NC_006624.1	RefSeq	gene	271366	272124	.	+	.	ID=gene323;Name=TK0317;Dbxref=GeneID:3235338;gbkey=Gene;locus_tag=TK0317	47.5333	245.167	600.333	139.15	4.25	86.3682	59.2526	113.484	1.91525	0.937536	0.66321	1
NC_006624.1	RefSeq	gene	272135	272434	.	+	.	ID=gene324;Name=TK0318;Dbxref=GeneID:3234421;gbkey=Gene;locus_tag=TK0318	30.25	30.8333	887.367	37	0	25.696	37.0329	14.3592	0.387741	-1.36683	0.495751	1
NC_006624.1	RefSeq	gene	272530	274062	.	-	.	ID=gene325;Name=TK0319;Dbxref=GeneID:3234422;gbkey=Gene;locus_tag=TK0319	257.25	545.593	567.226	784.393	15	285.078	317.248	252.907	0.797189	-0.327007	0.837728	1
NC_006624.1	RefSeq	gene	274249	274968	.	+	.	ID=gene326;Name=TK0320;Dbxref=GeneID:3235967;gbkey=Gene;locus_tag=TK0320	31.5	62.3333	169.45	38.75	6.75	34.1101	39.5017	28.7184	0.727015	-0.459943	0.804381	1
NC_006624.1	RefSeq	gene	275216	275569	.	+	.	ID=gene327;Name=TK0321;Dbxref=GeneID:3235968;gbkey=Gene;locus_tag=TK0321	152	893	50.3333	461	10.5	300.635	187.633	413.637	2.2045	1.14045	0.579965	1
NC_006624.1	RefSeq	gene	275617	276696	.	+	.	ID=gene328;Name=TK0322;Dbxref=GeneID:3235908;gbkey=Gene;locus_tag=TK0322	22	68.95	60.6167	60.2	3.5	29.5591	27.1575	31.9608	1.17687	0.234953	0.956934	1
NC_006624.1	RefSeq	gene	276693	277763	.	+	.	ID=gene329;Name=TK0323;Dbxref=GeneID:3235909;gbkey=Gene;locus_tag=TK0323	56.6667	152.933	56.5	109.5	7	70.616	70.3625	70.8695	1.00721	0.0103583	1	1
NC_006624.1	RefSeq	gene	277764	278531	.	+	.	ID=gene330;Name=TK0324;Dbxref=GeneID:3235910;gbkey=Gene;locus_tag=TK0324	7.5	23.2429	24.75	19	5.33333	10.2645	9.87544	10.6536	1.0788	0.109422	1	1
NC_006624.1	RefSeq	gene	278528	278986	.	+	.	ID=gene331;Name=TK0325;Dbxref=GeneID:3234513;gbkey=Gene;locus_tag=TK0325	1	3.25	12	1.5	0	1.31201	1.23443	1.3896	1.1257	0.170823	1	1
NC_006624.1	RefSeq	gene	278983	279741	.	+	.	ID=gene332;Name=TK0326;Dbxref=GeneID:3234514;gbkey=Gene;locus_tag=TK0326	51.125	80.0833	68.1667	97	14	50.0059	62.9559	37.0559	0.588602	-0.764637	0.682849	1
NC_006624.1	RefSeq	gene	279864	280520	.	-	.	ID=gene333;Name=TK0327;Dbxref=GeneID:3235313;gbkey=Gene;locus_tag=TK0327	716	1537.25	2526.2	936	193	797.894	883.852	711.937	0.805494	-0.312054	0.842011	1
NC_006624.1	RefSeq	gene	280643	281077	.	+	.	ID=gene334;Name=TK0328;Dbxref=GeneID:3235314;gbkey=Gene;locus_tag=TK0328	162	139.5	1945.7	428	15.5	132.413	199.978	64.8479	0.324276	-1.62471	0.398328	1
NC_006624.1	RefSeq	gene	281118	282077	.	+	.	ID=gene335;Name=TK0329;Dbxref=GeneID:3235315;gbkey=Gene;locus_tag=TK0329	224	649.4	1505.46	351.833	24.5	288.564	276.512	300.616	1.08717	0.12058	0.984088	1
NC_006624.1	RefSeq	gene	282074	282472	.	+	.	ID=gene336;Name=TK0330;Dbxref=GeneID:3235759;gbkey=Gene;locus_tag=TK0330	68.5	92.1667	1251.14	96	3	63.2778	83.9412	42.6143	0.507669	-0.97804	0.603893	1
NC_006624.1	RefSeq	gene	282549	283400	.	-	.	ID=gene337;Name=TK0331;Dbxref=GeneID:3235760;gbkey=Gene;locus_tag=TK0331	96.9583	205.083	360.7	179	3.36667	107.348	119.74	94.9559	0.793019	-0.334572	0.839046	1
NC_006624.1	RefSeq	gene	283426	284421	.	-	.	ID=gene338;Name=TK0332;Dbxref=GeneID:3234842;gbkey=Gene;locus_tag=TK0332	21.5	38.25	260.033	23	1	22.3795	27.1575	17.6016	0.648131	-0.625644	0.752626	1
NC_006624.1	RefSeq	gene	284418	285104	.	-	.	ID=gene339;Name=TK0333;Dbxref=GeneID:3234843;gbkey=Gene;locus_tag=TK0333	23	32.3333	277.867	23.5	0.25	21.6071	28.3919	14.8224	0.522064	-0.937701	0.641568	1
NC_006624.1	RefSeq	gene	285109	285498	.	-	.	ID=gene340;Name=TK0334;Dbxref=GeneID:3235701;gbkey=Gene;locus_tag=TK0334	14	34.5	185.5	33.5	4	16.5154	17.282	15.7488	0.911281	-0.134032	0.953162	1
NC_006624.1	RefSeq	gene	285479	285682	.	-	.	ID=gene341;Name=TK0335;Dbxref=GeneID:3235702;gbkey=Gene;locus_tag=TK0335	70.5	121	198.5	69.0833	6	71.2286	86.4101	56.0471	0.648618	-0.624559	0.730383	1
NC_006624.1	RefSeq	gene	285721	286488	.	-	.	ID=gene342;Name=TK0336;Dbxref=GeneID:3235703;gbkey=Gene;locus_tag=TK0336	31.1667	75.8929	191.208	48.5	2.2	36.7352	38.2673	35.2031	0.919927	-0.120408	0.937291	1
NC_006624.1	RefSeq	gene	286548	287084	.	+	.	ID=gene343;Name=TK0337;Dbxref=GeneID:3234618;gbkey=Gene;locus_tag=TK0337	165.1	568.505	322.682	184	11	233.621	203.681	263.56	1.29399	0.371823	0.881046	1
NC_006624.1	RefSeq	gene	287051	287584	.	-	.	ID=gene344;Name=TK0338;Dbxref=GeneID:3234619;gbkey=Gene;locus_tag=TK0338	14.5	52.9167	276	22.75	1.5	20.9158	17.282	24.5496	1.42053	0.506426	0.859461	1
NC_006624.1	RefSeq	gene	287763	288158	.	-	.	ID=gene345;Name=TK0339;Dbxref=GeneID:3234109;gbkey=Gene;locus_tag=TK0339	291.5	51	828.5	87.5	2	192.038	360.453	23.6232	0.0655374	-3.93154	0.0574215	1
NC_006624.1	RefSeq	gene	288155	288523	.	-	.	ID=gene346;Name=TK0340;Dbxref=GeneID:3234110;gbkey=Gene;locus_tag=TK0340	10	28.2083	149.083	12.2625	0.5	12.6569	12.3443	12.9696	1.05065	0.0712873	1	1
NC_006624.1	RefSeq	gene	288510	289118	.	-	.	ID=gene347;Name=TK0341;Dbxref=GeneID:3234111;gbkey=Gene;locus_tag=TK0341	234	559.125	784.667	528.562	5.5	273.892	288.857	258.928	0.896391	-0.1578	0.90602	1
NC_006624.1	RefSeq	gene	289178	289498	.	-	.	ID=gene348;Name=TK0342;Dbxref=GeneID:3234661;gbkey=Gene;locus_tag=TK0342	25.0909	62.8333	224.9	33.3333	5.5	30.0211	30.8607	29.1816	0.945588	-0.0807158	0.957239	1
NC_006624.1	RefSeq	gene	289495	289953	.	-	.	ID=gene349;Name=TK0343;Dbxref=GeneID:3234662;gbkey=Gene;locus_tag=TK0343	49.5	142.5	354.5	110.5	6.5	63.7479	61.7215	65.7743	1.06566	0.0917514	1	1
NC_006624.1	RefSeq	gene	289946	290110	.	-	.	ID=gene350;Name=TK0344;Dbxref=GeneID:3234106;gbkey=Gene;locus_tag=TK0344	39.0333	118.9	315.7	52.2833	1	51.6317	48.1428	55.1207	1.14494	0.195276	0.963664	1
NC_006624.1	RefSeq	gene	290141	290983	.	-	.	ID=gene351;Name=TK0345;Dbxref=GeneID:3234107;gbkey=Gene;locus_tag=TK0345	355	492.833	352.761	316.043	10	333.29	438.223	228.357	0.521099	-0.940371	0.607014	1
NC_006624.1	RefSeq	gene	290944	291261	.	-	.	ID=gene352;Name=TK0346;Dbxref=GeneID:3234108;gbkey=Gene;locus_tag=TK0346	846	1201.5	739	865	50.5	800.547	1044.33	556.766	0.533133	-0.907432	0.617033	1
NC_006624.1	RefSeq	gene	291358	292701	.	+	.	ID=gene353;Name=TK0347;Dbxref=GeneID:3233732;gbkey=Gene;locus_tag=TK0347	466.167	815.833	1285.82	653.7	114	476.607	575.244	377.971	0.657061	-0.6059	0.727995	1
NC_006624.1	RefSeq	gene	292708	293514	.	+	.	ID=gene354;Name=TK0348;Dbxref=GeneID:3233733;gbkey=Gene;locus_tag=TK0348	190.5	197.626	1602.92	204.833	13	163.128	234.542	91.7135	0.391033	-1.35464	0.474569	1
NC_006624.1	RefSeq	gene	293641	294420	.	+	.	ID=gene355;Name=TK0349;Dbxref=GeneID:3235085;gbkey=Gene;locus_tag=TK0349	269.75	699.167	2477.93	591	23	328.536	333.296	323.776	0.971438	-0.0418065	0.953034	1
NC_006624.1	RefSeq	gene	294420	294668	.	+	.	ID=gene356;Name=TK0350;Dbxref=GeneID:3235086;gbkey=Gene;locus_tag=TK0350	91.5	138.75	2579.29	167	8	88.9761	113.568	64.3847	0.566929	-0.81876	0.656296	1
NC_006624.1	RefSeq	gene	294755	295006	.	+	.	ID=gene357;Name=TK0351;Dbxref=GeneID:3235857;gbkey=Gene;locus_tag=TK0351	44	78.5	571	100	3	45.2222	54.3149	36.1295	0.665187	-0.588169	0.749954	1
NC_006624.1	RefSeq	gene	295120	296631	.	+	.	ID=gene358;Name=TK0352;Dbxref=GeneID:3235858;gbkey=Gene;locus_tag=TK0352	355.25	623.976	1390.98	640.917	12.5	363.629	438.223	289.036	0.659565	-0.600412	0.730622	1
NC_006624.1	RefSeq	gene	296632	297144	.	-	.	ID=gene359;Name=TK0353;Dbxref=GeneID:3235859;gbkey=Gene;locus_tag=TK0353	31	32.5	111.5	12	4	26.5448	38.2673	14.8224	0.387338	-1.36834	0.495729	1
NC_006624.1	RefSeq	gene	297209	297679	.	-	.	ID=gene360;Name=moaC;Dbxref=GeneID:3234480;gbkey=Gene;gene=moaC;locus_tag=TK0354	8.33333	17.5	77	15.3333	0	8.87491	9.87544	7.87439	0.797371	-0.326677	0.910408	1
NC_006624.1	RefSeq	gene	297778	298707	.	+	.	ID=gene361;Name=TK0355;Dbxref=GeneID:3234481;gbkey=Gene;locus_tag=TK0355	29.9762	64.5	556.583	42	6	33.3388	37.0329	29.6448	0.800498	-0.32103	0.858987	1
NC_006624.1	RefSeq	gene	298704	300830	.	+	.	ID=gene362;Name=TK0356;Dbxref=GeneID:3235854;gbkey=Gene;locus_tag=TK0356	31.1667	104.667	736.843	57	6.5	43.4516	38.2673	48.6359	1.27095	0.34591	0.904981	1
NC_006624.1	RefSeq	gene	300827	301753	.	+	.	ID=gene363;Name=TK0357;Dbxref=GeneID:3235855;gbkey=Gene;locus_tag=TK0357	41.5	62.8333	251.444	62.5	3	40.5138	51.846	29.1816	0.56285	-0.829177	0.663386	1
NC_006624.1	RefSeq	gene	301808	303256	.	-	.	ID=gene364;Name=TK0358;Dbxref=GeneID:3235856;gbkey=Gene;locus_tag=TK0358	130.533	223.533	716.41	150.476	4.33333	132.733	161.71	103.757	0.641621	-0.640208	0.719381	1
NC_006624.1	RefSeq	gene	303310	303762	.	-	.	ID=gene365;Name=TK0359;Dbxref=GeneID:3234616;gbkey=Gene;locus_tag=TK0359	22.5	32.6667	179.583	16.3667	0	21.2215	27.1575	15.2856	0.56285	-0.829177	0.680774	1
NC_006624.1	RefSeq	gene	303755	304693	.	-	.	ID=gene366;Name=TK0360;Dbxref=GeneID:3234617;gbkey=Gene;locus_tag=TK0360	19	53.8929	212.687	27.8929	6.25	24.2335	23.4542	25.0128	1.06645	0.0928205	1	1
NC_006624.1	RefSeq	gene	304703	305131	.	-	.	ID=gene367;Name=TK0361;Dbxref=GeneID:3233893;gbkey=Gene;locus_tag=TK0361	6.07143	27.4444	95.8929	18.0714	0.75	9.95648	7.40658	12.5064	1.68855	0.755785	0.806243	1
NC_006624.1	RefSeq	gene	305128	305250	.	-	.	ID=gene368;Name=TK0362;Dbxref=GeneID:3233894;gbkey=Gene;locus_tag=TK0362	8.57143	21.5	30	14.0714	1.25	10.6501	11.1099	10.1904	0.917237	-0.124633	0.976766	1
NC_006624.1	RefSeq	gene	305344	306198	.	+	.	ID=gene369;Name=panB;Dbxref=GeneID:3233895;gbkey=Gene;gene=panB;locus_tag=TK0363	46.5	86.65	320.617	57.35	2	48.5411	56.7838	40.2983	0.709681	-0.494758	0.784721	1
NC_006624.1	RefSeq	gene	306198	306863	.	+	.	ID=gene370;Name=TK0364;Dbxref=GeneID:3234689;gbkey=Gene;locus_tag=TK0364	19.25	37.3333	240	26.4167	0.5	20.2963	23.4542	17.1384	0.730718	-0.452614	0.821406	1
NC_006624.1	RefSeq	gene	307263	307339	.	-	.	ID=gene371;Name=TKt05;Dbxref=GeneID:3253147;gbkey=Gene;locus_tag=TKt05	541.667	908	338.518	499.188	33.25	544.823	669.061	420.585	0.62862	-0.66974	0.703797	1
NC_006624.1	RefSeq	gene	307381	308112	.	-	.	ID=gene372;Name=TK0365;Dbxref=GeneID:3234690;gbkey=Gene;locus_tag=TK0365	29	56.8333	1293.33	53	3	31.1004	35.7985	26.4024	0.737528	-0.43923	0.814093	1
NC_006624.1	RefSeq	gene	308316	308891	.	-	.	ID=gene373;Name=TK0366;Dbxref=GeneID:3234248;gbkey=Gene;locus_tag=TK0366	805.5	643	995.5	574	88	646.394	994.95	297.837	0.299349	-1.7401	0.363477	1
NC_006624.1	RefSeq	gene	308935	309411	.	-	.	ID=gene374;Name=TK0367;Dbxref=GeneID:3234249;gbkey=Gene;locus_tag=TK0367	4	12	169.417	16.2576	0	5.24806	4.93772	5.55839	1.1257	0.170823	1	1
NC_006624.1	RefSeq	gene	309497	310642	.	-	.	ID=gene375;Name=TK0368;Dbxref=GeneID:3235937;gbkey=Gene;locus_tag=TK0368	38.45	56.6917	1143.58	52.5	1.5	36.6553	46.9083	26.4024	0.56285	-0.829177	0.664772	1
NC_006624.1	RefSeq	gene	310647	311021	.	-	.	ID=gene376;Name=TK0369;Dbxref=GeneID:3235938;gbkey=Gene;locus_tag=TK0369	39.0833	88	443.702	48.5	4.66667	44.4521	48.1428	40.7615	0.846681	-0.24011	0.886	1
NC_006624.1	RefSeq	gene	311022	311630	.	-	.	ID=gene377;Name=TK0370;Dbxref=GeneID:3235939;gbkey=Gene;locus_tag=TK0370	310	817.396	1304.03	229	19.7	380.554	382.673	378.434	0.988922	-0.0160716	0.963337	1
NC_006624.1	RefSeq	gene	311827	312108	.	-	.	ID=gene378;Name=TK0371;Dbxref=GeneID:3235022;gbkey=Gene;locus_tag=TK0371	54	99.8333	295.833	140.5	2	56.4896	66.6592	46.3199	0.694877	-0.525171	0.770822	1
NC_006624.1	RefSeq	gene	312113	312496	.	-	.	ID=gene379;Name=TK0372;Dbxref=GeneID:3235023;gbkey=Gene;locus_tag=TK0372	98	102	351.833	177.033	13	84.1102	120.974	47.2463	0.390549	-1.35642	0.478651	1
NC_006624.1	RefSeq	gene	312678	312908	.	+	.	ID=gene380;Name=TK0373;Dbxref=GeneID:3235579;gbkey=Gene;locus_tag=TK0373	7	10.5	34.25	5	0	6.6365	8.64101	4.63199	0.536048	-0.899566	0.729519	1
NC_006624.1	RefSeq	gene	312895	313311	.	+	.	ID=gene381;Name=TK0374;Dbxref=GeneID:3235580;gbkey=Gene;locus_tag=TK0374	91	68	121.95	82.1667	1	71.9153	112.333	31.4976	0.280394	-1.83447	0.350235	1
NC_006624.1	RefSeq	gene	313412	314125	.	+	.	ID=gene382;Name=TK0375;Dbxref=GeneID:3235581;gbkey=Gene;locus_tag=TK0375	255.25	1023	1962.92	724	8.5	394.316	314.78	473.853	1.50535	0.590097	0.790553	1
NC_006624.1	RefSeq	gene	314210	315595	.	+	.	ID=gene383;Name=TK0376;Dbxref=GeneID:3235316;gbkey=Gene;locus_tag=TK0376	510	4658.08	958.962	522	16.5	1393.57	629.559	2157.58	3.42713	1.777	0.372541	1
NC_006624.1	RefSeq	gene	315624	316064	.	-	.	ID=gene384;Name=TK0377;Dbxref=GeneID:3235317;gbkey=Gene;locus_tag=TK0377	143	471.5	953.5	157.5	7	197.577	176.523	218.63	1.23853	0.308632	0.90758	1
NC_006624.1	RefSeq	gene	316251	316979	.	-	.	ID=gene385;Name=TK0378;Dbxref=GeneID:3235225;gbkey=Gene;locus_tag=TK0378	549.167	1242.2	3218.96	959	18	626.498	677.702	575.294	0.848889	-0.236352	0.872696	1
NC_006624.1	RefSeq	gene	317133	318278	.	+	.	ID=gene386;Name=TK0379;Dbxref=GeneID:3235226;gbkey=Gene;locus_tag=TK0379	65.5	94.45	132.567	234.5	3	62.5065	81.4724	43.5407	0.534423	-0.903945	0.630081	1
NC_006624.1	RefSeq	gene	318271	319122	.	-	.	ID=gene387;Name=TK0380;Dbxref=GeneID:3235227;gbkey=Gene;locus_tag=TK0380	69.3333	186.591	357.374	114.2	5	85.897	85.1756	86.6183	1.01694	0.0242305	1	1
NC_006624.1	RefSeq	gene	320071	320934	.	+	.	ID=gene388;Name=TK0381;Dbxref=GeneID:3235364;gbkey=Gene;locus_tag=TK0381	5	18.2292	9.16667	5	1	7.25487	6.17215	8.33759	1.35084	0.433857	0.946863	1
NC_006624.1	RefSeq	gene	320931	321215	.	+	.	ID=gene389;Name=TK0382;Dbxref=GeneID:3235365;gbkey=Gene;locus_tag=TK0382	13	25.5	6.33333	12.5	0	14.0454	16.0476	12.0432	0.750467	-0.41414	0.852248	1
NC_006624.1	RefSeq	gene	321514	321702	.	+	.	ID=gene390;Name=TK0383;Dbxref=GeneID:3234397;gbkey=Gene;locus_tag=TK0383	1.5	2.5	5.5	1.75	0	1.69763	2.46886	0.926399	0.375233	-1.41414	0.808439	1
NC_006624.1	RefSeq	gene	322018	322371	.	+	.	ID=gene391;Name=TK0384;Dbxref=GeneID:3234398;gbkey=Gene;locus_tag=TK0384	1.5	8.83333	3.83333	7	0	3.31883	2.46886	4.16879	1.68855	0.755785	0.936441	1
NC_006624.1	RefSeq	gene	322376	324262	.	+	.	ID=gene392;Name=TK0385;Dbxref=GeneID:3235228;gbkey=Gene;locus_tag=TK0385	19.3611	72.5	67.25	49.6742	3.7	28.4023	23.4542	33.3504	1.42194	0.507858	0.849772	1
NC_006624.1	RefSeq	gene	324267	326405	.	+	.	ID=gene393;Name=TK0386;Dbxref=GeneID:3235229;gbkey=Gene;locus_tag=TK0386	17.5	23.9167	32.4833	15.9167	1.5	16.6683	22.2197	11.1168	0.500311	-0.999102	0.631583	1
NC_006624.1	RefSeq	gene	326420	326941	.	+	.	ID=gene394;Name=TK0387;Dbxref=GeneID:3235230;gbkey=Gene;locus_tag=TK0387	4	8.58333	10.9167	5	0	4.55326	4.93772	4.16879	0.844275	-0.244215	0.998038	1
NC_006624.1	RefSeq	gene	326953	327288	.	+	.	ID=gene395;Name=TK0388;Dbxref=GeneID:3234041;gbkey=Gene;locus_tag=TK0388	1.5	5.03333	2.30556	1.25	0	2.39243	2.46886	2.316	0.938084	-0.0922114	1	1
NC_006624.1	RefSeq	gene	327290	327520	.	+	.	ID=gene396;Name=TK0389;Dbxref=GeneID:3234042;gbkey=Gene;locus_tag=TK0389	1.5	1.75	13.575	1.5	0	1.69763	2.46886	0.926399	0.375233	-1.41414	0.804373	1
NC_006624.1	RefSeq	gene	327524	328327	.	+	.	ID=gene397;Name=TK0390;Dbxref=GeneID:3235952;gbkey=Gene;locus_tag=TK0390	4	27.4833	52.65	26.8333	2	8.72205	4.93772	12.5064	2.53283	1.34075	0.624117	1
NC_006624.1	RefSeq	gene	328339	328821	.	+	.	ID=gene398;Name=TK0391;Dbxref=GeneID:3235953;gbkey=Gene;locus_tag=TK0391	5.5	16.25	16.5667	13	1	7.40888	7.40658	7.41119	1.00062	0.000897996	1	1
NC_006624.1	RefSeq	gene	328827	329294	.	+	.	ID=gene399;Name=TK0392;Dbxref=GeneID:3235954;gbkey=Gene;locus_tag=TK0392	5.5	12.75	7.16667	16	0	6.71408	7.40658	6.02159	0.813006	-0.298662	0.941998	1
NC_006624.1	RefSeq	gene	329296	330096	.	+	.	ID=gene400;Name=TK0393;Dbxref=GeneID:3235383;gbkey=Gene;locus_tag=TK0393	5	23.3333	13.5333	7.5	1.5	8.41287	6.17215	10.6536	1.72607	0.787494	0.809342	1
NC_006624.1	RefSeq	gene	330230	331693	.	+	.	ID=gene401;Name=TK0394;Dbxref=GeneID:3235384;gbkey=Gene;locus_tag=TK0394	6.7	18.5833	17.3167	17.3333	1.6	8.7209	8.64101	8.80079	1.01849	0.0264331	1	1
NC_006624.1	RefSeq	gene	331706	332458	.	+	.	ID=gene402;Name=TK0395;Dbxref=GeneID:3233966;gbkey=Gene;locus_tag=TK0395	6	11.25	22.6667	13.5	0	6.25089	7.40658	5.09519	0.687928	-0.53967	0.860155	1
NC_006624.1	RefSeq	gene	332458	332742	.	+	.	ID=gene403;Name=TK0396;Dbxref=GeneID:3233967;gbkey=Gene;locus_tag=TK0396	2	7.95	19.5	6.5	1.5	3.08723	2.46886	3.70559	1.50093	0.58586	0.995138	1
NC_006624.1	RefSeq	gene	332751	333722	.	-	.	ID=gene404;Name=TK0397;Dbxref=GeneID:3233968;gbkey=Gene;locus_tag=TK0397	120	279.5	403	164.5	11	138.914	148.132	129.696	0.875545	-0.191747	0.894765	1
NC_006624.1	RefSeq	gene	333809	334951	.	+	.	ID=gene405;Name=TK0398;Dbxref=GeneID:3234289;gbkey=Gene;locus_tag=TK0398	50	147.033	152.167	64.5	8	64.9059	61.7215	68.0903	1.10319	0.141677	0.98292	1
NC_006624.1	RefSeq	gene	335074	335670	.	+	.	ID=gene406;Name=TK0399;Dbxref=GeneID:3234290;gbkey=Gene;locus_tag=TK0399	953.5	2570	2127.5	932	117	1184.03	1177.65	1190.42	1.01085	0.0155677	1	1
NC_006624.1	RefSeq	gene	335639	336118	.	+	.	ID=gene407;Name=TK0400;Dbxref=GeneID:3235691;gbkey=Gene;locus_tag=TK0400	81.5	230.5	1431.56	104.5	2.5	103.88	101.223	106.536	1.05248	0.0737985	1	1
NC_006624.1	RefSeq	gene	336140	336718	.	+	.	ID=gene408;Name=TK0401;Dbxref=GeneID:3235692;gbkey=Gene;locus_tag=TK0401	85.5	234	586	87.5	11.5	107.275	106.161	108.389	1.02098	0.0299605	1	1
NC_006624.1	RefSeq	gene	336892	337266	.	+	.	ID=gene409;Name=TK0402;Dbxref=GeneID:3235704;gbkey=Gene;locus_tag=TK0402	323.5	503	629.167	368.5	25.5	316.472	399.955	232.989	0.582538	-0.779575	0.664331	1
NC_006624.1	RefSeq	gene	337259	337690	.	-	.	ID=gene410;Name=TK0403;Dbxref=GeneID:3235705;gbkey=Gene;locus_tag=TK0403	199	584.5	686.333	463.5	10	258.08	245.651	270.508	1.10119	0.13906	0.976724	1
NC_006624.1	RefSeq	gene	337717	338730	.	-	.	ID=gene411;Name=TK0404;Dbxref=GeneID:3235706;gbkey=Gene;locus_tag=TK0404	281.5	706.333	1620.5	243	28	337.564	348.109	327.019	0.939414	-0.0901665	0.933141	1
NC_006624.1	RefSeq	gene	338953	339372	.	+	.	ID=gene412;Name=TK0405;Dbxref=GeneID:3235208;gbkey=Gene;locus_tag=TK0405	1043.5	1435.67	1358.67	860.167	48	976.949	1288.74	665.154	0.516126	-0.954205	0.600519	1
NC_006624.1	RefSeq	gene	339369	339794	.	+	.	ID=gene413;Name=TK0406;Dbxref=GeneID:3235209;gbkey=Gene;locus_tag=TK0406	38.5	112	246.5	55.6667	2	49.3933	46.9083	51.8783	1.10595	0.145288	0.984472	1
NC_006624.1	RefSeq	gene	340152	340544	.	-	.	ID=gene414;Name=TK0407;Dbxref=GeneID:3233943;gbkey=Gene;locus_tag=TK0407	289.2	513.333	195.2	465	5	297.186	356.75	237.621	0.666072	-0.58625	0.73654	1
NC_006624.1	RefSeq	gene	340726	341310	.	-	.	ID=gene415;Name=TK0408;Dbxref=GeneID:3233944;gbkey=Gene;locus_tag=TK0408	83.2	224.85	2584	218.5	5	103.339	102.458	104.22	1.0172	0.0246023	1	1
NC_006624.1	RefSeq	gene	341564	342001	.	+	.	ID=gene416;Name=TK0409;Dbxref=GeneID:3233945;gbkey=Gene;locus_tag=TK0409	364.5	604.25	490.25	473.143	20	364.552	449.332	279.772	0.62264	-0.683529	0.699377	1
NC_006624.1	RefSeq	gene	342439	343467	.	+	.	ID=gene417;Name=TK0410;Dbxref=GeneID:3234731;gbkey=Gene;locus_tag=TK0410	2.1	9.92778	29.8	13.3	0.5	3.55043	2.46886	4.63199	1.87617	0.907789	0.877663	1
NC_006624.1	RefSeq	gene	343460	343897	.	+	.	ID=gene418;Name=TK0411;Dbxref=GeneID:3234732;gbkey=Gene;locus_tag=TK0411	0	1.10119	5.25	2	0	0.2316	0	0.463199	Inf	Inf	1	1
NC_006624.1	RefSeq	gene	343894	344082	.	+	.	ID=gene419;Name=TK0412;Dbxref=GeneID:3234807;gbkey=Gene;locus_tag=TK0412	0	1.525	3.5	1	0	0.463199	0	0.926399	Inf	Inf	1	1
NC_006624.1	RefSeq	gene	344087	344407	.	+	.	ID=gene420;Name=TK0413;Dbxref=GeneID:3234808;gbkey=Gene;locus_tag=TK0413	2	5.66667	5.87662	1	0	2.62403	2.46886	2.7792	1.1257	0.170823	1	1
NC_006624.1	RefSeq	gene	344404	344595	.	+	.	ID=gene421;Name=TK0414;Dbxref=GeneID:3234809;gbkey=Gene;locus_tag=TK0414	1	0	1.5	0	0	0.617215	1.23443	0	0	-Inf	0.748082	1
NC_006624.1	RefSeq	gene	344592	344903	.	+	.	ID=gene422;Name=TK0415;Dbxref=GeneID:3235279;gbkey=Gene;locus_tag=TK0415	1	6	9.2	3	0	2.00681	1.23443	2.7792	2.2514	1.17082	0.926609	1
NC_006624.1	RefSeq	gene	344903	345478	.	+	.	ID=gene423;Name=TK0416;Dbxref=GeneID:3235280;gbkey=Gene;locus_tag=TK0416	10.7	13.7	20.3333	32	1.83333	10.0318	13.5787	6.48479	0.47757	-1.06622	0.636427	1
NC_006624.1	RefSeq	gene	345486	345746	.	+	.	ID=gene424;Name=TK0417;Dbxref=GeneID:3234677;gbkey=Gene;locus_tag=TK0417	2.33333	6	2	1	0	2.62403	2.46886	2.7792	1.1257	0.170823	1	1
NC_006624.1	RefSeq	gene	345743	345997	.	+	.	ID=gene425;Name=TK0418;Dbxref=GeneID:3234678;gbkey=Gene;locus_tag=TK0418	9	11.5833	5	1	1	8.33413	11.1099	5.55839	0.500311	-0.999102	0.675888	1
NC_006624.1	RefSeq	gene	346012	346362	.	+	.	ID=gene426;Name=TK0419;Dbxref=GeneID:3235361;gbkey=Gene;locus_tag=TK0419	4	3	7.16667	2	0	3.16366	4.93772	1.3896	0.281425	-1.82918	0.568414	1
NC_006624.1	RefSeq	gene	346534	346887	.	+	.	ID=gene427;Name=TK0420;Dbxref=GeneID:3235362;gbkey=Gene;locus_tag=TK0420	12.75	4.5	33	12	0	8.95019	16.0476	1.8528	0.115456	-3.11458	0.192028	1
NC_006624.1	RefSeq	gene	346893	347273	.	+	.	ID=gene428;Name=TK0421;Dbxref=GeneID:3235363;gbkey=Gene;locus_tag=TK0421	13.1667	73.5833	283.917	40.25	3.5	25.1622	16.0476	34.2768	2.13594	1.09487	0.633651	1
NC_006624.1	RefSeq	gene	347142	347219	.	-	.	ID=gene429;Name=TKt06;Dbxref=GeneID:3253152;gbkey=Gene;locus_tag=TKt06	202.492	885.958	240.28	413.677	37.4167	329.875	249.355	410.395	1.64583	0.718812	0.739495	1
NC_006624.1	RefSeq	gene	347357	348469	.	+	.	ID=gene430;Name=TK0422;Dbxref=GeneID:3234336;gbkey=Gene;locus_tag=TK0422	156.917	717.944	861.7	411.611	18	263.191	193.805	332.577	1.71604	0.77908	0.716459	1
NC_006624.1	RefSeq	gene	348573	350423	.	-	.	ID=gene431;Name=TK0423;Dbxref=GeneID:3234337;gbkey=Gene;locus_tag=TK0423	189.833	176.2	1864.01	156.25	8	158.032	234.542	81.5231	0.347585	-1.52456	0.425122	1
NC_006624.1	RefSeq	gene	350543	351604	.	+	.	ID=gene432;Name=TK0424;Dbxref=GeneID:3235489;gbkey=Gene;locus_tag=TK0424	66	270.417	183.225	63.75	15.4167	103.268	81.4724	125.064	1.53505	0.618282	0.785455	1
NC_006624.1	RefSeq	gene	351607	352161	.	+	.	ID=gene433;Name=TK0425;Dbxref=GeneID:3235490;gbkey=Gene;locus_tag=TK0425	8	19.5833	31.5	14.7222	1.125	9.56971	9.87544	9.26399	0.938084	-0.0922114	0.995338	1
NC_006624.1	RefSeq	gene	352224	352991	.	+	.	ID=gene434;Name=TK0426;Dbxref=GeneID:3235491;gbkey=Gene;locus_tag=TK0426	118	542.5	323.5	187.667	53	198.358	145.663	251.054	1.72353	0.785366	0.715116	1
NC_006624.1	RefSeq	gene	352993	354108	.	+	.	ID=gene435;Name=TK0427;Dbxref=GeneID:3234652;gbkey=Gene;locus_tag=TK0427	57	159.75	180.5	59.8333	26	72.2372	70.3625	74.1119	1.05329	0.0748986	1	1
NC_006624.1	RefSeq	gene	354180	355340	.	+	.	ID=gene436;Name=TK0428;Dbxref=GeneID:3234653;gbkey=Gene;locus_tag=TK0428	8.16667	41.5	51.9262	13.5	2	14.6649	9.87544	19.4544	1.96998	0.978178	0.702234	1
NC_006624.1	RefSeq	gene	355408	355878	.	+	.	ID=gene437;Name=ribH;Dbxref=GeneID:3235122;gbkey=Gene;gene=ribH;locus_tag=TK0429	22.1667	42.35	25.6667	31.25	3	23.3059	27.1575	19.4544	0.716355	-0.481254	0.806205	1
NC_006624.1	RefSeq	gene	355862	356458	.	-	.	ID=gene438;Name=TK0430;Dbxref=GeneID:3235123;gbkey=Gene;locus_tag=TK0430	61.5	99.0833	57.5	109.611	2.5	61.1957	76.5346	45.8567	0.599163	-0.738979	0.689843	1
NC_006624.1	RefSeq	gene	356455	357387	.	-	.	ID=gene439;Name=purP;Dbxref=GeneID:3235124;gbkey=Gene;gene=purP;locus_tag=TK0431	4	18.1667	22.7941	7.99167	0	6.63765	4.93772	8.33759	1.68855	0.755785	0.845076	1
NC_006624.1	RefSeq	gene	357384	358043	.	-	.	ID=gene440;Name=TK0432;Dbxref=GeneID:3234360;gbkey=Gene;locus_tag=TK0432	1	7.95	10.5667	4	0.166667	2.47001	1.23443	3.70559	3.00187	1.58586	0.782415	1
NC_006624.1	RefSeq	gene	358040	359326	.	-	.	ID=gene441;Name=TK0433;Dbxref=GeneID:3234361;gbkey=Gene;locus_tag=TK0433	6	11.625	32.8667	9.5	0	6.48248	7.40658	5.55839	0.750467	-0.41414	0.902389	1
NC_006624.1	RefSeq	gene	359422	360177	.	+	.	ID=gene442;Name=TK0434;Dbxref=GeneID:3234250;gbkey=Gene;locus_tag=TK0434	9.75	35.6667	34.15	27.25	12	14.5097	12.3443	16.6752	1.35084	0.433857	0.901721	1
NC_006624.1	RefSeq	gene	360177	361472	.	+	.	ID=gene443;Name=TK0435;Dbxref=GeneID:3234251;gbkey=Gene;locus_tag=TK0435	19	89.9583	155.45	99.0278	2	32.5711	23.4542	41.6879	1.77742	0.829786	0.721922	1
NC_006624.1	RefSeq	gene	361512	363413	.	+	.	ID=gene444;Name=TK0436;Dbxref=GeneID:3234009;gbkey=Gene;locus_tag=TK0436	98.25	124.083	733.667	132.333	3	89.2054	120.974	57.4367	0.474785	-1.07465	0.567789	1
NC_006624.1	RefSeq	gene	363426	365372	.	-	.	ID=gene445;Name=TK0437;Dbxref=GeneID:3234010;gbkey=Gene;locus_tag=TK0437	184.5	312.95	821.106	150.643	7.5	186.058	227.135	144.981	0.638305	-0.647683	0.71488	1
NC_006624.1	RefSeq	gene	365381	366619	.	-	.	ID=gene446;Name=TK0438;Dbxref=GeneID:3234011;gbkey=Gene;locus_tag=TK0438	67.5	167.667	683.833	99.8333	11.5	80.8793	83.9412	77.8175	0.927047	-0.109285	0.931789	1
NC_006624.1	RefSeq	gene	366705	367292	.	-	.	ID=gene447;Name=TK0439;Dbxref=GeneID:3234453;gbkey=Gene;locus_tag=TK0439	14	37.25	252.458	16.7	0.25	17.2102	17.282	17.1384	0.991689	-0.0120411	1	1
NC_006624.1	RefSeq	gene	367296	368198	.	-	.	ID=gene448;Name=TK0440;Dbxref=GeneID:3234454;gbkey=Gene;locus_tag=TK0440	177.333	445.45	978.667	375	9.5	212.309	218.494	206.124	0.943384	-0.0840835	0.936838	1
NC_006624.1	RefSeq	gene	368243	369295	.	-	.	ID=gene449;Name=TK0441;Dbxref=GeneID:3234635;gbkey=Gene;locus_tag=TK0441	76.5	259.083	2099.59	195.643	7.5	106.893	93.8166	119.969	1.27876	0.354741	0.891658	1
NC_006624.1	RefSeq	gene	369464	370369	.	+	.	ID=gene450;Name=TK0442;Dbxref=GeneID:3234636;gbkey=Gene;locus_tag=TK0442	424.7	750.5	427	238	307.5	436.016	524.633	347.399	0.662177	-0.594712	0.732367	1
NC_006624.1	RefSeq	gene	370373	371455	.	+	.	ID=gene451;Name=TK0443;Dbxref=GeneID:3234637;gbkey=Gene;locus_tag=TK0443	37.5	70.3429	424.476	59.5	13.5	39.6661	46.9083	32.424	0.69122	-0.532784	0.773184	1
NC_006624.1	RefSeq	gene	371496	372926	.	+	.	ID=gene452;Name=cysS;Dbxref=GeneID:3235040;gbkey=Gene;gene=cysS;locus_tag=TK0444	110.333	262.583	1030	226.125	27.5833	128.804	135.787	121.821	0.897149	-0.15658	0.909384	1
NC_006624.1	RefSeq	gene	374589	374846	.	+	.	ID=gene453;Name=TK0445;Dbxref=GeneID:3235041;gbkey=Gene;locus_tag=TK0445	233	449.5	338.5	543.5	11	248.031	287.622	208.44	0.7247	-0.464544	0.783911	1
NC_006624.1	RefSeq	gene	374839	375540	.	-	.	ID=gene454;Name=TK0446;Dbxref=GeneID:3234952;gbkey=Gene;locus_tag=TK0446	15.0333	46.0833	171.917	35.75	1.83333	19.9118	18.5164	21.3072	1.15072	0.202532	0.979894	1
NC_006624.1	RefSeq	gene	375541	376314	.	-	.	ID=gene455;Name=TK0447;Dbxref=GeneID:3234953;gbkey=Gene;locus_tag=TK0447	33.6667	60.6429	266.633	68.6	4.42857	35.1129	41.9706	28.2552	0.673213	-0.570865	0.76131	1
NC_006624.1	RefSeq	gene	376304	376981	.	-	.	ID=gene456;Name=TK0448;Dbxref=GeneID:3234954;gbkey=Gene;locus_tag=TK0448	13.75	28.25	184.753	23.5	3	15.1258	17.282	12.9696	0.750467	-0.41414	0.847296	1
NC_006624.1	RefSeq	gene	376953	377615	.	-	.	ID=gene457;Name=TK0449;Dbxref=GeneID:3235008;gbkey=Gene;locus_tag=TK0449	66.5833	97.5833	230.7	50.6667	4	64.0502	82.7068	45.3935	0.548849	-0.865519	0.643555	1
NC_006624.1	RefSeq	gene	377612	379213	.	-	.	ID=gene458;Name=TK0450;Dbxref=GeneID:3235009;gbkey=Gene;locus_tag=TK0450	109.5	255.083	347.583	181	10	126.952	135.787	118.116	0.869859	-0.201146	0.891445	1
NC_006624.1	RefSeq	gene	379183	380382	.	-	.	ID=gene459;Name=TK0451;Dbxref=GeneID:3234352;gbkey=Gene;locus_tag=TK0451	21.5	91.375	134.333	74.5909	2	34.6543	27.1575	42.1511	1.5521	0.634224	0.795402	1
NC_006624.1	RefSeq	gene	380372	381115	.	-	.	ID=gene460;Name=TK0452;Dbxref=GeneID:3234353;gbkey=Gene;locus_tag=TK0452	24	77.8929	73.0333	40.3333	0.333333	32.8779	29.6263	36.1295	1.21951	0.2863	0.934511	1
NC_006624.1	RefSeq	gene	381117	382319	.	-	.	ID=gene461;Name=TK0453;Dbxref=GeneID:3234080;gbkey=Gene;locus_tag=TK0453	31.8333	42.5357	164.75	49.3088	4.29167	29.7097	39.5017	19.9176	0.50422	-0.987875	0.614689	1
NC_006624.1	RefSeq	gene	382316	382681	.	-	.	ID=gene462;Name=TK0454;Dbxref=GeneID:3234081;gbkey=Gene;locus_tag=TK0454	21.5	32	103.833	21	6.29167	20.9899	27.1575	14.8224	0.545794	-0.873571	0.664633	1
NC_006624.1	RefSeq	gene	382856	383836	.	-	.	ID=gene463;Name=TK0455;Dbxref=GeneID:3234082;gbkey=Gene;locus_tag=TK0455	44.1667	69.6667	124.2	51.5	4	43.3694	54.3149	32.424	0.596962	-0.744288	0.692979	1
NC_006624.1	RefSeq	gene	383849	384262	.	-	.	ID=gene464;Name=TK0456;Dbxref=GeneID:3234085;gbkey=Gene;locus_tag=TK0456	7	10.5	82.95	4.5	0	6.6365	8.64101	4.63199	0.536048	-0.899566	0.727366	1
NC_006624.1	RefSeq	gene	384250	384477	.	-	.	ID=gene465;Name=TK0457;Dbxref=GeneID:3234086;gbkey=Gene;locus_tag=TK0457	3.5	7.66667	48.5	5.5	2	4.32166	4.93772	3.70559	0.750467	-0.41414	0.943062	1
NC_006624.1	RefSeq	gene	384534	385046	.	-	.	ID=gene466;Name=TK0458;Dbxref=GeneID:3234975;gbkey=Gene;locus_tag=TK0458	9	12.25	85.25	9	11.75	8.33413	11.1099	5.55839	0.500311	-0.999102	0.670163	1
NC_006624.1	RefSeq	gene	385036	386145	.	-	.	ID=gene467;Name=TK0459;Dbxref=GeneID:3234976;gbkey=Gene;locus_tag=TK0459	134	132.976	153.7	97	3	113.51	165.414	61.6055	0.372433	-1.42495	0.456266	1
NC_006624.1	RefSeq	gene	386206	388428	.	-	.	ID=gene468;Name=TK0460;Dbxref=GeneID:3234977;gbkey=Gene;locus_tag=TK0460	177.5	345.083	302.203	246.5	10	189.766	219.728	159.804	0.727278	-0.45942	0.786881	1
NC_006624.1	RefSeq	gene	388425	389057	.	-	.	ID=gene469;Name=TK0461;Dbxref=GeneID:3235877;gbkey=Gene;locus_tag=TK0461	11.7	47.5	95.3333	21	3	18.5234	14.8132	22.2336	1.50093	0.58586	0.833806	1
NC_006624.1	RefSeq	gene	389062	390138	.	-	.	ID=gene470;Name=TK0462;Dbxref=GeneID:3233711;gbkey=Gene;locus_tag=TK0462	18.5	47.5	94.3595	25.5	5	22.2267	22.2197	22.2336	1.00062	0.000897996	1	1
NC_006624.1	RefSeq	gene	390135	391607	.	-	.	ID=gene471;Name=TK0463;Dbxref=GeneID:3233712;gbkey=Gene;locus_tag=TK0463	17.5	86	190.819	41.5	5	31.0274	22.2197	39.8351	1.79278	0.8422	0.718538	1
NC_006624.1	RefSeq	gene	391576	392367	.	-	.	ID=gene472;Name=TK0464;Dbxref=GeneID:3235898;gbkey=Gene;locus_tag=TK0464	53.75	123.5	212.4	60.45	32.4	62.048	66.6592	57.4367	0.861647	-0.214831	0.891648	1
NC_006624.1	RefSeq	gene	392620	393318	.	-	.	ID=gene473;Name=TK0465;Dbxref=GeneID:3235899;gbkey=Gene;locus_tag=TK0465	2604	3936.33	5545.29	2679	127	2518.8	3214.45	1823.15	0.567173	-0.818139	0.648104	1
NC_006624.1	RefSeq	gene	393434	394756	.	+	.	ID=gene474;Name=TK0466;Dbxref=GeneID:3234948;gbkey=Gene;locus_tag=TK0466	134.333	175.583	200.758	137.333	6.5	123.468	165.414	81.5231	0.492844	-1.0208	0.583607	1
NC_006624.1	RefSeq	gene	394909	398115	.	+	.	ID=gene475;Name=TK0467;Dbxref=GeneID:3234949;gbkey=Gene;locus_tag=TK0467	1339	2644.67	2244.61	1503.5	170	1439.03	1652.9	1225.16	0.741219	-0.432028	0.79405	1
NC_006624.1	RefSeq	gene	398184	398477	.	-	.	ID=gene476;Name=TK0468;Dbxref=GeneID:3234950;gbkey=Gene;locus_tag=TK0468	39.5	72.8333	288.5	100.5	1	41.5954	49.3772	33.8136	0.684801	-0.546243	0.767486	1
NC_006624.1	RefSeq	gene	398508	399017	.	+	.	ID=gene477;Name=TK0469;Dbxref=GeneID:3234064;gbkey=Gene;locus_tag=TK0469	111	376	298.4	196.333	9.33333	155.592	137.022	174.163	1.27106	0.346033	0.893222	1
NC_006624.1	RefSeq	gene	399056	404191	.	+	.	ID=gene478;Name=TK0470;Dbxref=GeneID:3234065;gbkey=Gene;locus_tag=TK0470	228.625	557.376	2700.68	417.658	22.8333	270.343	282.684	258.002	0.912686	-0.13181	0.916629	1
NC_006624.1	RefSeq	gene	404502	405296	.	+	.	ID=gene479;Name=TK0471;Dbxref=GeneID:3234163;gbkey=Gene;locus_tag=TK0471	175.333	328	3840.85	320	5	183.977	216.025	151.929	0.703295	-0.507799	0.768107	1
NC_006624.1	RefSeq	gene	405425	405637	.	-	.	ID=gene480;Name=TK0472;Dbxref=GeneID:3234164;gbkey=Gene;locus_tag=TK0472	186.111	425.966	566.7	269.833	6	213.463	229.604	197.323	0.859406	-0.218589	0.882124	1
NC_006624.1	RefSeq	gene	405634	405969	.	-	.	ID=gene481;Name=TK0473;Dbxref=GeneID:3234165;gbkey=Gene;locus_tag=TK0473	190.5	434.682	256.917	265.5	6	218.017	234.542	201.492	0.859087	-0.219124	0.881847	1
NC_006624.1	RefSeq	gene	405966	406700	.	-	.	ID=gene482;Name=TK0474;Dbxref=GeneID:3234729;gbkey=Gene;locus_tag=TK0474	65.1	101.75	339.952	45.3333	4	63.7421	80.2379	47.2463	0.588828	-0.764082	0.679989	1
NC_006624.1	RefSeq	gene	406841	408061	.	+	.	ID=gene483;Name=TK0475;Dbxref=GeneID:3234730;gbkey=Gene;locus_tag=TK0475	648.7	1961.6	2722.55	755	36.5	854.971	801.145	908.797	1.13437	0.181895	0.957242	1
NC_006624.1	RefSeq	gene	408070	408813	.	+	.	ID=gene484;Name=TK0476;Dbxref=GeneID:3234860;gbkey=Gene;locus_tag=TK0476	524	1167	1246.95	653.5	23.5	593.697	646.841	540.554	0.835682	-0.258974	0.863646	1
NC_006624.1	RefSeq	gene	408815	409468	.	+	.	ID=gene485;Name=TK0477;Dbxref=GeneID:3234861;gbkey=Gene;locus_tag=TK0477	158.367	354.145	564.795	239	5	179.506	195.04	163.973	0.840713	-0.250315	0.869977	1
NC_006624.1	RefSeq	gene	409465	409653	.	+	.	ID=gene486;Name=TK0478;Dbxref=GeneID:3234862;gbkey=Gene;locus_tag=TK0478	8.16667	6.61212	138.045	7.5	0	6.55892	9.87544	3.2424	0.328329	-1.60678	0.50804	1
NC_006624.1	RefSeq	gene	409653	410465	.	+	.	ID=gene487;Name=TK0479;Dbxref=GeneID:3235120;gbkey=Gene;locus_tag=TK0479	31	45.1111	350.5	36.5	2	29.5556	38.2673	20.844	0.544694	-0.876483	0.653388	1
NC_006624.1	RefSeq	gene	410466	411086	.	+	.	ID=gene488;Name=TK0480;Dbxref=GeneID:3235121;gbkey=Gene;locus_tag=TK0480	115.111	133.75	984.676	84	2.25	102.014	141.959	62.0687	0.437229	-1.19354	0.527784	1
NC_006624.1	RefSeq	gene	411182	411694	.	+	.	ID=gene489;Name=nusA;Dbxref=GeneID:3235366;gbkey=Gene;gene=nusA;locus_tag=TK0481	135.2	498	1257.25	276.5	8	198.661	166.648	230.673	1.38419	0.469047	0.841771	1
NC_006624.1	RefSeq	gene	411884	413299	.	+	.	ID=gene490;Name=TK0482;Dbxref=GeneID:3235367;gbkey=Gene;locus_tag=TK0482	709.533	1570.87	157.833	226.361	283	802.066	876.445	727.686	0.83027	-0.268347	0.859538	1
NC_006624.1	RefSeq	gene	413310	413921	.	+	.	ID=gene491;Name=TK0483;Dbxref=GeneID:3235368;gbkey=Gene;locus_tag=TK0483	80.5	221.583	149.75	168.5	6	100.792	98.7544	102.83	1.04127	0.0583483	1	1
NC_006624.1	RefSeq	gene	413914	414258	.	+	.	ID=gene492;Name=TK0484;Dbxref=GeneID:3233891;gbkey=Gene;locus_tag=TK0484	12	22.3333	29	24	2.5	12.5018	14.8132	10.1904	0.687928	-0.53967	0.809429	1
NC_006624.1	RefSeq	gene	414264	414860	.	+	.	ID=gene493;Name=TK0485;Dbxref=GeneID:3233892;gbkey=Gene;locus_tag=TK0485	1029	3913.83	506	1858	30.5	1541.6	1270.23	1812.96	1.42727	0.513261	0.820167	1
NC_006624.1	RefSeq	gene	414883	415215	.	+	.	ID=gene494;Name=TK0486;Dbxref=GeneID:3235257;gbkey=Gene;locus_tag=TK0486	4	15.9167	27.5833	6.75	0	6.17445	4.93772	7.41119	1.50093	0.58586	0.909345	1
NC_006624.1	RefSeq	gene	415226	415876	.	+	.	ID=gene495;Name=TK0487;Dbxref=GeneID:3235258;gbkey=Gene;locus_tag=TK0487	79.5	220.583	178	172	3.5	100.561	98.7544	102.367	1.03658	0.051835	1	1
NC_006624.1	RefSeq	gene	415881	416501	.	+	.	ID=gene496;Name=TK0488;Dbxref=GeneID:3235259;gbkey=Gene;locus_tag=TK0488	18.5	32.0833	56.5	24.6667	0	18.5211	22.2197	14.8224	0.667082	-0.584065	0.775728	1
NC_006624.1	RefSeq	gene	416668	417276	.	+	.	ID=gene497;Name=TK0489;Dbxref=GeneID:3235890;gbkey=Gene;locus_tag=TK0489	42	87	95.3333	58.75	0	46.0722	51.846	40.2983	0.777269	-0.363513	0.836826	1
NC_006624.1	RefSeq	gene	417297	417935	.	+	.	ID=gene498;Name=TK0490;Dbxref=GeneID:3235891;gbkey=Gene;locus_tag=TK0490	12.25	19.0333	40.8611	30	3	11.807	14.8132	8.80079	0.59412	-0.751174	0.73458	1
NC_006624.1	RefSeq	gene	417928	419181	.	+	.	ID=gene499;Name=TK0491;Dbxref=GeneID:3235902;gbkey=Gene;locus_tag=TK0491	13.25	9.89286	86.6429	16.119	4.33333	10.3398	16.0476	4.63199	0.288641	-1.79265	0.419673	1
NC_006624.1	RefSeq	gene	419253	420569	.	+	.	ID=gene500;Name=aspC;Dbxref=GeneID:3235903;gbkey=Gene;gene=aspC;locus_tag=TK0492	26	106.833	680.26	54	4.41667	40.8287	32.0952	49.5623	1.54423	0.626888	0.794225	1
NC_006624.1	RefSeq	gene	420633	422726	.	+	.	ID=gene501;Name=TK0493;Dbxref=GeneID:3235904;gbkey=Gene;locus_tag=TK0493	1079	1822.83	4333.68	1361.5	32	1088.18	1331.95	844.412	0.633967	-0.65752	0.707615	1
NC_006624.1	RefSeq	gene	422883	424037	.	-	.	ID=gene502;Name=TK0494;Dbxref=GeneID:3235900;gbkey=Gene;locus_tag=TK0494	187	189.833	441.444	184.833	3.33333	159.423	230.838	88.0079	0.381253	-1.39118	0.463985	1
NC_006624.1	RefSeq	gene	424153	424230	.	+	.	ID=gene503;Name=TKt07;Dbxref=GeneID:3253115;gbkey=Gene;locus_tag=TKt07	160.267	512.733	494.187	301.53	11.5833	217.565	197.509	237.621	1.20309	0.266747	0.924505	1
NC_006624.1	RefSeq	gene	424241	424318	.	+	.	ID=gene504;Name=TKt08;Dbxref=GeneID:3253117;gbkey=Gene;locus_tag=TKt08	63.7333	144.9	315.925	106.594	108.583	73.0837	79.0035	67.1639	0.850138	-0.23423	0.882096	1
NC_006624.1	RefSeq	gene	425000	426262	.	-	.	ID=gene505;Name=TK0495;Dbxref=GeneID:3235901;gbkey=Gene;locus_tag=TK0495	201.5	337	1085.98	193.5	10	202.726	249.355	156.098	0.626008	-0.675746	0.704004	1
NC_006624.1	RefSeq	gene	426380	426718	.	+	.	ID=gene506;Name=TK0496;Dbxref=GeneID:3235924;gbkey=Gene;locus_tag=TK0496	6.5	23.5	10.5	10.5	0	9.26168	7.40658	11.1168	1.50093	0.58586	0.875159	1
NC_006624.1	RefSeq	gene	426754	427749	.	+	.	ID=gene507;Name=TK0497;Dbxref=GeneID:3235925;gbkey=Gene;locus_tag=TK0497	311.5	765.611	1933.53	572	25	369.976	385.142	354.811	0.921246	-0.118341	0.921435	1
NC_006624.1	RefSeq	gene	427806	429071	.	+	.	ID=gene508;Name=TK0498;Dbxref=GeneID:3235926;gbkey=Gene;locus_tag=TK0498	41	215.583	705.343	201.5	4	75.3313	50.6116	100.051	1.97684	0.983196	0.647726	1
NC_006624.1	RefSeq	gene	429072	430397	.	-	.	ID=gene509;Name=TK0499;Dbxref=GeneID:3235789;gbkey=Gene;locus_tag=TK0499	71.25	137.293	911.652	159.111	6.33333	75.5514	87.6445	63.4583	0.724042	-0.465855	0.790251	1
NC_006624.1	RefSeq	gene	430401	430628	.	-	.	ID=gene510;Name=TK0500;Dbxref=GeneID:3235790;gbkey=Gene;locus_tag=TK0500	13.5	18	85.7	10.6667	1	12.8098	17.282	8.33759	0.482443	-1.05157	0.626861	1
NC_006624.1	RefSeq	gene	430625	430897	.	-	.	ID=gene511;Name=TK0501;Dbxref=GeneID:3234632;gbkey=Gene;locus_tag=TK0501	12.5	15.8333	108	12.6429	0	11.1122	14.8132	7.41119	0.500311	-0.999102	0.652984	1
NC_006624.1	RefSeq	gene	430890	432257	.	-	.	ID=gene512;Name=TK0502;Dbxref=GeneID:3234633;gbkey=Gene;locus_tag=TK0502	59.8333	106.462	558.766	160.476	9.33333	61.5825	74.0658	49.0991	0.662912	-0.59311	0.743658	1
NC_006624.1	RefSeq	gene	432404	432745	.	+	.	ID=gene513;Name=TK0503;Dbxref=GeneID:3234634;gbkey=Gene;locus_tag=TK0503	51	128.5	189	88	14	61.1227	62.9559	59.2895	0.941762	-0.0865648	0.943732	1
NC_006624.1	RefSeq	gene	432758	433456	.	+	.	ID=gene514;Name=TK0504;Dbxref=GeneID:3235641;gbkey=Gene;locus_tag=TK0504	11.5	35.5	158.667	20.2	2	15.7442	14.8132	16.6752	1.1257	0.170823	1	1
NC_006624.1	RefSeq	gene	433453	434430	.	-	.	ID=gene515;Name=TK0505;Dbxref=GeneID:3235642;gbkey=Gene;locus_tag=TK0505	142	289	591.25	180	25.5	154.577	175.289	133.865	0.763679	-0.388961	0.815354	1
NC_006624.1	RefSeq	gene	434549	435742	.	+	.	ID=gene516;Name=ychF;Dbxref=GeneID:3234068;gbkey=Gene;gene=ychF;gene_synonym=ychF;locus_tag=TK0506	24	70.2857	684.851	49.5	6	31.0251	29.6263	32.424	1.09443	0.130181	0.997672	1
NC_006624.1	RefSeq	gene	435786	436307	.	-	.	ID=gene517;Name=TK0507;Dbxref=GeneID:3234069;gbkey=Gene;locus_tag=TK0507	74	145.333	1407.02	97.702	0.5	79.2558	91.3478	67.1639	0.735255	-0.443684	0.798422	1
NC_006624.1	RefSeq	gene	436307	436789	.	-	.	ID=gene518;Name=TK0508;Dbxref=GeneID:3234070;gbkey=Gene;locus_tag=TK0508	145	348	1830.33	191.5	14	170.093	178.992	161.193	0.90056	-0.151105	0.910298	1
NC_006624.1	RefSeq	gene	436767	437324	.	-	.	ID=gene519;Name=TK0509;Dbxref=GeneID:3234199;gbkey=Gene;locus_tag=TK0509	54	201.5	1162.1	166.5	9.5	80.1127	66.6592	93.5663	1.40365	0.489184	0.839372	1
NC_006624.1	RefSeq	gene	437416	438216	.	+	.	ID=gene520;Name=TK0510;Dbxref=GeneID:3234200;gbkey=Gene;locus_tag=TK0510	404.393	857.31	1114.43	659.625	19.5	447.836	498.71	396.962	0.795978	-0.3292	0.835912	1
NC_006624.1	RefSeq	gene	438229	439665	.	-	.	ID=gene521;Name=TK0511;Dbxref=GeneID:3234168;gbkey=Gene;locus_tag=TK0511	173.5	216	753.476	333.5	12	157.421	214.791	100.051	0.465807	-1.1022	0.554701	1
NC_006624.1	RefSeq	gene	439703	440410	.	-	.	ID=gene522;Name=TK0512;Dbxref=GeneID:3234169;gbkey=Gene;locus_tag=TK0512	65.5	118.5	920.5	100	5.83333	68.0649	81.4724	54.6575	0.670872	-0.575891	0.749037	1
NC_006624.1	RefSeq	gene	440585	441451	.	+	.	ID=gene523;Name=TK0513;Dbxref=GeneID:3234170;gbkey=Gene;locus_tag=TK0513	96.2	397.9	252.367	305.111	1	151.429	118.505	184.353	1.55566	0.637523	0.775148	1
NC_006624.1	RefSeq	gene	441518	441889	.	+	.	ID=gene524;Name=ccrB;Dbxref=GeneID:3235239;gbkey=Gene;gene=ccrB;locus_tag=TK0514	44	422	136.5	164.5	6	124.893	54.3149	195.47	3.59883	1.84753	0.363033	1
NC_006624.1	RefSeq	gene	441894	442274	.	+	.	ID=gene525;Name=TK0515;Dbxref=GeneID:3235240;gbkey=Gene;locus_tag=TK0515	19	34.5	211.125	21.1667	0	19.6015	23.4542	15.7488	0.67147	-0.574604	0.776424	1
NC_006624.1	RefSeq	gene	442365	442880	.	+	.	ID=gene526;Name=TK0516;Dbxref=GeneID:3235005;gbkey=Gene;locus_tag=TK0516	137.5	330	1321.53	480.333	29	161.604	170.351	152.856	0.897297	-0.156342	0.908377	1
NC_006624.1	RefSeq	gene	442938	444149	.	+	.	ID=gene527;Name=TK0517;Dbxref=GeneID:3235006;gbkey=Gene;locus_tag=TK0517	43	94.6667	612.917	94.1	4	48.5422	53.0805	44.0039	0.829004	-0.270549	0.872505	1
NC_006624.1	RefSeq	gene	444236	444688	.	+	.	ID=gene528;Name=TK0518;Dbxref=GeneID:3235007;gbkey=Gene;locus_tag=TK0518	21	37	376.15	25	3	21.5307	25.923	17.1384	0.661126	-0.597004	0.764237	1
NC_006624.1	RefSeq	gene	444700	445317	.	+	.	ID=gene529;Name=TK0519;Dbxref=GeneID:3234356;gbkey=Gene;locus_tag=TK0519	4.5	28.75	201.333	10.8611	2.22222	9.18525	4.93772	13.4328	2.72044	1.44384	0.586973	1
NC_006624.1	RefSeq	gene	445301	446152	.	-	.	ID=gene530;Name=TK0520;Dbxref=GeneID:3234357;gbkey=Gene;locus_tag=TK0520	217.111	828.367	869.183	539.25	80.75	325.7	267.871	383.529	1.43177	0.517796	0.820283	1
NC_006624.1	RefSeq	gene	446204	448906	.	-	.	ID=gene531;Name=TK0521;Dbxref=GeneID:3234255;gbkey=Gene;locus_tag=TK0521	152.611	281.467	499.719	213.361	11.5	159.513	188.868	130.159	0.689154	-0.537101	0.75756	1
NC_006624.1	RefSeq	gene	448952	450301	.	-	.	ID=gene532;Name=TK0522;Dbxref=GeneID:3234256;gbkey=Gene;locus_tag=TK0522	123.786	190.167	260.083	142.5	7.16667	120.539	153.069	88.0079	0.574955	-0.79848	0.661676	1
NC_006624.1	RefSeq	gene	450488	451003	.	+	.	ID=gene533;Name=TK0523;Dbxref=GeneID:3234257;gbkey=Gene;locus_tag=TK0523	72.5	38.5	71.2	48.2	1	53.2403	88.8789	17.6016	0.19804	-2.33614	0.246129	1
NC_006624.1	RefSeq	gene	451084	451245	.	+	.	ID=gene534;Name=TK0524;Dbxref=GeneID:3235371;gbkey=Gene;locus_tag=TK0524	412.167	945.417	1831.58	446	33	473.154	508.585	437.723	0.860669	-0.21647	0.88111	1
NC_006624.1	RefSeq	gene	451257	451604	.	+	.	ID=gene535;Name=TK0525;Dbxref=GeneID:3235372;gbkey=Gene;locus_tag=TK0525	604.5	936.25	6383.78	320.75	47	589.575	745.595	433.555	0.581488	-0.78218	0.662158	1
NC_006624.1	RefSeq	gene	451623	452618	.	-	.	ID=gene536;Name=TK0526;Dbxref=GeneID:3233759;gbkey=Gene;locus_tag=TK0526	229.75	540.5	372.5	339.333	22	267.023	283.919	250.128	0.880983	-0.182814	0.895925	1
NC_006624.1	RefSeq	gene	452777	453130	.	+	.	ID=gene537;Name=TK0527;Dbxref=GeneID:3233760;gbkey=Gene;locus_tag=TK0527	32	121.5	680.5	93	36.2	48.006	39.5017	56.5103	1.43058	0.516598	0.834703	1
NC_006624.1	RefSeq	gene	453313	454608	.	+	.	ID=gene538;Name=glyA;Dbxref=GeneID:3233761;gbkey=Gene;gene=glyA;locus_tag=TK0528	802	750	2955.26	1067.25	54	668.706	990.013	347.399	0.350904	-1.51085	0.425149	1
NC_006624.1	RefSeq	gene	454842	455348	.	+	.	ID=gene539;Name=TK0529;Dbxref=GeneID:3235167;gbkey=Gene;locus_tag=TK0529	69	152	725.033	132	13.5	77.791	85.1756	70.4063	0.826601	-0.274736	0.86535	1
NC_006624.1	RefSeq	gene	455345	455509	.	+	.	ID=gene540;Name=TK0530;Dbxref=GeneID:3235168;gbkey=Gene;locus_tag=TK0530	4	5	86.2	9	0	3.62686	4.93772	2.316	0.469042	-1.09221	0.736449	1
NC_006624.1	RefSeq	gene	455558	455839	.	+	.	ID=gene541;Name=TK0531;Dbxref=GeneID:3233778;gbkey=Gene;locus_tag=TK0531	9	10.5	63.95	15.75	2.5	7.87093	11.1099	4.63199	0.416926	-1.26214	0.591697	1
NC_006624.1	RefSeq	gene	455845	456273	.	+	.	ID=gene542;Name=TK0532;Dbxref=GeneID:3233779;gbkey=Gene;locus_tag=TK0532	32.8333	39	37.5	32.8611	2	29.4005	40.7362	18.0648	0.443458	-1.17313	0.554391	1
NC_006624.1	RefSeq	gene	456337	456669	.	+	.	ID=gene543;Name=TK0533;Dbxref=GeneID:3233780;gbkey=Gene;locus_tag=TK0533	38	271.2	576.933	104	0.5	86.2177	46.9083	125.527	2.67601	1.42008	0.493967	1
NC_006624.1	RefSeq	gene	456666	456842	.	+	.	ID=gene544;Name=TK0534;Dbxref=GeneID:3234166;gbkey=Gene;locus_tag=TK0534	436	509.5	289.043	498.5	9	387.221	538.211	236.232	0.43892	-1.18797	0.523767	1
NC_006624.1	RefSeq	gene	456845	457594	.	+	.	ID=gene545;Name=TK0535;Dbxref=GeneID:3234167;gbkey=Gene;locus_tag=TK0535	453.143	599.2	2472.25	565.5	11.5	418.327	559.197	277.456	0.49617	-1.01109	0.582074	1
NC_006624.1	RefSeq	gene	457625	458191	.	+	.	ID=gene546;Name=TK0536;Dbxref=GeneID:3233784;gbkey=Gene;locus_tag=TK0536	115	225.5	525.483	141	9.5	123.321	141.959	104.683	0.737415	-0.439451	0.796798	1
NC_006624.1	RefSeq	gene	458483	459133	.	+	.	ID=gene547;Name=TK0537;Dbxref=GeneID:3233785;gbkey=Gene;locus_tag=TK0537	7556.7	21933	8194.53	5132.5	188.5	9743.97	9328.58	10159.4	1.08906	0.123078	0.980932	1
NC_006624.1	RefSeq	gene	459145	459678	.	-	.	ID=gene548;Name=TK0538;Dbxref=GeneID:3233786;gbkey=Gene;locus_tag=TK0538	58.5	139.05	377.333	106.5	11	67.9908	71.5969	64.3847	0.899266	-0.153179	0.915587	1
NC_006624.1	RefSeq	gene	459725	460681	.	+	.	ID=gene549;Name=TK0539;Dbxref=GeneID:3234201;gbkey=Gene;locus_tag=TK0539	2975	3039.5	2604.67	2824.03	161	2540.28	3672.43	1408.13	0.383432	-1.38296	0.46145	1
NC_006624.1	RefSeq	gene	460674	461933	.	-	.	ID=gene550;Name=TK0540;Dbxref=GeneID:3234202;gbkey=Gene;locus_tag=TK0540	47	83.7833	553.742	99.9861	5.5	48.4635	58.0182	38.9087	0.67063	-0.576411	0.753288	1
NC_006624.1	RefSeq	gene	462625	463815	.	-	.	ID=gene551;Name=TK0541;Dbxref=GeneID:3235452;gbkey=Gene;locus_tag=TK0541	222	232.972	1574.67	165.861	5.375	190.984	274.043	107.925	0.393826	-1.34437	0.477033	1
NC_006624.1	RefSeq	gene	463818	464276	.	-	.	ID=gene552;Name=TK0542;Dbxref=GeneID:3235453;gbkey=Gene;locus_tag=TK0542	37	50	694.167	20.5	0	34.4169	45.6739	23.16	0.507072	-0.979737	0.61366	1
NC_006624.1	RefSeq	gene	464273	464440	.	-	.	ID=gene553;Name=TK0543;Dbxref=GeneID:3235454;gbkey=Gene;locus_tag=TK0543	14	30.5	139	15	2	15.589	17.282	13.896	0.804072	-0.314604	0.884639	1
NC_006624.1	RefSeq	gene	464467	464979	.	-	.	ID=gene554;Name=TK0544;Dbxref=GeneID:3233989;gbkey=Gene;locus_tag=TK0544	104	122.783	668.92	44.5333	3.25	92.6771	128.381	56.9735	0.443786	-1.17206	0.535595	1
NC_006624.1	RefSeq	gene	465352	466569	.	+	.	ID=gene555;Name=TK0545;Dbxref=GeneID:3233990;gbkey=Gene;locus_tag=TK0545	511.5	990.708	4085.95	1215.14	37	545.529	632.028	459.031	0.726282	-0.461398	0.783417	1
NC_006624.1	RefSeq	gene	466639	466854	.	-	.	ID=gene556;Name=TK0546;Dbxref=GeneID:3233991;gbkey=Gene;locus_tag=TK0546	46.125	27.6667	977.559	81.5	2	34.8767	56.7838	12.9696	0.228403	-2.13035	0.292338	1
NC_006624.1	RefSeq	gene	466982	467638	.	+	.	ID=gene557;Name=TK0547;Dbxref=GeneID:3234190;gbkey=Gene;locus_tag=TK0547	14.5	22	103.167	32.5	2	13.7362	17.282	10.1904	0.589653	-0.762063	0.722513	1
NC_006624.1	RefSeq	gene	467635	468804	.	-	.	ID=gene558;Name=TK0548;Dbxref=GeneID:3234191;gbkey=Gene;locus_tag=TK0548	363	355.833	2593.39	445.283	11.5	306.498	448.098	164.899	0.367998	-1.44223	0.446291	1
NC_006624.1	RefSeq	gene	471025	472635	.	-	.	ID=gene559;Name=TK0549;Dbxref=GeneID:3234112;gbkey=Gene;locus_tag=TK0549	66.8111	144.833	1056.09	116.5	3	74.9353	82.7068	67.1639	0.812072	-0.30032	0.8555	1
NC_006624.1	RefSeq	gene	472698	474143	.	-	.	ID=gene560;Name=TK0550;Dbxref=GeneID:3234113;gbkey=Gene;locus_tag=TK0550	64.25	186.85	2641.47	171	4	82.8109	79.0035	86.6183	1.09639	0.132755	0.984403	1
NC_006624.1	RefSeq	gene	474246	475247	.	+	.	ID=gene561;Name=TK0551;Dbxref=GeneID:3234114;gbkey=Gene;locus_tag=TK0551	107	320.667	965.75	231.222	8.125	140.385	132.084	148.687	1.1257	0.170823	0.965702	1
NC_006624.1	RefSeq	gene	475257	475715	.	+	.	ID=gene562;Name=TK0552;Dbxref=GeneID:3235245;gbkey=Gene;locus_tag=TK0552	14.5	41.5	322.75	33	1	18.3682	17.282	19.4544	1.1257	0.170823	0.99476	1
NC_006624.1	RefSeq	gene	475775	477049	.	+	.	ID=gene563;Name=TK0553;Dbxref=GeneID:3235246;gbkey=Gene;locus_tag=TK0553	153	603.083	1418.88	378.917	27	234.088	188.868	279.309	1.47886	0.564487	0.802356	1
NC_006624.1	RefSeq	gene	477068	477664	.	+	.	ID=gene564;Name=TK0554;Dbxref=GeneID:3234892;gbkey=Gene;locus_tag=TK0554	10	54.5	239.25	28.5	4	18.6785	12.3443	25.0128	2.02626	1.01882	0.673323	1
NC_006624.1	RefSeq	gene	477745	478038	.	+	.	ID=gene565;Name=TK0555;Dbxref=GeneID:3234893;gbkey=Gene;locus_tag=TK0555	1247	201.583	131.192	327	81.8333	816.45	1539.33	93.5663	0.0607836	-4.04017	0.0497923	1
NC_006624.1	RefSeq	gene	477978	479048	.	-	.	ID=gene566;Name=TK0556;Dbxref=GeneID:3234894;gbkey=Gene;locus_tag=TK0556	40.3333	77.0833	306.292	75.3333	2.5	42.5218	49.3772	35.6663	0.722324	-0.469281	0.79664	1
NC_006624.1	RefSeq	gene	479104	479646	.	+	.	ID=gene567;Name=TK0557;Dbxref=GeneID:3233781;gbkey=Gene;locus_tag=TK0557	23	40	324.817	35.2	1	23.4599	28.3919	18.528	0.65258	-0.615773	0.754682	1
NC_006624.1	RefSeq	gene	479636	480169	.	-	.	ID=gene568;Name=TK0558;Dbxref=GeneID:3233782;gbkey=Gene;locus_tag=TK0558	160.833	199.833	1625.03	120	16.1429	145.692	198.743	92.6399	0.466129	-1.1012	0.555374	1
NC_006624.1	RefSeq	gene	480205	480753	.	-	.	ID=gene569;Name=TK0559;Dbxref=GeneID:3233783;gbkey=Gene;locus_tag=TK0559	506	421	1535.17	343.5	11.5	409.814	624.621	195.007	0.3122	-1.67946	0.379951	1
NC_006624.1	RefSeq	gene	480850	481125	.	-	.	ID=gene570;Name=TK0560;Dbxref=GeneID:3235255;gbkey=Gene;locus_tag=TK0560	53954	154873	124427	139478	3082	69169.7	66602.4	71737.1	1.07709	0.107144	0.987482	1
NC_006624.1	RefSeq	gene	481322	482686	.	+	.	ID=gene571;Name=TK0561;Dbxref=GeneID:3235256;gbkey=Gene;locus_tag=TK0561	150.424	247.25	233.194	158.2	8	149.787	185.164	114.41	0.617884	-0.694591	0.698457	1
NC_006624.1	RefSeq	gene	484576	484917	.	-	.	ID=gene572;Name=TK0562;Dbxref=GeneID:3235582;gbkey=Gene;locus_tag=TK0562	559.25	1243.5	873.367	975	24	632.901	690.046	575.757	0.834374	-0.261233	0.862659	1
NC_006624.1	RefSeq	gene	484988	485452	.	+	.	ID=gene573;Name=TK0563;Dbxref=GeneID:3235583;gbkey=Gene;locus_tag=TK0563	41.8333	86.8333	407.117	72.5	4.5	46.0722	51.846	40.2983	0.777269	-0.363513	0.836512	1
NC_006624.1	RefSeq	gene	485449	486015	.	-	.	ID=gene574;Name=TK0564;Dbxref=GeneID:3235584;gbkey=Gene;locus_tag=TK0564	42.5	121.917	392	63.75	1	54.1782	51.846	56.5103	1.08996	0.12428	0.991872	1
NC_006624.1	RefSeq	gene	486072	486491	.	+	.	ID=gene575;Name=TK0565;Dbxref=GeneID:3234131;gbkey=Gene;locus_tag=TK0565	131.35	243.6	269.283	157.333	8.5	137.365	161.71	113.021	0.698908	-0.516825	0.766186	1
NC_006624.1	RefSeq	gene	486488	488986	.	-	.	ID=gene576;Name=TK0566;Dbxref=GeneID:3234132;gbkey=Gene;locus_tag=TK0566	61.1667	188.5	1203.27	103.393	4	81.4224	75.3002	87.5447	1.16261	0.217366	0.949943	1
NC_006624.1	RefSeq	gene	488990	489490	.	-	.	ID=gene577;Name=TK0567;Dbxref=GeneID:3234133;gbkey=Gene;locus_tag=TK0567	7.5	54.1429	261	31.5909	2	16.8269	8.64101	25.0128	2.89466	1.53339	0.511636	1
NC_006624.1	RefSeq	gene	489524	490651	.	-	.	ID=gene578;Name=TK0568;Dbxref=GeneID:3234446;gbkey=Gene;locus_tag=TK0568	35	107.783	825.674	82.5333	2.5	46.6153	43.205	50.0255	1.15786	0.211465	0.958297	1
NC_006624.1	RefSeq	gene	490775	491851	.	+	.	ID=gene579;Name=TK0569;Dbxref=GeneID:3234447;gbkey=Gene;locus_tag=TK0569	1170.83	2465.56	7444.34	1341.7	46	1293.88	1445.52	1142.25	0.790201	-0.339708	0.830622	1
NC_006624.1	RefSeq	gene	491929	493383	.	+	.	ID=gene580;Name=TK0570;Dbxref=GeneID:3233771;gbkey=Gene;locus_tag=TK0570	282.167	570.583	2231.97	428	21.3333	306.298	348.109	264.487	0.759781	-0.396344	0.810039	1
NC_006624.1	RefSeq	gene	493568	495415	.	+	.	ID=gene581;Name=TK0571;Dbxref=GeneID:3233772;gbkey=Gene;locus_tag=TK0571	302.033	1178.75	1788	820.733	30	459.455	372.798	546.112	1.4649	0.550804	0.806151	1
NC_006624.1	RefSeq	gene	495426	496487	.	+	.	ID=gene582;Name=TK0572;Dbxref=GeneID:3233773;gbkey=Gene;locus_tag=TK0572	38.5	102	1066.67	74.5	2	47.0773	46.9083	47.2463	1.00721	0.0103583	1	1
NC_006624.1	RefSeq	gene	496519	497076	.	+	.	ID=gene583;Name=TK0573;Dbxref=GeneID:3234196;gbkey=Gene;locus_tag=TK0573	14	50.1667	248.25	47.7	0	20.221	17.282	23.16	1.34012	0.422362	0.893369	1
NC_006624.1	RefSeq	gene	497181	499193	.	+	.	ID=gene584;Name=TK0574;Dbxref=GeneID:3234197;gbkey=Gene;locus_tag=TK0574	74	217.167	1161.73	181.292	6	95.931	91.3478	100.514	1.10035	0.137958	0.981279	1
NC_006624.1	RefSeq	gene	498959	499552	.	-	.	ID=gene585;Name=TK0575;Dbxref=GeneID:3234198;gbkey=Gene;locus_tag=TK0575	41.3333	185.655	243.983	185.958	3.91667	68.3833	50.6116	86.1551	1.70228	0.767467	0.731098	1
NC_006624.1	RefSeq	gene	499262	499338	.	+	.	ID=gene586;Name=TKt09;Dbxref=GeneID:3253128;gbkey=Gene;locus_tag=TKt09	1279.36	7259.23	905.85	5455.65	43.6167	2470.6	1578.84	3362.36	2.12965	1.09062	0.594681	1
NC_006624.1	RefSeq	gene	499603	499956	.	-	.	ID=gene587;Name=TK0576;Dbxref=GeneID:3234071;gbkey=Gene;locus_tag=TK0576	17.25	10	29.2	13	0	12.8086	20.9853	4.63199	0.220726	-2.17967	0.322744	1
NC_006624.1	RefSeq	gene	500135	500362	.	-	.	ID=gene588;Name=TK0577;Dbxref=GeneID:3234072;gbkey=Gene;locus_tag=TK0577	0	1.58333	1	0	0	0.463199	0	0.926399	Inf	Inf	1	1
NC_006624.1	RefSeq	gene	500370	500945	.	-	.	ID=gene589;Name=TK0578;Dbxref=GeneID:3234073;gbkey=Gene;locus_tag=TK0578	8.03333	11.2	15.6429	15	0.5	7.48531	9.87544	5.09519	0.515946	-0.954708	0.699738	1
NC_006624.1	RefSeq	gene	500945	501259	.	-	.	ID=gene590;Name=TK0579;Dbxref=GeneID:3234222;gbkey=Gene;locus_tag=TK0579	1	7	7.05	3.5	0	2.23841	1.23443	3.2424	2.62663	1.39322	0.85009	1
NC_006624.1	RefSeq	gene	501256	501480	.	-	.	ID=gene591;Name=TK0580;Dbxref=GeneID:3234223;gbkey=Gene;locus_tag=TK0580	0	3.75	4.5	1.5	0	0.926399	0	1.8528	Inf	Inf	0.778645	1
NC_006624.1	RefSeq	gene	501477	501668	.	-	.	ID=gene592;Name=TK0581;Dbxref=GeneID:3235114;gbkey=Gene;locus_tag=TK0581	0	0.25	3.5	0	0	0	0	0	NA	NA	NA	NA
NC_006624.1	RefSeq	gene	501665	502426	.	-	.	ID=gene593;Name=TK0582;Dbxref=GeneID:3235115;gbkey=Gene;locus_tag=TK0582	3.25	5	12.5	6.1	0	3.00964	3.70329	2.316	0.625389	-0.677174	0.903886	1
NC_006624.1	RefSeq	gene	502554	502799	.	-	.	ID=gene594;Name=TK0583;Dbxref=GeneID:3235116;gbkey=Gene;locus_tag=TK0583	0	2.22619	2.75	0.5	0.5	0.463199	0	0.926399	Inf	Inf	1	1
NC_006624.1	RefSeq	gene	502792	503004	.	-	.	ID=gene595;Name=TK0584;Dbxref=GeneID:3234263;gbkey=Gene;locus_tag=TK0584	0	1.5	2	0	0	0.463199	0	0.926399	Inf	Inf	1	1
NC_006624.1	RefSeq	gene	503001	503246	.	-	.	ID=gene596;Name=TK0585;Dbxref=GeneID:3234264;gbkey=Gene;locus_tag=TK0585	1.2	1.5	1.5	0	0	1.08041	1.23443	0.926399	0.750467	-0.41414	1	1
NC_006624.1	RefSeq	gene	503239	503481	.	-	.	ID=gene597;Name=TK0586;Dbxref=GeneID:3234265;gbkey=Gene;locus_tag=TK0586	0	0.5	0.5	1.33333	0	0	0	0	NA	NA	NA	NA
NC_006624.1	RefSeq	gene	503481	505568	.	-	.	ID=gene598;Name=TK0587;Dbxref=GeneID:3235750;gbkey=Gene;locus_tag=TK0587	45.6667	77.8333	50.35	55.0333	3.25	46.4567	56.7838	36.1295	0.636265	-0.652299	0.725933	1
NC_006624.1	RefSeq	gene	506249	506671	.	-	.	ID=gene599;Name=TK0588;Dbxref=GeneID:3235751;gbkey=Gene;locus_tag=TK0588	488	581	2620.73	386	48	435.76	602.402	269.119	0.446743	-1.16248	0.531649	1
NC_006624.1	RefSeq	gene	506822	507331	.	-	.	ID=gene600;Name=TK0589;Dbxref=GeneID:3235598;gbkey=Gene;locus_tag=TK0589	32.5	48	96.8333	31.5	5.5	30.8677	39.5017	22.2336	0.56285	-0.829177	0.669248	1
NC_006624.1	RefSeq	gene	507342	507572	.	-	.	ID=gene601;Name=TK0590;Dbxref=GeneID:3235599;gbkey=Gene;locus_tag=TK0590	20.5	60.5	76.5	25.5	1.5	26.2403	24.6886	27.792	1.1257	0.170823	0.985228	1
NC_006624.1	RefSeq	gene	507696	508703	.	+	.	ID=gene602;Name=TK0591;Dbxref=GeneID:3235600;gbkey=Gene;locus_tag=TK0591	174	295.5	622	158	9	175.949	214.791	137.107	0.638328	-0.64763	0.715152	1
NC_006624.1	RefSeq	gene	508810	510189	.	-	.	ID=gene603;Name=TK0592;Dbxref=GeneID:3235339;gbkey=Gene;locus_tag=TK0592	148	362.643	1274	173.2	16.3333	175.418	182.696	168.141	0.920336	-0.119767	0.922941	1
NC_006624.1	RefSeq	gene	510170	511333	.	-	.	ID=gene604;Name=TK0593;Dbxref=GeneID:3235340;gbkey=Gene;locus_tag=TK0593	251	451	753.75	220	28	259.372	309.842	208.903	0.674224	-0.568699	0.743568	1
NC_006624.1	RefSeq	gene	511603	511959	.	+	.	ID=gene605;Name=TK0594;Dbxref=GeneID:3235341;gbkey=Gene;locus_tag=TK0594	4382	1839	16126.5	13494.5	785.5	3130.55	5409.27	851.824	0.157475	-2.66681	0.176641	1
NC_006624.1	RefSeq	gene	511930	512484	.	-	.	ID=gene606;Name=TK0595;Dbxref=GeneID:3234122;gbkey=Gene;locus_tag=TK0595	530.643	1360.57	2309.92	701.143	219	642.948	655.482	630.414	0.961757	-0.0562562	0.946078	1
NC_006624.1	RefSeq	gene	512652	513488	.	+	.	ID=gene607;Name=TK0596;Dbxref=GeneID:3234123;gbkey=Gene;locus_tag=TK0596	1049.5	894.667	736.7	741.5	109	855.357	1296.15	414.563	0.319842	-1.64457	0.38812	1
NC_006624.1	RefSeq	gene	513717	514268	.	-	.	ID=gene608;Name=TK0597;Dbxref=GeneID:3234231;gbkey=Gene;locus_tag=TK0597	56.5	113.2	435	105.5	2	60.7348	69.1281	52.3415	0.757168	-0.401315	0.817923	1
NC_006624.1	RefSeq	gene	514265	514465	.	-	.	ID=gene609;Name=TK0598;Dbxref=GeneID:3234232;gbkey=Gene;locus_tag=TK0598	211	579	413.5	524.5	12	264.329	260.465	268.192	1.02967	0.0421808	1	1
NC_006624.1	RefSeq	gene	514543	514848	.	-	.	ID=gene610;Name=TK0599;Dbxref=GeneID:3234233;gbkey=Gene;locus_tag=TK0599	9.5	38.5	21	23.7	1	14.9729	12.3443	17.6016	1.42589	0.51186	0.87203	1
NC_006624.1	RefSeq	gene	514850	515539	.	-	.	ID=gene611;Name=TK0600;Dbxref=GeneID:3234005;gbkey=Gene;locus_tag=TK0600	43.5	91.5	38	78.3095	0	48.4646	54.3149	42.6143	0.784579	-0.350009	0.841374	1
NC_006624.1	RefSeq	gene	515550	516851	.	-	.	ID=gene612;Name=TK0601;Dbxref=GeneID:3234006;gbkey=Gene;locus_tag=TK0601	22	95.75	61.5	63	1.33333	35.8123	27.1575	44.4671	1.63738	0.711391	0.765106	1
NC_006624.1	RefSeq	gene	517010	517810	.	-	.	ID=gene613;Name=TK0602;Dbxref=GeneID:3234007;gbkey=Gene;locus_tag=TK0602	6.5	14	11.5	7.5	0	6.94568	7.40658	6.48479	0.875545	-0.191747	0.978909	1
NC_006624.1	RefSeq	gene	517812	518279	.	-	.	ID=gene614;Name=TK0603;Dbxref=GeneID:3235956;gbkey=Gene;locus_tag=TK0603	4.5	14.25	11.1667	14.5	0	5.71125	4.93772	6.48479	1.31332	0.393215	0.982427	1
NC_006624.1	RefSeq	gene	518285	518767	.	-	.	ID=gene615;Name=TK0604;Dbxref=GeneID:3235957;gbkey=Gene;locus_tag=TK0604	3	4.25	4.9	6	0	2.77804	3.70329	1.8528	0.500311	-0.999102	0.816517	1
NC_006624.1	RefSeq	gene	518779	519582	.	-	.	ID=gene616;Name=TK0605;Dbxref=GeneID:3235522;gbkey=Gene;locus_tag=TK0605	1.5	13.4167	15.75	9.5	0	4.24523	2.46886	6.02159	2.43902	1.2863	0.742419	1
NC_006624.1	RefSeq	gene	519586	519816	.	-	.	ID=gene617;Name=TK0606;Dbxref=GeneID:3235523;gbkey=Gene;locus_tag=TK0606	0.5	2.75	5.075	1.5	0	0.694799	0	1.3896	Inf	Inf	0.905236	1
NC_006624.1	RefSeq	gene	519818	520153	.	-	.	ID=gene618;Name=TK0607;Dbxref=GeneID:3235524;gbkey=Gene;locus_tag=TK0607	1.5	5.03333	1.90556	1.25	0	2.39243	2.46886	2.316	0.938084	-0.0922114	1	1
NC_006624.1	RefSeq	gene	520165	520686	.	-	.	ID=gene619;Name=TK0608;Dbxref=GeneID:3235741;gbkey=Gene;locus_tag=TK0608	4	8.25	12.25	5	0	4.32166	4.93772	3.70559	0.750467	-0.41414	0.943972	1
NC_006624.1	RefSeq	gene	520701	522839	.	-	.	ID=gene620;Name=TK0609;Dbxref=GeneID:3235742;gbkey=Gene;locus_tag=TK0609	23	33.25	37.9833	21.9167	2	21.8387	28.3919	15.2856	0.538378	-0.893307	0.657439	1
NC_006624.1	RefSeq	gene	522844	524730	.	-	.	ID=gene621;Name=TK0610;Dbxref=GeneID:3235743;gbkey=Gene;locus_tag=TK0610	64.3611	108	84.45	90.8409	5.2	64.5145	79.0035	50.0255	0.633207	-0.659252	0.718559	1
NC_006624.1	RefSeq	gene	524735	525088	.	-	.	ID=gene622;Name=TK0611;Dbxref=GeneID:3235395;gbkey=Gene;locus_tag=TK0611	1.5	8.83333	3.83333	6.25	0	3.31883	2.46886	4.16879	1.68855	0.755785	0.93677	1
NC_006624.1	RefSeq	gene	525404	525592	.	-	.	ID=gene623;Name=TK0612;Dbxref=GeneID:3235396;gbkey=Gene;locus_tag=TK0612	1.5	2.5	5.5	2.08333	0	1.69763	2.46886	0.926399	0.375233	-1.41414	0.808439	1
NC_006624.1	RefSeq	gene	525754	525894	.	-	.	ID=gene624;Name=TK0613;Dbxref=GeneID:3235397;gbkey=Gene;locus_tag=TK0613	0	1.5	0	1.25	0	0.463199	0	0.926399	Inf	Inf	1	1
NC_006624.1	RefSeq	gene	525891	526844	.	-	.	ID=gene625;Name=TK0614;Dbxref=GeneID:3235649;gbkey=Gene;locus_tag=TK0614	3.33333	19.4583	12.4417	3.25	1	6.25204	3.70329	8.80079	2.37648	1.24883	0.694113	1
NC_006624.1	RefSeq	gene	527215	527475	.	+	.	ID=gene626;Name=rpl37ae;Dbxref=GeneID:3235650;gbkey=Gene;gene=rpl37ae;locus_tag=TK0615	3344	16042.5	9300.83	8377.98	359.25	5779.29	4127.93	7430.64	1.80009	0.848068	0.685993	1
NC_006624.1	RefSeq	gene	527502	527651	.	+	.	ID=gene627;Name=TK0616;Dbxref=GeneID:3235217;gbkey=Gene;locus_tag=TK0616	14.5	41	278	37	0.5	18.1366	17.282	18.9912	1.0989	0.136058	1	1
NC_006624.1	RefSeq	gene	527705	528331	.	+	.	ID=gene628;Name=TK0617;Dbxref=GeneID:3235218;gbkey=Gene;locus_tag=TK0617	467.333	664.333	1657.33	448.533	25	442.021	576.479	307.564	0.533523	-0.906379	0.618227	1
NC_006624.1	RefSeq	gene	528371	528976	.	+	.	ID=gene629;Name=TK0618;Dbxref=GeneID:3235219;gbkey=Gene;locus_tag=TK0618	330.5	442.125	1147.03	466.833	21.6667	306.048	407.362	204.734	0.502585	-0.992559	0.589126	1
NC_006624.1	RefSeq	gene	528952	529224	.	+	.	ID=gene630;Name=TK0619;Dbxref=GeneID:3235082;gbkey=Gene;locus_tag=TK0619	3.66667	9.625	83.1	7.5	0	4.78486	4.93772	4.63199	0.938084	-0.0922114	1	1
NC_006624.1	RefSeq	gene	529221	529535	.	+	.	ID=gene631;Name=TK0620;Dbxref=GeneID:3235083;gbkey=Gene;locus_tag=TK0620	29.5	18	197.183	17.5	2	22.6852	37.0329	8.33759	0.22514	-2.15111	0.300241	1
NC_006624.1	RefSeq	gene	529516	529746	.	+	.	ID=gene632;Name=TK0621;Dbxref=GeneID:3235084;gbkey=Gene;locus_tag=TK0621	4	4	52.1667	2.5	1	3.39526	4.93772	1.8528	0.375233	-1.41414	0.64971	1
NC_006624.1	RefSeq	gene	529743	529988	.	+	.	ID=gene633;Name=TK0622;Dbxref=GeneID:3233752;gbkey=Gene;locus_tag=TK0622	3.5	7.5	91.5833	7.83333	0.833333	4.32166	4.93772	3.70559	0.750467	-0.41414	0.943056	1
NC_006624.1	RefSeq	gene	529985	530392	.	+	.	ID=gene634;Name=TK0623;Dbxref=GeneID:3233753;gbkey=Gene;locus_tag=TK0623	3	9.5	43.9778	7.5	0.5	4.16764	3.70329	4.63199	1.25078	0.322826	1	1
NC_006624.1	RefSeq	gene	530385	530675	.	+	.	ID=gene635;Name=TK0624;Dbxref=GeneID:3233754;gbkey=Gene;locus_tag=TK0624	4.5	6	63	6	0	3.85846	4.93772	2.7792	0.56285	-0.829177	0.814112	1
NC_006624.1	RefSeq	gene	530666	532153	.	+	.	ID=gene636;Name=TK0625;Dbxref=GeneID:3234865;gbkey=Gene;locus_tag=TK0625	23.3095	35.4881	210.95	18.6429	2.75	22.3019	28.3919	16.212	0.571007	-0.808418	0.685846	1
NC_006624.1	RefSeq	gene	532130	532537	.	-	.	ID=gene637;Name=TK0626;Dbxref=GeneID:3234866;gbkey=Gene;locus_tag=TK0626	96	192	284.893	84	6	103.72	118.505	88.9343	0.750467	-0.41414	0.80792	1
NC_006624.1	RefSeq	gene	532622	533761	.	+	.	ID=gene638;Name=TK0627;Dbxref=GeneID:3234867;gbkey=Gene;locus_tag=TK0627	177.2	510.4	2096.32	277.033	3	227.363	218.494	236.232	1.08118	0.112608	0.98796	1
NC_006624.1	RefSeq	gene	533796	534923	.	+	.	ID=gene639;Name=TK0628;Dbxref=GeneID:3235369;gbkey=Gene;locus_tag=TK0628	2449.92	1416.63	1835.21	1852.75	46.3333	1840.35	3024.35	656.353	0.217023	-2.20408	0.257271	1
NC_006624.1	RefSeq	gene	534924	535361	.	-	.	ID=gene640;Name=TK0629;Dbxref=GeneID:3235370;gbkey=Gene;locus_tag=TK0629	145.5	206.958	631.083	195.75	10.5	138.054	180.227	95.8823	0.532009	-0.910477	0.620826	1
NC_006624.1	RefSeq	gene	535373	536689	.	-	.	ID=gene641;Name=TK0630;Dbxref=GeneID:3234291;gbkey=Gene;locus_tag=TK0630	972	2336.5	765.76	543.75	11	1140.95	1199.87	1082.03	0.901796	-0.149127	0.907586	1
NC_006624.1	RefSeq	gene	537014	537853	.	+	.	ID=gene642;Name=TK0631;Dbxref=GeneID:3234292;gbkey=Gene;locus_tag=TK0631	51.6111	224	104.667	46.5	5	83.9735	64.1903	103.757	1.61639	0.692776	0.758121	1
NC_006624.1	RefSeq	gene	537854	538216	.	+	.	ID=gene643;Name=TK0632;Dbxref=GeneID:3234293;gbkey=Gene;locus_tag=TK0632	12.5	45.5	129	8.5	2	18.0602	14.8132	21.3072	1.4384	0.52446	0.858432	1
NC_006624.1	RefSeq	gene	538237	539304	.	+	.	ID=gene644;Name=TK0633;Dbxref=GeneID:3233984;gbkey=Gene;locus_tag=TK0633	28.5	56.3333	201.5	9.125	1	30.2516	34.564	25.9392	0.750467	-0.41414	0.825087	1
NC_006624.1	RefSeq	gene	539311	540957	.	+	.	ID=gene645;Name=TK0634;Dbxref=GeneID:3233985;gbkey=Gene;locus_tag=TK0634	282	422.291	447.7	325.875	7.54167	271.79	348.109	195.47	0.56152	-0.832592	0.645646	1
NC_006624.1	RefSeq	gene	540993	541688	.	+	.	ID=gene646;Name=TK0635;Dbxref=GeneID:3233986;gbkey=Gene;locus_tag=TK0635	23.5	34.8333	48.25	4.5	15.75	22.9191	29.6263	16.212	0.547216	-0.869819	0.662515	1
NC_006624.1	RefSeq	gene	541678	542301	.	+	.	ID=gene647;Name=TK0636;Dbxref=GeneID:3235486;gbkey=Gene;locus_tag=TK0636	11.5	58.75	52.2262	31	2.5	21.071	14.8132	27.3288	1.8449	0.883541	0.717638	1
NC_006624.1	RefSeq	gene	542298	542921	.	+	.	ID=gene648;Name=TK0637;Dbxref=GeneID:3235487;gbkey=Gene;locus_tag=TK0637	8	16.75	26.2667	7	2	8.87491	9.87544	7.87439	0.797371	-0.326677	0.910316	1
NC_006624.1	RefSeq	gene	542923	545166	.	+	.	ID=gene649;Name=TK0638;Dbxref=GeneID:3235488;gbkey=Gene;locus_tag=TK0638	62.0333	55.6833	99.4167	65.25	1	51.2369	76.5346	25.9392	0.338921	-1.56098	0.426257	1
NC_006624.1	RefSeq	gene	545210	545695	.	+	.	ID=gene650;Name=TK0639;Dbxref=GeneID:3234092;gbkey=Gene;locus_tag=TK0639	24.5	42.75	65.5	29.5	0	24.7719	29.6263	19.9176	0.672293	-0.572837	0.770098	1
NC_006624.1	RefSeq	gene	545707	546462	.	+	.	ID=gene651;Name=TK0640;Dbxref=GeneID:3234093;gbkey=Gene;locus_tag=TK0640	156.5	177.5	239.155	177.167	13	137.51	192.571	82.4495	0.428151	-1.22381	0.516164	1
NC_006624.1	RefSeq	gene	546484	547509	.	+	.	ID=gene652;Name=TK0641;Dbxref=GeneID:3234094;gbkey=Gene;locus_tag=TK0641	68.5	207	910.417	131.583	2.16667	89.9117	83.9412	95.8823	1.14225	0.191885	0.959645	1
NC_006624.1	RefSeq	gene	547518	547766	.	+	.	ID=gene653;Name=TK0642;Dbxref=GeneID:3235281;gbkey=Gene;locus_tag=TK0642	38.5	116.5	756.5	52.25	1	50.3197	46.9083	53.7311	1.14545	0.195914	0.963626	1
NC_006624.1	RefSeq	gene	547837	548190	.	+	.	ID=gene654;Name=TK0643;Dbxref=GeneID:3235282;gbkey=Gene;locus_tag=TK0643	183.667	404	1830.9	252	7.5	207.134	227.135	187.133	0.823882	-0.27949	0.857689	1
NC_006624.1	RefSeq	gene	548234	548560	.	+	.	ID=gene655;Name=TK0644;Dbxref=GeneID:3235283;gbkey=Gene;locus_tag=TK0644	39.5	67.7	1066	40.7	1	40.4374	49.3772	31.4976	0.637897	-0.648605	0.72904	1
NC_006624.1	RefSeq	gene	548538	549521	.	+	.	ID=gene656;Name=TK0645;Dbxref=GeneID:3234577;gbkey=Gene;locus_tag=TK0645	64	134	1733.37	119.333	1.5	70.5361	79.0035	62.0687	0.785645	-0.34805	0.837093	1
NC_006624.1	RefSeq	gene	549522	549857	.	+	.	ID=gene657;Name=TK0646;Dbxref=GeneID:3234578;gbkey=Gene;locus_tag=TK0646	27	92	790.444	64	1	37.972	33.3296	42.6143	1.27857	0.354535	0.903842	1
NC_006624.1	RefSeq	gene	550087	551157	.	+	.	ID=gene658;Name=TK0647;Dbxref=GeneID:3235668;gbkey=Gene;locus_tag=TK0647	49.3333	66	297.25	59.75	6	45.5291	60.4871	30.5712	0.505417	-0.984455	0.606763	1
NC_006624.1	RefSeq	gene	551283	552467	.	+	.	ID=gene659;Name=TK0648;Dbxref=GeneID:3235669;gbkey=Gene;locus_tag=TK0648	36.3917	108.625	303.167	58.4	0	47.4641	44.4395	50.4887	1.13612	0.18412	0.969275	1
NC_006624.1	RefSeq	gene	552325	553050	.	+	.	ID=gene660;Name=TK0649;Dbxref=GeneID:3235670;gbkey=Gene;locus_tag=TK0649	31.3917	107.625	707.841	90	6.33333	44.1464	38.2673	50.0255	1.30727	0.386552	0.888354	1
NC_006624.1	RefSeq	gene	553182	553706	.	+	.	ID=gene661;Name=TK0650;Dbxref=GeneID:3233805;gbkey=Gene;locus_tag=TK0650	116	210.667	1601.33	263.5	6	120.464	143.194	97.7351	0.682537	-0.551021	0.75368	1
NC_006624.1	RefSeq	gene	553752	554741	.	-	.	ID=gene662;Name=TK0651;Dbxref=GeneID:3233806;gbkey=Gene;locus_tag=TK0651	51.75	83.8333	344.367	59.7833	3.5	51.5495	64.1903	38.9087	0.606146	-0.722262	0.698063	1
NC_006624.1	RefSeq	gene	554874	555683	.	+	.	ID=gene663;Name=TK0652;Dbxref=GeneID:3233807;gbkey=Gene;locus_tag=TK0652	24	256.674	172.31	44.5	4.9	74.3343	29.6263	119.042	4.01813	2.00652	0.329551	1
NC_006624.1	RefSeq	gene	555790	556818	.	-	.	ID=gene664;Name=TK0653;Dbxref=GeneID:3234895;gbkey=Gene;locus_tag=TK0653	74.3667	215.35	895.152	100.5	0	95.4678	91.3478	99.5879	1.09021	0.1246	0.986815	1
NC_006624.1	RefSeq	gene	556886	558139	.	-	.	ID=gene665;Name=TK0654;Dbxref=GeneID:3234896;gbkey=Gene;locus_tag=TK0654	2109.5	3937.25	90796.4	2642	75.5	2214.13	2604.65	1823.62	0.700139	-0.514286	0.761799	1
NC_006624.1	RefSeq	gene	558132	558761	.	-	.	ID=gene666;Name=TK0655;Dbxref=GeneID:3234897;gbkey=Gene;locus_tag=TK0655	68	161.5	537.393	85.5	17	79.4898	83.9412	75.0383	0.893939	-0.161752	0.910641	1
NC_006624.1	RefSeq	gene	558871	559329	.	-	.	ID=gene667;Name=TK0656;Dbxref=GeneID:3233747;gbkey=Gene;locus_tag=TK0656	909	778.083	3258.17	473	85	741.233	1122.1	360.369	0.321157	-1.63865	0.389835	1
NC_006624.1	RefSeq	gene	559513	560805	.	+	.	ID=gene668;Name=TK0657;Dbxref=GeneID:3233748;gbkey=Gene;locus_tag=TK0657	1042.5	1734.42	2096.62	1083	72	1044.73	1286.28	803.188	0.624429	-0.679391	0.699466	1
NC_006624.1	RefSeq	gene	560845	562371	.	+	.	ID=gene669;Name=TK0658;Dbxref=GeneID:3233749;gbkey=Gene;locus_tag=TK0658	91	199.5	515.85	112	6.5	102.486	112.333	92.6399	0.824689	-0.278078	0.861862	1
NC_006624.1	RefSeq	gene	562368	563402	.	+	.	ID=gene670;Name=TK0659;Dbxref=GeneID:3234827;gbkey=Gene;locus_tag=TK0659	28.5	56.2	366.333	30.3333	2	30.2516	34.564	25.9392	0.750467	-0.41414	0.824799	1
NC_006624.1	RefSeq	gene	563399	564310	.	+	.	ID=gene671;Name=TK0660;Dbxref=GeneID:3234828;gbkey=Gene;locus_tag=TK0660	33.5	52.5	429.817	37.5	2	33.2601	41.9706	24.5496	0.584923	-0.773682	0.687259	1
NC_006624.1	RefSeq	gene	564317	565318	.	-	.	ID=gene672;Name=TK0661;Dbxref=GeneID:3234829;gbkey=Gene;locus_tag=TK0661	14	47.2	132.347	12.5588	2	19.5262	17.282	21.7704	1.25971	0.333094	0.929546	1
NC_006624.1	RefSeq	gene	565416	567548	.	+	.	ID=gene673;Name=TK0662;Dbxref=GeneID:3235678;gbkey=Gene;locus_tag=TK0662	22.5	45.1667	180.967	38.5	7.5	24.0007	27.1575	20.844	0.767523	-0.381718	0.843277	1
NC_006624.1	RefSeq	gene	567563	567793	.	-	.	ID=gene674;Name=TK0663;Dbxref=GeneID:3235679;gbkey=Gene;locus_tag=TK0663	331	2589	2505.83	1249.5	54.5	803.91	408.596	1199.22	2.93498	1.55335	0.438956	1
NC_006624.1	RefSeq	gene	567872	568519	.	-	.	ID=gene675;Name=TK0664;Dbxref=GeneID:3235680;gbkey=Gene;locus_tag=TK0664	509	3705.83	4923.84	1830.17	92	1172.47	628.325	1716.62	2.73205	1.44999	0.471149	1
NC_006624.1	RefSeq	gene	568739	570136	.	+	.	ID=gene676;Name=TK0665;Dbxref=GeneID:3235867;gbkey=Gene;locus_tag=TK0665	3574	5749.37	4534.92	2453.95	188.9	3537.39	4411.85	2662.93	0.603586	-0.728368	0.680748	1
NC_006624.1	RefSeq	gene	570179	570727	.	-	.	ID=gene677;Name=TK0666;Dbxref=GeneID:3235868;gbkey=Gene;locus_tag=TK0666	228.143	208	535.5	237	15	188.898	281.45	96.3455	0.342318	-1.54659	0.41825	1
NC_006624.1	RefSeq	gene	571038	571745	.	+	.	ID=gene678;Name=TK0667;Dbxref=GeneID:3234399;gbkey=Gene;locus_tag=TK0667	33	51.5	137.2	60.1667	0.2	32.4113	40.7362	24.0864	0.591277	-0.758094	0.694091	1
NC_006624.1	RefSeq	gene	571742	572077	.	-	.	ID=gene679;Name=TK0668;Dbxref=GeneID:3234400;gbkey=Gene;locus_tag=TK0668	383	321.25	1285.67	294.25	6	310.737	472.787	148.687	0.314491	-1.66891	0.383371	1
NC_006624.1	RefSeq	gene	572156	574663	.	-	.	ID=gene680;Name=TK0669;Dbxref=GeneID:3234401;gbkey=Gene;locus_tag=TK0669	104.533	135.658	1804.5	125	9.33333	96.3051	129.615	62.9951	0.486017	-1.04092	0.57822	1
NC_006624.1	RefSeq	gene	574660	575418	.	-	.	ID=gene681;Name=TK0670;Dbxref=GeneID:3234535;gbkey=Gene;locus_tag=TK0670	638.033	872.9	1664.42	456.31	88	595.97	787.566	404.373	0.513446	-0.961714	0.598431	1
NC_006624.1	RefSeq	gene	575497	576510	.	-	.	ID=gene682;Name=TK0671;Dbxref=GeneID:3234536;gbkey=Gene;locus_tag=TK0671	453.2	919.043	1880.19	531.65	32	492.438	559.197	425.68	0.761235	-0.393586	0.810207	1
NC_006624.1	RefSeq	gene	576547	577593	.	-	.	ID=gene683;Name=TK0672;Dbxref=GeneID:3234537;gbkey=Gene;locus_tag=TK0672	6.5	16.75	9.55952	18.75	0	7.64048	7.40658	7.87439	1.06316	0.0883608	1	1
NC_006624.1	RefSeq	gene	577793	578572	.	+	.	ID=gene684;Name=TK0673;Dbxref=GeneID:3234909;gbkey=Gene;locus_tag=TK0673	259	343.333	287.46	378.625	17	239.297	319.717	158.877	0.496931	-1.00888	0.584338	1
NC_006624.1	RefSeq	gene	578586	579032	.	+	.	ID=gene685;Name=TK0674;Dbxref=GeneID:3234910;gbkey=Gene;locus_tag=TK0674	127.5	179.25	413.5	174	2.525	120.46	158.007	82.9127	0.524741	-0.930324	0.614838	1
NC_006624.1	RefSeq	gene	579532	580869	.	+	.	ID=gene686;Name=TK0675;Dbxref=GeneID:3234911;gbkey=Gene;locus_tag=TK0675	254.333	461.5	528.5	258.5	28	263.772	313.545	213.998	0.682511	-0.551075	0.750268	1
NC_006624.1	RefSeq	gene	580862	582526	.	+	.	ID=gene687;Name=TK0676;Dbxref=GeneID:3234604;gbkey=Gene;locus_tag=TK0676	157.5	195	642.5	143.583	12	142.682	195.04	90.3239	0.463105	-1.11059	0.552519	1
NC_006624.1	RefSeq	gene	582580	583452	.	-	.	ID=gene688;Name=TK0677;Dbxref=GeneID:3234605;gbkey=Gene;locus_tag=TK0677	38	136.667	793.021	191.667	0.25	55.1833	46.9083	63.4583	1.35282	0.435965	0.865182	1
NC_006624.1	RefSeq	gene	583589	585235	.	-	.	ID=gene689;Name=TK0678;Dbxref=GeneID:3234606;gbkey=Gene;locus_tag=TK0678	1488.2	7576.77	5343.5	1683.25	111.333	2673.25	1836.83	3509.66	1.91072	0.934113	0.653107	1
NC_006624.1	RefSeq	gene	585724	586389	.	+	.	ID=gene690;Name=TK0679;Dbxref=GeneID:3233952;gbkey=Gene;locus_tag=TK0679	45.5	63.2333	379.575	52	1	42.9827	56.7838	29.1816	0.513907	-0.960422	0.616197	1
NC_006624.1	RefSeq	gene	586382	587215	.	-	.	ID=gene691;Name=TK0680;Dbxref=GeneID:3233953;gbkey=Gene;locus_tag=TK0680	284	532	274.65	442	10	298.5	350.578	246.422	0.702902	-0.508604	0.766304	1
NC_006624.1	RefSeq	gene	587390	588031	.	-	.	ID=gene692;Name=TK0681;Dbxref=GeneID:3233954;gbkey=Gene;locus_tag=TK0681	484	974	381	683	20	524.31	597.464	451.156	0.755119	-0.405225	0.805538	1
NC_006624.1	RefSeq	gene	588227	589957	.	-	.	ID=gene693;Name=TK0682;Dbxref=GeneID:3234457;gbkey=Gene;locus_tag=TK0682	276.667	476.067	1094.31	384.541	18.25	281.21	341.937	220.483	0.644806	-0.633064	0.718908	1
NC_006624.1	RefSeq	gene	590036	591037	.	-	.	ID=gene694;Name=TK0683;Dbxref=GeneID:3234458;gbkey=Gene;locus_tag=TK0683	243.5	216.667	1551.07	134.5	5.7	200.858	301.201	100.514	0.333712	-1.58333	0.407795	1
NC_006624.1	RefSeq	gene	591085	592179	.	-	.	ID=gene695;Name=TK0684;Dbxref=GeneID:3234459;gbkey=Gene;locus_tag=TK0684	222.95	272.893	1526.73	107.277	40	200.866	275.278	126.453	0.459367	-1.12228	0.546908	1
NC_006624.1	RefSeq	gene	592425	593198	.	+	.	ID=gene696;Name=TK0685;Dbxref=GeneID:3235398;gbkey=Gene;locus_tag=TK0685	420.833	1380.5	511.083	976.233	13.75	579.455	519.695	639.215	1.22998	0.298637	0.909294	1
NC_006624.1	RefSeq	gene	593236	593964	.	+	.	ID=gene697;Name=TK0686;Dbxref=GeneID:3235399;gbkey=Gene;locus_tag=TK0686	559	1384.5	984.75	1907.83	20	665.557	690.046	641.068	0.929022	-0.106216	0.925554	1
NC_006624.1	RefSeq	gene	593921	594502	.	+	.	ID=gene698;Name=TK0687;Dbxref=GeneID:3235210;gbkey=Gene;locus_tag=TK0687	13.5	13.8333	214.393	13.8333	2	11.8834	17.282	6.48479	0.375233	-1.41414	0.515143	1
NC_006624.1	RefSeq	gene	594531	595172	.	+	.	ID=gene699;Name=TK0688;Dbxref=GeneID:3235211;gbkey=Gene;locus_tag=TK0688	14.5	45.5	308.95	16.9762	0.5	19.2946	17.282	21.3072	1.23291	0.302068	0.941897	1
NC_006624.1	RefSeq	gene	595156	595617	.	+	.	ID=gene700;Name=TK0689;Dbxref=GeneID:3235212;gbkey=Gene;locus_tag=TK0689	7	3.5	132.333	14.5	0.5	5.2469	8.64101	1.8528	0.214419	-2.22149	0.383056	1
NC_006624.1	RefSeq	gene	595617	597557	.	+	.	ID=gene701;Name=TK0690;Dbxref=GeneID:3234538;gbkey=Gene;locus_tag=TK0690	39.3333	75.8325	581.899	60.8333	2.5	41.673	48.1428	35.2031	0.731224	-0.451614	0.803703	1
NC_006624.1	RefSeq	gene	597527	598606	.	-	.	ID=gene702;Name=TK0691;Dbxref=GeneID:3234539;gbkey=Gene;locus_tag=TK0691	256	384.333	991	1012.43	11.8333	246.941	316.014	177.869	0.56285	-0.829177	0.647054	1
NC_006624.1	RefSeq	gene	598702	599406	.	-	.	ID=gene703;Name=TK0692;Dbxref=GeneID:3234540;gbkey=Gene;locus_tag=TK0692	9.5	22.5	159.729	15.1667	3.33333	11.2673	12.3443	10.1904	0.825514	-0.276636	0.914731	1
NC_006624.1	RefSeq	gene	599403	600104	.	-	.	ID=gene704;Name=TK0693;Dbxref=GeneID:3234209;gbkey=Gene;locus_tag=TK0693	7.78333	10.2	248.375	12	1	7.25372	9.87544	4.63199	0.469042	-1.09221	0.651767	1
NC_006624.1	RefSeq	gene	600101	600952	.	-	.	ID=gene705;Name=TK0694;Dbxref=GeneID:3234210;gbkey=Gene;locus_tag=TK0694	19	65.5333	369.367	43.75	2	27.0127	23.4542	30.5712	1.30344	0.382327	0.900311	1
NC_006624.1	RefSeq	gene	601072	601398	.	+	.	ID=gene706;Name=TK0695;Dbxref=GeneID:3234211;gbkey=Gene;locus_tag=TK0695	47.2857	176.845	125.476	120	20	70.0022	58.0182	81.9863	1.41311	0.498877	0.836945	1
NC_006624.1	RefSeq	gene	601395	601835	.	+	.	ID=gene707;Name=TK0696;Dbxref=GeneID:3234607;gbkey=Gene;locus_tag=TK0696	5.5	16.5833	78.3333	18	2	7.64048	7.40658	7.87439	1.06316	0.0883608	1	1
NC_006624.1	RefSeq	gene	601919	602578	.	-	.	ID=gene708;Name=TK0697;Dbxref=GeneID:3234608;gbkey=Gene;locus_tag=TK0697	42.25	134.333	150.5	92	4	56.9574	51.846	62.0687	1.19717	0.259632	0.936348	1
NC_006624.1	RefSeq	gene	602650	603972	.	-	.	ID=gene709;Name=TK0698;Dbxref=GeneID:3234609;gbkey=Gene;locus_tag=TK0698	52.2179	151.761	172.343	60	3	67.2983	64.1903	70.4063	1.09684	0.133348	0.986012	1
NC_006624.1	RefSeq	gene	603983	605404	.	-	.	ID=gene710;Name=TK0699;Dbxref=GeneID:3234613;gbkey=Gene;locus_tag=TK0699	117.333	516.708	274.246	325.4	0	191.951	144.428	239.474	1.65808	0.729516	0.737383	1
NC_006624.1	RefSeq	gene	605537	605830	.	+	.	ID=gene711;Name=TK0700;Dbxref=GeneID:3234614;gbkey=Gene;locus_tag=TK0700	19.75	51.5833	282.424	25.1667	1	24.3875	24.6886	24.0864	0.975607	-0.0356279	0.98026	1
NC_006624.1	RefSeq	gene	605863	606753	.	-	.	ID=gene712;Name=TK0701;Dbxref=GeneID:3234615;gbkey=Gene;locus_tag=TK0701	7	65.4167	220.733	24.1	2.5	19.3745	8.64101	30.108	3.48431	1.80087	0.428214	1
NC_006624.1	RefSeq	gene	606753	607685	.	-	.	ID=gene713;Name=TK0702;Dbxref=GeneID:3235117;gbkey=Gene;locus_tag=TK0702	6.83333	32.8333	179.033	7.59286	3.83333	11.9633	8.64101	15.2856	1.76896	0.8229	0.768421	1
NC_006624.1	RefSeq	gene	607685	608632	.	-	.	ID=gene714;Name=TK0703;Dbxref=GeneID:3235118;gbkey=Gene;locus_tag=TK0703	2.7	36.1111	74.6429	7.75	2.25	10.1892	3.70329	16.6752	4.5028	2.17082	0.392582	1
NC_006624.1	RefSeq	gene	608727	609356	.	+	.	ID=gene715;Name=TK0704;Dbxref=GeneID:3235119;gbkey=Gene;locus_tag=TK0704	24	74.25	259.7	30.125	4	31.9515	29.6263	34.2768	1.15697	0.210351	0.9651	1
NC_006624.1	RefSeq	gene	609684	611207	.	+	.	ID=gene716;Name=TK0705;Dbxref=GeneID:3234407;gbkey=Gene;locus_tag=TK0705	923	1928.83	674.033	193.333	18	1016.45	1139.38	893.511	0.78421	-0.350689	0.82643	1
NC_006624.1	RefSeq	gene	611297	612931	.	+	.	ID=gene717;Name=TK0706;Dbxref=GeneID:3234408;gbkey=Gene;locus_tag=TK0706	295.143	895.333	923.417	138.5	21.625	389.36	364.157	414.563	1.13842	0.187033	0.956053	1
NC_006624.1	RefSeq	gene	612928	613875	.	+	.	ID=gene718;Name=TK0707;Dbxref=GeneID:3235169;gbkey=Gene;locus_tag=TK0707	214.5	427.25	4451.82	110	16	230.977	264.168	197.786	0.748714	-0.417514	0.802476	1
NC_006624.1	RefSeq	gene	613862	614623	.	+	.	ID=gene719;Name=TK0708;Dbxref=GeneID:3235170;gbkey=Gene;locus_tag=TK0708	41	93.7	392.053	16.3333	3.2	47.0762	50.6116	43.5407	0.860291	-0.217103	0.894389	1
NC_006624.1	RefSeq	gene	614620	615381	.	+	.	ID=gene720;Name=TK0709;Dbxref=GeneID:3235171;gbkey=Gene;locus_tag=TK0709	177	193.6	345.667	94.25	8	154.177	218.494	89.8607	0.411273	-1.28183	0.497421	1
NC_006624.1	RefSeq	gene	615386	616123	.	+	.	ID=gene721;Name=TK0710;Dbxref=GeneID:3235791;gbkey=Gene;locus_tag=TK0710	162	217.6	1107.48	46	2.5	150.478	199.978	100.977	0.504944	-0.985805	0.594262	1
NC_006624.1	RefSeq	gene	616124	616633	.	-	.	ID=gene722;Name=TK0711;Dbxref=GeneID:3235792;gbkey=Gene;locus_tag=TK0711	12.5	36.75	68	22	0	15.9758	14.8132	17.1384	1.15697	0.210351	0.984587	1
NC_006624.1	RefSeq	gene	616720	617382	.	+	.	ID=gene723;Name=TK0712;Dbxref=GeneID:3235793;gbkey=Gene;locus_tag=TK0712	12	26	130.476	24.3333	3.16667	13.4282	14.8132	12.0432	0.813006	-0.298662	0.897333	1
NC_006624.1	RefSeq	gene	617437	617883	.	-	.	ID=gene724;Name=TK0713;Dbxref=GeneID:3234906;gbkey=Gene;locus_tag=TK0713	5.6	10.9333	29.8333	8.33333	2	6.25089	7.40658	5.09519	0.687928	-0.53967	0.858887	1
NC_006624.1	RefSeq	gene	617880	619898	.	-	.	ID=gene725;Name=TK0714;Dbxref=GeneID:3234907;gbkey=Gene;locus_tag=TK0714	14.3611	38.6417	44.0913	29.2338	3.5	17.6734	17.282	18.0648	1.04529	0.0639078	1	1
NC_006624.1	RefSeq	gene	619895	620122	.	-	.	ID=gene726;Name=TK0715;Dbxref=GeneID:3234908;gbkey=Gene;locus_tag=TK0715	0.25	2	2	0	0.666667	0.463199	0	0.926399	Inf	Inf	1	1
NC_006624.1	RefSeq	gene	620123	620353	.	-	.	ID=gene727;Name=TK0716;Dbxref=GeneID:3234532;gbkey=Gene;locus_tag=TK0716	0	1.7	6.5	0.166667	0	0.463199	0	0.926399	Inf	Inf	1	1
NC_006624.1	RefSeq	gene	620770	621588	.	+	.	ID=gene728;Name=TK0717;Dbxref=GeneID:3234533;gbkey=Gene;locus_tag=TK0717	77	352.5	319.533	53.5	12	129.049	95.0511	163.046	1.71535	0.778506	0.720523	1
NC_006624.1	RefSeq	gene	621576	622373	.	+	.	ID=gene729;Name=TK0718;Dbxref=GeneID:3234534;gbkey=Gene;locus_tag=TK0718	34	83.6667	255.519	18	2	40.4397	41.9706	38.9087	0.927047	-0.109285	0.940127	1
NC_006624.1	RefSeq	gene	622354	623409	.	+	.	ID=gene730;Name=TK0719;Dbxref=GeneID:3233762;gbkey=Gene;locus_tag=TK0719	77	149.5	391.45	71.8333	17.3333	82.2655	95.0511	69.4799	0.730974	-0.452107	0.794836	1
NC_006624.1	RefSeq	gene	623501	623902	.	+	.	ID=gene731;Name=TK0720;Dbxref=GeneID:3233763;gbkey=Gene;locus_tag=TK0720	34.5625	80.8333	213.222	24.5	0	40.3621	43.205	37.5191	0.868398	-0.203573	0.902324	1
NC_006624.1	RefSeq	gene	623821	624360	.	-	.	ID=gene732;Name=TK0721;Dbxref=GeneID:3233764;gbkey=Gene;locus_tag=TK0721	7	23	45	17.5	0.333333	9.6473	8.64101	10.6536	1.23291	0.302068	0.974219	1
NC_006624.1	RefSeq	gene	624308	624739	.	-	.	ID=gene733;Name=TK0722;Dbxref=GeneID:3234692;gbkey=Gene;locus_tag=TK0722	2	14.5	62.1	5.7	0	4.47682	2.46886	6.48479	2.62663	1.39322	0.700879	1
NC_006624.1	RefSeq	gene	624742	625161	.	-	.	ID=gene734;Name=TK0723;Dbxref=GeneID:3234693;gbkey=Gene;locus_tag=TK0723	18.3333	88	157.833	44	5	31.4906	22.2197	40.7615	1.83447	0.875367	0.705778	1
NC_006624.1	RefSeq	gene	625275	625898	.	+	.	ID=gene735;Name=TK0724;Dbxref=GeneID:3234694;gbkey=Gene;locus_tag=TK0724	2.33333	160.917	1141.83	177.833	47.5	38.522	2.46886	74.5751	30.2063	4.91678	0.0392023	1
NC_006624.1	RefSeq	gene	625932	626177	.	+	.	ID=gene736;Name=TK0725;Dbxref=GeneID:3234177;gbkey=Gene;locus_tag=TK0725	3	45.5833	262.25	15.5	3	12.5052	3.70329	21.3072	5.75358	2.52446	0.300702	1
NC_006624.1	RefSeq	gene	626209	626928	.	-	.	ID=gene737;Name=TK0726;Dbxref=GeneID:3234178;gbkey=Gene;locus_tag=TK0726	6.53333	11.8333	220.592	11.5	1.5	7.0997	8.64101	5.55839	0.643257	-0.636532	0.811401	1
NC_006624.1	RefSeq	gene	626916	627860	.	-	.	ID=gene738;Name=TK0727;Dbxref=GeneID:3234179;gbkey=Gene;locus_tag=TK0727	12	27.0556	164.925	26.5833	23.0333	13.6598	14.8132	12.5064	0.844275	-0.244215	0.917525	1
NC_006624.1	RefSeq	gene	627839	628996	.	-	.	ID=gene739;Name=TK0728;Dbxref=GeneID:3234174;gbkey=Gene;locus_tag=TK0728	202	485.667	503.458	353.083	13.25	237.235	249.355	225.115	0.902789	-0.147538	0.910596	1
NC_006624.1	RefSeq	gene	629068	629670	.	-	.	ID=gene740;Name=TK0729;Dbxref=GeneID:3234175;gbkey=Gene;locus_tag=TK0729	16.5	34.3333	167.658	11.5	2	17.7498	19.7509	15.7488	0.797371	-0.326677	0.874834	1
NC_006624.1	RefSeq	gene	629691	631031	.	-	.	ID=gene741;Name=TK0730;Dbxref=GeneID:3234176;gbkey=Gene;locus_tag=TK0730	40.5833	98.3833	662.167	53.85	4	48.0026	50.6116	45.3935	0.8969	-0.156982	0.918223	1
NC_006624.1	RefSeq	gene	631028	631768	.	-	.	ID=gene742;Name=TK0731;Dbxref=GeneID:3235307;gbkey=Gene;locus_tag=TK0731	13	45.3354	311.7	23.5	2	18.4458	16.0476	20.844	1.29889	0.377274	0.913979	1
NC_006624.1	RefSeq	gene	631893	632357	.	+	.	ID=gene743;Name=TK0732;Dbxref=GeneID:3235308;gbkey=Gene;locus_tag=TK0732	14.1667	108.4	595.125	56	6	33.6538	17.282	50.0255	2.89466	1.53339	0.478612	1
NC_006624.1	RefSeq	gene	632437	632637	.	+	.	ID=gene744;Name=TK0733;Dbxref=GeneID:3235309;gbkey=Gene;locus_tag=TK0733	18	51.75	170	45.5	3.5	23.153	22.2197	24.0864	1.08401	0.116375	1	1
NC_006624.1	RefSeq	gene	632624	633106	.	+	.	ID=gene745;Name=TK0734;Dbxref=GeneID:3235152;gbkey=Gene;locus_tag=TK0734	11.5	49	166.417	41.1667	4.16667	18.755	14.8132	22.6968	1.5322	0.615608	0.821545	1
NC_006624.1	RefSeq	gene	633128	633940	.	+	.	ID=gene746;Name=TK0735;Dbxref=GeneID:3235153;gbkey=Gene;locus_tag=TK0735	10.75	28.8125	289.361	41.3333	1	13.5058	13.5787	13.4328	0.989252	-0.0155901	1	1
NC_006624.1	RefSeq	gene	633980	634771	.	+	.	ID=gene747;Name=TK0736;Dbxref=GeneID:3235154;gbkey=Gene;locus_tag=TK0736	35.5	48.1667	485.667	40.1528	0	33.3365	44.4395	22.2336	0.500311	-0.999102	0.607935	1
NC_006624.1	RefSeq	gene	634822	635337	.	-	.	ID=gene748;Name=TK0737;Dbxref=GeneID:3235878;gbkey=Gene;locus_tag=TK0737	34	39.5	36.6667	20.5	2.5	30.2493	41.9706	18.528	0.441451	-1.17967	0.551763	1
NC_006624.1	RefSeq	gene	635369	635854	.	-	.	ID=gene749;Name=TK0738;Dbxref=GeneID:3235879;gbkey=Gene;locus_tag=TK0738	1602	6319	1927.83	6033	35.3333	2452.26	1977.56	2926.96	1.48009	0.565683	0.798604	1
NC_006624.1	RefSeq	gene	635941	636228	.	-	.	ID=gene750;Name=TK0740;Dbxref=GeneID:3234437;gbkey=Gene;locus_tag=TK0740	7	19	3.83333	3	2	8.7209	8.64101	8.80079	1.01849	0.0264331	1	1
NC_006624.1	RefSeq	gene	636205	637101	.	+	.	ID=gene751;Name=TK0739;Dbxref=GeneID:3235880;gbkey=Gene;locus_tag=TK0739	1	4	11.0111	2	0.5	1.54361	1.23443	1.8528	1.50093	0.58586	1	1
NC_006624.1	RefSeq	gene	637150	637458	.	+	.	ID=gene752;Name=TK0741;Dbxref=GeneID:3234438;gbkey=Gene;locus_tag=TK0741	27.119	76.9603	281.762	48.6746	5	34.498	33.3296	35.6663	1.07011	0.0977595	1	1
NC_006624.1	RefSeq	gene	637503	638069	.	+	.	ID=gene753;Name=TK0742;Dbxref=GeneID:3234439;gbkey=Gene;locus_tag=TK0742	89	103	1440.84	116.476	11	78.7869	109.864	47.7095	0.434259	-1.20337	0.526636	1
NC_006624.1	RefSeq	gene	638141	638935	.	-	.	ID=gene754;Name=TK0743;Dbxref=GeneID:3235155;gbkey=Gene;locus_tag=TK0743	59	144.476	757.167	104.125	3	69.766	72.8313	66.7007	0.915824	-0.126858	0.925997	1
NC_006624.1	RefSeq	gene	639020	639658	.	+	.	ID=gene755;Name=TK0744;Dbxref=GeneID:3235156;gbkey=Gene;locus_tag=TK0744	2435	1728.75	1347.62	2178.33	26.3333	1903.35	3005.84	800.872	0.266439	-1.90812	0.321508	1
NC_006624.1	RefSeq	gene	639633	640403	.	-	.	ID=gene756;Name=TK0745;Dbxref=GeneID:3235157;gbkey=Gene;locus_tag=TK0745	28.25	66.0833	788.886	59.3333	2.5	32.5676	34.564	30.5712	0.884479	-0.1771	0.916747	1
NC_006624.1	RefSeq	gene	640400	641188	.	-	.	ID=gene757;Name=TK0746;Dbxref=GeneID:3235629;gbkey=Gene;locus_tag=TK0746	90.25	356.267	861.358	190.667	7.75	137.999	111.099	164.899	1.48426	0.569741	0.802777	1
NC_006624.1	RefSeq	gene	641211	641930	.	-	.	ID=gene758;Name=TK0747;Dbxref=GeneID:3235630;gbkey=Gene;locus_tag=TK0747	68.5333	233.683	305.917	112	3	96.7821	85.1756	108.389	1.27253	0.347701	0.895434	1
NC_006624.1	RefSeq	gene	641988	642497	.	+	.	ID=gene759;Name=TK0748;Dbxref=GeneID:3235631;gbkey=Gene;locus_tag=TK0748	3.5	24.3333	233.31	25	1	8.02725	4.93772	11.1168	2.2514	1.17082	0.684041	1
NC_006624.1	RefSeq	gene	642518	643105	.	-	.	ID=gene760;Name=TK0749;Dbxref=GeneID:3234061;gbkey=Gene;locus_tag=TK0749	259.5	765	624.333	293	33	337.65	320.952	354.347	1.10405	0.142809	0.974591	1
NC_006624.1	RefSeq	gene	643216	643677	.	+	.	ID=gene761;Name=TK0750;Dbxref=GeneID:3234062;gbkey=Gene;locus_tag=TK0750	349.333	434.5	551.167	643	18	315.922	430.816	201.029	0.466623	-1.09967	0.552981	1
NC_006624.1	RefSeq	gene	643832	644485	.	+	.	ID=gene762;Name=TK0751;Dbxref=GeneID:3234063;gbkey=Gene;locus_tag=TK0751	29.25	99.5833	224	48.25	1	41.0592	35.7985	46.3199	1.29391	0.371736	0.895878	1
NC_006624.1	RefSeq	gene	644605	646503	.	-	.	ID=gene763;Name=TK0752;Dbxref=GeneID:3234797;gbkey=Gene;locus_tag=TK0752	35	183.396	483.867	83.5	2.31667	63.9853	43.205	84.7655	1.96194	0.972277	0.654358	1
NC_006624.1	RefSeq	gene	646713	647540	.	+	.	ID=gene764;Name=TK0753;Dbxref=GeneID:3234798;gbkey=Gene;locus_tag=TK0753	58	103.143	99.5	77	3	59.6532	71.5969	47.7095	0.666363	-0.58562	0.747278	1
NC_006624.1	RefSeq	gene	647589	650024	.	+	.	ID=gene765;Name=TK0754;Dbxref=GeneID:3234799;gbkey=Gene;locus_tag=TK0754	54.0833	157.037	1125.72	95.5	5.5	69.6907	66.6592	72.7223	1.09096	0.125594	0.988757	1
NC_006624.1	RefSeq	gene	650094	650591	.	+	.	ID=gene766;Name=TK0755;Dbxref=GeneID:3235802;gbkey=Gene;locus_tag=TK0755	45	75.5	1232.17	83.75	2	45.3762	55.5493	35.2031	0.633728	-0.658065	0.72346	1
NC_006624.1	RefSeq	gene	650594	651094	.	+	.	ID=gene767;Name=TK0756;Dbxref=GeneID:3235803;gbkey=Gene;locus_tag=TK0756	11	32	334.143	15	0	14.2006	13.5787	14.8224	1.09159	0.126429	1	1
NC_006624.1	RefSeq	gene	651205	652347	.	+	.	ID=gene768;Name=TK0757;Dbxref=GeneID:3235804;gbkey=Gene;locus_tag=TK0757	9.83333	64.4167	228.667	24.5	3.33333	20.9945	12.3443	29.6448	2.40149	1.26393	0.584175	1
NC_006624.1	RefSeq	gene	652350	653555	.	-	.	ID=gene769;Name=TK0758;Dbxref=GeneID:3235805;gbkey=Gene;locus_tag=TK0758	74.5333	164.933	600.733	465.561	10.5	84.5051	92.5822	76.4279	0.825514	-0.276636	0.863846	1
NC_006624.1	RefSeq	gene	653791	655086	.	+	.	ID=gene770;Name=asnC;Dbxref=GeneID:3235715;gbkey=Gene;gene=asnC;locus_tag=TK0759	97.5	209.25	988.591	116.25	6	108.891	120.974	96.8087	0.800243	-0.32149	0.844093	1
NC_006624.1	RefSeq	gene	655829	655905	.	-	.	ID=gene771;Name=TKt10;Dbxref=GeneID:3253130;gbkey=Gene;locus_tag=TKt10	60.15	109.817	113.592	101.094	18.5833	62.5089	74.0658	50.9519	0.687928	-0.53967	0.763857	1
NC_006624.1	RefSeq	gene	655944	657686	.	-	.	ID=gene772;Name=TK0760;Dbxref=GeneID:3235716;gbkey=Gene;locus_tag=TK0760	87	166.283	1189.64	139.311	3.5	92.1432	107.395	76.8911	0.715963	-0.482044	0.782208	1
NC_006624.1	RefSeq	gene	657729	658649	.	-	.	ID=gene773;Name=TK0761;Dbxref=GeneID:3235717;gbkey=Gene;locus_tag=TK0761	18.9936	319.667	580.676	130.083	40	85.839	23.4542	148.224	6.31972	2.65986	0.194206	1
NC_006624.1	RefSeq	gene	658780	659832	.	-	.	ID=gene774;Name=TK0762;Dbxref=GeneID:3233816;gbkey=Gene;locus_tag=TK0762	145.5	421.25	448.833	368	9.33333	187.617	180.227	195.007	1.08201	0.113712	0.988095	1
NC_006624.1	RefSeq	gene	659857	660162	.	-	.	ID=gene775;Name=TK0763;Dbxref=GeneID:3233817;gbkey=Gene;locus_tag=TK0763	83.45	775.2	81.5833	105	4.25	230.719	102.458	358.979	3.50369	1.80887	0.368786	1
NC_006624.1	RefSeq	gene	660253	664425	.	+	.	ID=gene776;Name=TK0764;Dbxref=GeneID:3233818;gbkey=Gene;locus_tag=TK0764	218.083	2858.77	1729.84	581.698	37.7	796.696	269.106	1324.29	4.92107	2.29897	0.246861	1
NC_006624.1	RefSeq	gene	664589	665593	.	+	.	ID=gene777;Name=TK0765;Dbxref=GeneID:3234767;gbkey=Gene;locus_tag=TK0765	134.583	102.825	1186.74	213	44	107.179	166.648	47.7095	0.286289	-1.80445	0.353072	1
NC_006624.1	RefSeq	gene	665634	666002	.	+	.	ID=gene778;Name=TK0766;Dbxref=GeneID:3234768;gbkey=Gene;locus_tag=TK0766	392	886.95	933.5	719.5	26.5	447.377	483.896	410.858	0.849061	-0.236059	0.873283	1
NC_006624.1	RefSeq	gene	666106	666342	.	+	.	ID=gene779;Name=TK0767;Dbxref=GeneID:3234769;gbkey=Gene;locus_tag=TK0767	26.5	36.5	502.601	55.5	2	24.3852	32.0952	16.6752	0.519554	-0.944654	0.634524	1
NC_006624.1	RefSeq	gene	666339	666623	.	-	.	ID=gene780;Name=TK0768;Dbxref=GeneID:3233903;gbkey=Gene;locus_tag=TK0768	26	52.75	529.476	38.8333	6	28.3224	32.0952	24.5496	0.764899	-0.386659	0.836889	1
NC_006624.1	RefSeq	gene	666625	667131	.	-	.	ID=gene781;Name=TK0769;Dbxref=GeneID:3233904;gbkey=Gene;locus_tag=TK0769	40.1	85.9	327.675	44.8	12.5	44.6062	49.3772	39.8351	0.806752	-0.309803	0.858169	1
NC_006624.1	RefSeq	gene	667225	667722	.	-	.	ID=gene782;Name=TK0770;Dbxref=GeneID:3233905;gbkey=Gene;locus_tag=TK0770	65	161	864.75	267.333	3.33333	77.4065	80.2379	74.5751	0.929424	-0.10559	0.933666	1
NC_006624.1	RefSeq	gene	667843	669495	.	+	.	ID=gene783;Name=TK0771;Dbxref=GeneID:3233906;gbkey=Gene;locus_tag=TK0771	5.5	19.7833	151.226	26.8333	1	8.33528	7.40658	9.26399	1.25078	0.322826	0.975273	1
NC_006624.1	RefSeq	gene	669742	671925	.	+	.	ID=gene784;Name=TK0772;Dbxref=GeneID:3233756;gbkey=Gene;locus_tag=TK0772	15	102.5	137.417	98.3333	0	32.8814	18.5164	47.2463	2.55159	1.3514	0.537918	1
NC_006624.1	RefSeq	gene	672046	673992	.	+	.	ID=gene785;Name=TK0773;Dbxref=GeneID:3233757;gbkey=Gene;locus_tag=TK0773	1128	2160.5	1573.5	1482.5	77	1196.47	1392.44	1000.51	0.718532	-0.476875	0.776631	1
NC_006624.1	RefSeq	gene	674040	674918	.	+	.	ID=gene786;Name=TK0774;Dbxref=GeneID:3233758;gbkey=Gene;locus_tag=TK0774	457	1351.17	835.367	934.333	19	594.958	564.134	625.782	1.10928	0.149622	0.970949	1
NC_006624.1	RefSeq	gene	674964	675977	.	+	.	ID=gene787;Name=TK0775;Dbxref=GeneID:3234252;gbkey=Gene;locus_tag=TK0775	81	167	590.993	156.333	7	88.6715	99.9888	77.3543	0.77363	-0.370285	0.826288	1
NC_006624.1	RefSeq	gene	676045	677301	.	+	.	ID=gene788;Name=TK0776;Dbxref=GeneID:3234253;gbkey=Gene;locus_tag=TK0776	86.75	298.25	1032.2	262.833	6	122.714	107.395	138.033	1.28528	0.362086	0.887834	1
NC_006624.1	RefSeq	gene	677309	678157	.	-	.	ID=gene789;Name=TK0777;Dbxref=GeneID:3234254;gbkey=Gene;locus_tag=TK0777	23.75	48.9167	507.811	42.8333	2.5	26.1615	29.6263	22.6968	0.766102	-0.384392	0.839853	1
NC_006624.1	RefSeq	gene	678150	679061	.	-	.	ID=gene790;Name=TK0778;Dbxref=GeneID:3234036;gbkey=Gene;locus_tag=TK0778	50.5	103.417	1003.53	66.0833	5	54.7155	61.7215	47.7095	0.772981	-0.371495	0.830816	1
NC_006624.1	RefSeq	gene	679107	679820	.	-	.	ID=gene791;Name=TK0779;Dbxref=GeneID:3234037;gbkey=Gene;locus_tag=TK0779	117	378.341	415.5	202	6.5	159.759	144.428	175.089	1.21229	0.277738	0.921161	1
NC_006624.1	RefSeq	gene	679971	680477	.	+	.	ID=gene792;Name=TK0780;Dbxref=GeneID:3234038;gbkey=Gene;locus_tag=TK0780	12	29.8429	92.2727	16.0909	2.42857	14.3546	14.8132	13.896	0.938084	-0.0922114	0.975245	1
NC_006624.1	RefSeq	gene	680715	681761	.	+	.	ID=gene793;Name=TK0781;Dbxref=GeneID:3233774;gbkey=Gene;locus_tag=TK0781	291.167	759	3163.61	438.5	25.5	355.394	359.219	351.568	0.978702	-0.0310588	0.957297	1
NC_006624.1	RefSeq	gene	681818	682213	.	+	.	ID=gene794;Name=TK0782;Dbxref=GeneID:3233775;gbkey=Gene;locus_tag=TK0782	876.5	2997	1243.17	1116	45	1234.78	1081.36	1388.21	1.28376	0.360377	0.883102	1
NC_006624.1	RefSeq	gene	682453	682764	.	-	.	ID=gene795;Name=TK0783;Dbxref=GeneID:3233776;gbkey=Gene;locus_tag=TK0783	503.5	2036.08	805.5	1569.83	32	782.613	622.153	943.074	1.51582	0.600102	0.785423	1
NC_006624.1	RefSeq	gene	682805	684718	.	+	.	ID=gene796;Name=TK0784;Dbxref=GeneID:3233777;gbkey=Gene;locus_tag=TK0784	101.5	287.3	1358.45	98.1944	12	129.425	125.912	132.938	1.0558	0.0783421	1	1
NC_006624.1	RefSeq	gene	684705	685181	.	-	.	ID=gene797;Name=TK0785;Dbxref=GeneID:3233836;gbkey=Gene;locus_tag=TK0785	220.5	142.933	400.792	133.5	10	168.906	271.575	66.2375	0.243902	-2.03563	0.296841	1
NC_006624.1	RefSeq	gene	686097	686204	.	-	.	ID=gene798;Name=TKt11;Dbxref=GeneID:3253154;gbkey=Gene;locus_tag=TKt11	1013.95	5024.33	3524.48	3185.12	110.083	1789.41	1251.71	2327.11	1.85915	0.894639	0.668393	1
NC_006624.1	RefSeq	gene	686260	686880	.	-	.	ID=gene799;Name=TK0786;Dbxref=GeneID:3233837;gbkey=Gene;locus_tag=TK0786	36.125	86	553.5	58.0833	1	42.1373	44.4395	39.8351	0.896391	-0.1578	0.919868	1
NC_006624.1	RefSeq	gene	686870	687640	.	-	.	ID=gene800;Name=TK0787;Dbxref=GeneID:3233838;gbkey=Gene;locus_tag=TK0787	28.5417	54.5	380.917	45.1667	9.36667	30.6372	35.7985	25.476	0.71165	-0.490761	0.794685	1
NC_006624.1	RefSeq	gene	687645	688454	.	-	.	ID=gene801;Name=TK0788;Dbxref=GeneID:3235755;gbkey=Gene;locus_tag=TK0788	34	97.3333	347.694	88	3	43.4505	41.9706	44.9303	1.07052	0.0983105	1	1
NC_006624.1	RefSeq	gene	688523	689578	.	+	.	ID=gene802;Name=egsA;Dbxref=GeneID:3235756;gbkey=Gene;gene=egsA;locus_tag=TK0789	194.5	690.5	1686	323.5	19	279.543	239.479	319.608	1.33459	0.4164	0.86215	1
NC_006624.1	RefSeq	gene	689602	690036	.	+	.	ID=gene803;Name=TK0790;Dbxref=GeneID:3235757;gbkey=Gene;locus_tag=TK0790	110	113.5	1892	92	0.5	94.296	135.787	52.8047	0.388878	-1.36261	0.475639	1
NC_006624.1	RefSeq	gene	690067	690333	.	-	.	ID=gene804;Name=TK0791;Dbxref=GeneID:3235758;gbkey=Gene;locus_tag=TK0791	67.5	97.1667	497	50.5	3.5	64.4358	83.9412	44.9303	0.53526	-0.90169	0.630524	1
NC_006624.1	RefSeq	gene	690323	690508	.	-	.	ID=gene805;Name=TK0792;Dbxref=GeneID:3235869;gbkey=Gene;locus_tag=TK0792	109	121.167	244.5	77.5	9	95.3	134.553	56.0471	0.416544	-1.26346	0.506359	1
NC_006624.1	RefSeq	gene	690557	691360	.	-	.	ID=gene806;Name=TK0793;Dbxref=GeneID:3235870;gbkey=Gene;locus_tag=TK0793	84.5	183.825	861.167	124.893	4	94.4604	103.692	85.2287	0.82194	-0.282895	0.860504	1
NC_006624.1	RefSeq	gene	691394	692824	.	-	.	ID=gene807;Name=TK0794;Dbxref=GeneID:3235871;gbkey=Gene;locus_tag=TK0794	99.5333	122	829.611	82.5	7.5	89.9766	123.443	56.5103	0.457785	-1.12726	0.550252	1
NC_006624.1	RefSeq	gene	692824	694926	.	-	.	ID=gene808;Name=TK0795;Dbxref=GeneID:3234203;gbkey=Gene;locus_tag=TK0795	90.25	197.833	1098.08	141	16.5833	101.406	111.099	91.7135	0.825514	-0.276636	0.862447	1
NC_006624.1	RefSeq	gene	694993	695412	.	-	.	ID=gene809;Name=TK0796;Dbxref=GeneID:3234204;gbkey=Gene;locus_tag=TK0796	29	74.6	374.375	64	4	35.2692	35.7985	34.7399	0.970431	-0.0433018	0.969165	1
NC_006624.1	RefSeq	gene	695417	696661	.	-	.	ID=gene810;Name=TK0797;Dbxref=GeneID:3234205;gbkey=Gene;locus_tag=TK0797	76.5	184.7	1111.04	124.283	7.16667	89.7543	93.8166	85.6919	0.913397	-0.130686	0.922249	1
NC_006624.1	RefSeq	gene	696658	697815	.	-	.	ID=gene811;Name=TK0798;Dbxref=GeneID:3234206;gbkey=Gene;locus_tag=TK0798	86.8333	169.95	947.92	96.5611	4	93.0696	107.395	78.7439	0.733215	-0.447692	0.79552	1
NC_006624.1	RefSeq	gene	697808	699511	.	-	.	ID=gene812;Name=TK0799;Dbxref=GeneID:3235675;gbkey=Gene;locus_tag=TK0799	68.5	162.182	1874.03	115.916	5.5	79.4898	83.9412	75.0383	0.893939	-0.161752	0.91062	1
NC_006624.1	RefSeq	gene	699514	700230	.	-	.	ID=gene813;Name=TK0800;Dbxref=GeneID:3235676;gbkey=Gene;locus_tag=TK0800	16	51.5	820.333	32	1.5	21.9186	19.7509	24.0864	1.21951	0.2863	0.943784	1
NC_006624.1	RefSeq	gene	700235	701011	.	-	.	ID=gene814;Name=TK0801;Dbxref=GeneID:3235677;gbkey=Gene;locus_tag=TK0801	23.75	79.25	457.642	44	0.125	33.1095	29.6263	36.5927	1.23514	0.304679	0.926609	1
NC_006624.1	RefSeq	gene	701044	701397	.	-	.	ID=gene815;Name=TK0802;Dbxref=GeneID:3233978;gbkey=Gene;locus_tag=TK0802	58.7	188.5	412.167	111.5	0	80.188	72.8313	87.5447	1.20202	0.26546	0.930519	1
NC_006624.1	RefSeq	gene	701575	702366	.	+	.	ID=gene816;Name=TK0803;Dbxref=GeneID:3233979;gbkey=Gene;locus_tag=TK0803	32.5	124.5	809.167	32	5	48.4692	39.5017	57.4367	1.45403	0.540057	0.825429	1
NC_006624.1	RefSeq	gene	702363	703184	.	+	.	ID=gene817;Name=TK0804;Dbxref=GeneID:3233980;gbkey=Gene;locus_tag=TK0804	8.5	30	369.117	15	0	11.8857	9.87544	13.896	1.40713	0.492751	0.889852	1
NC_006624.1	RefSeq	gene	703189	703875	.	+	.	ID=gene818;Name=rnhB;Dbxref=GeneID:3233981;gbkey=Gene;gene=rnhB;locus_tag=TK0805	14.6667	43.75	254	30.5	2.33333	19.4486	18.5164	20.3808	1.10068	0.138402	1	1
NC_006624.1	RefSeq	gene	703844	705202	.	-	.	ID=gene819;Name=TK0806;Dbxref=GeneID:3234014;gbkey=Gene;locus_tag=TK0806	25	58.0833	397.583	50.5	2	28.8632	30.8607	26.8656	0.870542	-0.200015	0.910256	1
NC_006624.1	RefSeq	gene	705316	706467	.	+	.	ID=gene820;Name=TK0807;Dbxref=GeneID:3234015;gbkey=Gene;locus_tag=TK0807	852	1958.08	2315.07	1291.34	43	979.339	1051.73	906.944	0.862332	-0.213684	0.881447	1
NC_006624.1	RefSeq	gene	706462	706656	.	-	.	ID=gene821;Name=TK0808;Dbxref=GeneID:3234016;gbkey=Gene;locus_tag=TK0808	436.5	518	541.5	675.5	13	389.074	538.211	239.937	0.445805	-1.16552	0.530958	1
NC_006624.1	RefSeq	gene	706755	708563	.	+	.	ID=gene822;Name=TK0809;Dbxref=GeneID:3234017;gbkey=Gene;locus_tag=TK0809	60.4583	240.5	2462.2	154.167	7.34649	92.6168	74.0658	111.168	1.50093	0.58586	0.799084	1
NC_006624.1	RefSeq	gene	708574	711576	.	+	.	ID=gene823;Name=TK0810;Dbxref=GeneID:3233938;gbkey=Gene;locus_tag=TK0810	250.5	532.917	3859.29	450.583	70.5833	277.746	308.607	246.885	0.799998	-0.321932	0.839782	1
NC_006624.1	RefSeq	gene	711707	712447	.	+	.	ID=gene824;Name=TK0811;Dbxref=GeneID:3233939;gbkey=Gene;locus_tag=TK0811	301	556	1064	164	29	314.551	371.563	257.539	0.693122	-0.528818	0.758343	1
NC_006624.1	RefSeq	gene	712452	713126	.	-	.	ID=gene825;Name=adk;Dbxref=GeneID:3233940;gbkey=Gene;gene=adk;locus_tag=TK0812	22.7	38.55	35.15	54.75	0.5	23.2283	28.3919	18.0648	0.636265	-0.652299	0.742261	1
NC_006624.1	RefSeq	gene	713185	713640	.	+	.	ID=gene826;Name=TK0813;Dbxref=GeneID:3233941;gbkey=Gene;locus_tag=TK0813	99	102	247.833	71	3	84.7274	122.209	47.2463	0.386604	-1.37107	0.474631	1
NC_006624.1	RefSeq	gene	713700	714929	.	-	.	ID=gene827;Name=TK0814;Dbxref=GeneID:3233956;gbkey=Gene;locus_tag=TK0814	251	334.333	678.844	183.222	11	232.275	309.842	154.709	0.499315	-1.00198	0.586825	1
NC_006624.1	RefSeq	gene	715031	715477	.	-	.	ID=gene828;Name=TK0815;Dbxref=GeneID:3233957;gbkey=Gene;locus_tag=TK0815	65	69.6111	175	66.619	0	56.3309	80.2379	32.424	0.404098	-1.30722	0.499057	1
NC_006624.1	RefSeq	gene	715550	716434	.	-	.	ID=gene829;Name=TK0816;Dbxref=GeneID:3233958;gbkey=Gene;locus_tag=TK0816	54.75	54.5833	258.55	55	10	46.6848	67.8936	25.476	0.375233	-1.41414	0.468886	1
NC_006624.1	RefSeq	gene	716431	718143	.	-	.	ID=gene830;Name=TK0817;Dbxref=GeneID:3235353;gbkey=Gene;locus_tag=TK0817	28.5	42.6762	487.46	63.8333	4.33333	27.2408	34.564	19.9176	0.576251	-0.79523	0.684113	1
NC_006624.1	RefSeq	gene	718136	718255	.	-	.	ID=gene831;Name=TK0818;Dbxref=GeneID:3235354;gbkey=Gene;locus_tag=TK0818	19	28	209.25	42.75	1	18.2119	23.4542	12.9696	0.552976	-0.854712	0.676684	1
NC_006624.1	RefSeq	gene	718330	719346	.	+	.	ID=gene832;Name=TK0819;Dbxref=GeneID:3235355;gbkey=Gene;locus_tag=TK0819	23	62.6667	151.19	35.2429	2.33333	28.7867	28.3919	29.1816	1.02781	0.0395785	1	1
NC_006624.1	RefSeq	gene	719514	719795	.	+	.	ID=gene833;Name=TK0820;Dbxref=GeneID:3235356;gbkey=Gene;locus_tag=TK0820	11.5	42.3333	36.0357	29	2	17.1338	14.8132	19.4544	1.31332	0.393215	0.911105	1
NC_006624.1	RefSeq	gene	719797	720588	.	-	.	ID=gene834;Name=TK0821;Dbxref=GeneID:3235525;gbkey=Gene;locus_tag=TK0821	13.5	12	66.25	14.5	15.5	11.4202	17.282	5.55839	0.321629	-1.63653	0.452673	1
NC_006624.1	RefSeq	gene	720696	721433	.	-	.	ID=gene835;Name=TK0822;Dbxref=GeneID:3235526;gbkey=Gene;locus_tag=TK0822	28.3333	106.083	354.367	69.5588	3	41.8316	34.564	49.0991	1.42053	0.506426	0.841529	1
NC_006624.1	RefSeq	gene	721493	721777	.	-	.	ID=gene836;Name=TK0823;Dbxref=GeneID:3235527;gbkey=Gene;locus_tag=TK0823	60.5	238.5	498.5	210.233	6	92.3852	74.0658	110.705	1.49468	0.579837	0.801711	1
NC_006624.1	RefSeq	gene	721805	722311	.	+	.	ID=gene837;Name=TK0824;Dbxref=GeneID:3235528;gbkey=Gene;locus_tag=TK0824	56	109	107.333	45.3333	0	59.8084	69.1281	50.4887	0.730365	-0.45331	0.798169	1
NC_006624.1	RefSeq	gene	722351	722488	.	-	.	ID=gene838;Name=TK0825;Dbxref=GeneID:3233992;gbkey=Gene;locus_tag=TK0825	10.5	26.2429	19.5	35.9	1	12.1937	12.3443	12.0432	0.975607	-0.0356279	1	1
NC_006624.1	RefSeq	gene	722599	723123	.	+	.	ID=gene839;Name=TK0826;Dbxref=GeneID:3233993;gbkey=Gene;locus_tag=TK0826	252	278.827	1203.75	456.167	14	220.154	311.076	129.233	0.415437	-1.2673	0.500145	1
NC_006624.1	RefSeq	gene	723149	724321	.	-	.	ID=gene840;Name=TK0827;Dbxref=GeneID:3233994;gbkey=Gene;locus_tag=TK0827	779.5	7221.83	2723.17	3303	60.25	2154.04	962.855	3345.23	3.47428	1.79671	0.366695	1
NC_006624.1	RefSeq	gene	724426	725511	.	-	.	ID=gene841;Name=TK0828;Dbxref=GeneID:3235917;gbkey=Gene;locus_tag=TK0828	367	186.083	733.15	178.667	63	269.595	453.036	86.1551	0.190173	-2.39462	0.22354	1
NC_006624.1	RefSeq	gene	725711	726256	.	+	.	ID=gene842;Name=TK0829;Dbxref=GeneID:3235918;gbkey=Gene;locus_tag=TK0829	5.83333	9.33333	13.2	10	0.333333	5.78769	7.40658	4.16879	0.56285	-0.829177	0.767534	1
NC_006624.1	RefSeq	gene	726447	726650	.	+	.	ID=gene843;Name=TK0830;Dbxref=GeneID:3235919;gbkey=Gene;locus_tag=TK0830	22	57.0833	360	38	2	26.7799	27.1575	26.4024	0.972196	-0.0406811	0.975947	1
NC_006624.1	RefSeq	gene	726632	726790	.	+	.	ID=gene844;Name=TK0831;Dbxref=GeneID:3235920;gbkey=Gene;locus_tag=TK0831	40	69.5	149.7	71.5	0	40.9006	49.3772	32.424	0.656659	-0.606785	0.745153	1
NC_006624.1	RefSeq	gene	726884	727798	.	+	.	ID=gene845;Name=TK0832;Dbxref=GeneID:3234710;gbkey=Gene;locus_tag=TK0832	24.7	92	235.091	73.5909	2	36.7375	30.8607	42.6143	1.38086	0.465566	0.860375	1
NC_006624.1	RefSeq	gene	727893	729032	.	-	.	ID=gene846;Name=TK0833;Dbxref=GeneID:3234711;gbkey=Gene;locus_tag=TK0833	23.8333	72	66.0076	50.25	0.5	31.4883	29.6263	33.3504	1.1257	0.170823	0.981418	1
NC_006624.1	RefSeq	gene	729089	729667	.	-	.	ID=gene847;Name=TK0834;Dbxref=GeneID:3234712;gbkey=Gene;locus_tag=TK0834	8.5	27.5833	49.5	12	2.625	11.4225	9.87544	12.9696	1.31332	0.393215	0.929876	1
NC_006624.1	RefSeq	gene	729851	730996	.	+	.	ID=gene848;Name=TK0835;Dbxref=GeneID:3234713;gbkey=Gene;locus_tag=TK0835	31	82.25	80.1667	33.3333	6.5	38.1248	38.2673	37.9823	0.992553	-0.0107838	0.980962	1
NC_006624.1	RefSeq	gene	730968	731492	.	+	.	ID=gene849;Name=TK0836;Dbxref=GeneID:3235913;gbkey=Gene;locus_tag=TK0836	7.16667	22.8333	117	10	0	9.6473	8.64101	10.6536	1.23291	0.302068	0.973893	1
NC_006624.1	RefSeq	gene	731593	733992	.	+	.	ID=gene850;Name=TK0837;Dbxref=GeneID:3235914;gbkey=Gene;locus_tag=TK0837	194.393	86.2262	72.2667	44.6944	3.88889	139.657	239.479	39.8351	0.166341	-2.58779	0.193997	1
NC_006624.1	RefSeq	gene	734038	734343	.	+	.	ID=gene851;Name=TK0838;Dbxref=GeneID:3235915;gbkey=Gene;locus_tag=TK0838	55.5	39.3333	68.5	30.25	0	43.5964	69.1281	18.0648	0.261323	-1.93609	0.333772	1
NC_006624.1	RefSeq	gene	734356	734946	.	-	.	ID=gene852;Name=TK0839;Dbxref=GeneID:3235916;gbkey=Gene;locus_tag=TK0839	14	57.4167	28.6667	41.7	1	21.8422	17.282	26.4024	1.52774	0.611396	0.818341	1
NC_006624.1	RefSeq	gene	735072	735767	.	+	.	ID=gene853;Name=TK0840;Dbxref=GeneID:3235135;gbkey=Gene;locus_tag=TK0840	570.5	554.5	419.976	532	18	480.119	703.625	256.612	0.364701	-1.45522	0.441649	1
NC_006624.1	RefSeq	gene	735769	735948	.	+	.	ID=gene854;Name=TK0841;Dbxref=GeneID:3235136;gbkey=Gene;locus_tag=TK0841	3	2	30.8333	0.5	0	2.31484	3.70329	0.926399	0.250156	-1.9991	0.583233	1
NC_006624.1	RefSeq	gene	735972	737069	.	-	.	ID=gene855;Name=TK0842;Dbxref=GeneID:3235137;gbkey=Gene;locus_tag=TK0842	54.5	153.5	388.685	105.143	16	68.9959	66.6592	71.3327	1.07011	0.0977595	1	1
NC_006624.1	RefSeq	gene	737226	737690	.	+	.	ID=gene856;Name=TK0843;Dbxref=GeneID:3233734;gbkey=Gene;locus_tag=TK0843	163.091	389.533	578.667	110	8	190.93	201.212	180.648	0.897798	-0.155537	0.908071	1
NC_006624.1	RefSeq	gene	737829	739694	.	-	.	ID=gene857;Name=TK0844;Dbxref=GeneID:3233735;gbkey=Gene;locus_tag=TK0844	156	302.45	1335.83	175.333	10.5	166.229	192.571	139.886	0.726414	-0.461137	0.786721	1
NC_006624.1	RefSeq	gene	739694	740530	.	-	.	ID=gene858;Name=TK0845;Dbxref=GeneID:3233736;gbkey=Gene;locus_tag=TK0845	131	265.25	703.715	156.25	6	142.229	161.71	122.748	0.75906	-0.397714	0.812368	1
NC_006624.1	RefSeq	gene	740717	741301	.	+	.	ID=gene859;Name=TK0846;Dbxref=GeneID:3233737;gbkey=Gene;locus_tag=TK0846	13	45	149.958	25.6429	1	18.4458	16.0476	20.844	1.29889	0.377274	0.914324	1
NC_006624.1	RefSeq	gene	741336	741548	.	+	.	ID=gene860;Name=TK0847;Dbxref=GeneID:3235894;gbkey=Gene;locus_tag=TK0847	41	91.7	666.143	98.5	4	46.613	50.6116	42.6143	0.841987	-0.24813	0.882035	1
NC_006624.1	RefSeq	gene	741532	741852	.	+	.	ID=gene861;Name=TK0848;Dbxref=GeneID:3235895;gbkey=Gene;locus_tag=TK0848	153	132	7102.33	118	6	125.005	188.868	61.1423	0.323731	-1.62713	0.397859	1
NC_006624.1	RefSeq	gene	741936	742091	.	+	.	ID=gene862;Name=TK0849;Dbxref=GeneID:3235896;gbkey=Gene;locus_tag=TK0849	13	76.5	245.5	31.5	1	25.6254	16.0476	35.2031	2.19367	1.13335	0.620107	1
NC_006624.1	RefSeq	gene	742088	743383	.	+	.	ID=gene863;Name=TK0850;Dbxref=GeneID:3235897;gbkey=Gene;locus_tag=TK0850	1913.83	2344.33	8339.73	946	53	1724.22	2362.7	1085.74	0.459534	-1.12176	0.543544	1
NC_006624.1	RefSeq	gene	743440	743616	.	+	.	ID=gene864;Name=TK0851;Dbxref=GeneID:3235010;gbkey=Gene;locus_tag=TK0851	704.833	896	335.5	490.5	65	642.65	870.273	415.027	0.476892	-1.06826	0.562108	1
NC_006624.1	RefSeq	gene	743594	744601	.	-	.	ID=gene865;Name=TK0853;Dbxref=GeneID:3235012;gbkey=Gene;locus_tag=TK0853	68.625	160.75	371.083	106.433	4	79.8754	85.1756	74.5751	0.875545	-0.191747	0.898518	1
NC_006624.1	RefSeq	gene	744591	745379	.	+	.	ID=gene866;Name=TK0852;Dbxref=GeneID:3235011;gbkey=Gene;locus_tag=TK0852	19.5	41.8333	74.1667	20.0833	4	22.0715	24.6886	19.4544	0.78799	-0.34375	0.860829	1
NC_006624.1	RefSeq	gene	745382	746833	.	+	.	ID=gene867;Name=TK0854;Dbxref=GeneID:3235931;gbkey=Gene;locus_tag=TK0854	39	77.2727	197.333	41.577	2.25556	41.9046	48.1428	35.6663	0.740846	-0.432755	0.811184	1
NC_006624.1	RefSeq	gene	746830	747768	.	-	.	ID=gene868;Name=TK0855;Dbxref=GeneID:3235932;gbkey=Gene;locus_tag=TK0855	148.5	372.5	502.617	210	5.5	177.503	182.696	172.31	0.943154	-0.0844341	0.937335	1
NC_006624.1	RefSeq	gene	747773	748348	.	-	.	ID=gene869;Name=TK0856;Dbxref=GeneID:3235933;gbkey=Gene;locus_tag=TK0856	121	389.033	589.167	230	3.5	164.775	149.366	180.185	1.20633	0.270624	0.923946	1
NC_006624.1	RefSeq	gene	748345	749040	.	-	.	ID=gene870;Name=cobS;Dbxref=GeneID:3235934;gbkey=Gene;gene=cobS;locus_tag=TK0857	17	24	200.333	20	1	16.051	20.9853	11.1168	0.529741	-0.91664	0.660494	1
NC_006624.1	RefSeq	gene	749037	749450	.	-	.	ID=gene871;Name=TK0858;Dbxref=GeneID:3235927;gbkey=Gene;locus_tag=TK0858	6.5	22.8333	56.8333	10.5	0	9.03008	7.40658	10.6536	1.4384	0.52446	0.897583	1
NC_006624.1	RefSeq	gene	749447	749884	.	-	.	ID=gene872;Name=TK0859;Dbxref=GeneID:3235928;gbkey=Gene;locus_tag=TK0859	4.5	19	75.5	16	1.5	6.86925	4.93772	8.80079	1.78236	0.833788	0.81138	1
NC_006624.1	RefSeq	gene	749885	750118	.	-	.	ID=gene873;Name=TK0860;Dbxref=GeneID:3235929;gbkey=Gene;locus_tag=TK0860	31.5	62.6667	129.5	68.75	0.5	34.3417	39.5017	29.1816	0.738741	-0.43686	0.813461	1
NC_006624.1	RefSeq	gene	750215	750796	.	-	.	ID=gene874;Name=TK0861;Dbxref=GeneID:3235930;gbkey=Gene;locus_tag=TK0861	24.6667	46.8929	306.033	19.8611	2.42857	26.3156	30.8607	21.7704	0.705439	-0.503407	0.793928	1
NC_006624.1	RefSeq	gene	750793	751041	.	-	.	ID=gene875;Name=TK0862;Dbxref=GeneID:3235946;gbkey=Gene;locus_tag=TK0862	20.5	42	126.5	23.1667	2	22.0715	24.6886	19.4544	0.78799	-0.34375	0.860878	1
NC_006624.1	RefSeq	gene	751137	752021	.	+	.	ID=gene876;Name=cobD;Dbxref=GeneID:3235947;gbkey=Gene;gene=cobD;locus_tag=TK0863	3728.5	7445	979.533	2255.42	49	4025.24	4601.95	3448.52	0.74936	-0.41627	0.799906	1
NC_006624.1	RefSeq	gene	752006	752974	.	+	.	ID=gene877;Name=TK0864;Dbxref=GeneID:3235948;gbkey=Gene;locus_tag=TK0864	22.5	53	451.41	30.1667	1.83333	25.8535	27.1575	24.5496	0.903972	-0.145651	0.934631	1
NC_006624.1	RefSeq	gene	753062	754117	.	+	.	ID=gene878;Name=TK0865;Dbxref=GeneID:3235949;gbkey=Gene;locus_tag=TK0865	132	640.167	1722.08	148.167	20.6429	229.696	162.945	296.448	1.81931	0.863394	0.684205	1
NC_006624.1	RefSeq	gene	754173	755408	.	-	.	ID=gene879;Name=TK0866;Dbxref=GeneID:3235940;gbkey=Gene;locus_tag=TK0866	239.167	460.85	909.885	200	2.33333	254.282	295.029	213.535	0.723777	-0.466383	0.783147	1
NC_006624.1	RefSeq	gene	755503	756438	.	+	.	ID=gene880;Name=TK0867;Dbxref=GeneID:3235941;gbkey=Gene;locus_tag=TK0867	56.5	136.75	827.283	87	1	66.2932	69.1281	63.4583	0.917982	-0.123462	0.927887	1
NC_006624.1	RefSeq	gene	756484	756975	.	+	.	ID=gene881;Name=TK0868;Dbxref=GeneID:3235942;gbkey=Gene;locus_tag=TK0868	51.3429	118.533	879.286	99.1167	2	59.0383	62.9559	55.1207	0.875545	-0.191747	0.901539	1
NC_006624.1	RefSeq	gene	756965	757657	.	-	.	ID=gene882;Name=TK0869;Dbxref=GeneID:3235671;gbkey=Gene;locus_tag=TK0869	67.3333	130.5	472.5	125.5	9.5	71.4613	82.7068	60.2159	0.728065	-0.457861	0.793957	1
NC_006624.1	RefSeq	gene	757719	758456	.	-	.	ID=gene883;Name=thyX;Dbxref=GeneID:3235672;gbkey=Gene;gene=thyX;locus_tag=TK0870	50.5	110.5	747.583	72.75	7	56.3367	61.7215	50.9519	0.825514	-0.276636	0.868064	1
NC_006624.1	RefSeq	gene	758705	759652	.	+	.	ID=gene884;Name=TK0871;Dbxref=GeneID:3235673;gbkey=Gene;locus_tag=TK0871	223	141.333	830.725	125	5	170.294	275.278	65.3111	0.237255	-2.07549	0.288087	1
NC_006624.1	RefSeq	gene	759769	760698	.	+	.	ID=gene885;Name=TK0872;Dbxref=GeneID:3235674;gbkey=Gene;locus_tag=TK0872	266.143	873.679	823.749	656.75	14.5	366.597	328.358	404.836	1.23291	0.302068	0.908595	1
NC_006624.1	RefSeq	gene	760695	761678	.	-	.	ID=gene886;Name=TK0873;Dbxref=GeneID:3233997;gbkey=Gene;locus_tag=TK0873	41.5	82.9333	191.575	74.75	0	45.1458	51.846	38.4455	0.741533	-0.431417	0.810488	1
NC_006624.1	RefSeq	gene	761678	762253	.	-	.	ID=gene887;Name=TK0874;Dbxref=GeneID:3233998;gbkey=Gene;locus_tag=TK0874	177.5	266.25	462.25	258.5	14	171.47	219.728	123.211	0.560742	-0.83459	0.646616	1
NC_006624.1	RefSeq	gene	762334	763425	.	+	.	ID=gene888;Name=TK0875;Dbxref=GeneID:3233999;gbkey=Gene;locus_tag=TK0875	41.6429	89.869	811.293	80.3333	2.25	46.767	51.846	41.6879	0.804072	-0.314604	0.855526	1
NC_006624.1	RefSeq	gene	763403	764065	.	+	.	ID=gene889;Name=TK0876;Dbxref=GeneID:3234000;gbkey=Gene;locus_tag=TK0876	86.0333	130.208	210.167	117.25	4	83.1884	106.161	60.2159	0.567213	-0.818036	0.657625	1
NC_006624.1	RefSeq	gene	764191	765573	.	+	.	ID=gene890;Name=TK0877;Dbxref=GeneID:3234001;gbkey=Gene;locus_tag=TK0877	1686.2	1644.83	3122.54	986.067	37	1421.61	2081.25	761.963	0.366109	-1.44966	0.442081	1
NC_006624.1	RefSeq	gene	765644	766054	.	+	.	ID=gene891;Name=TK0878;Dbxref=GeneID:3234002;gbkey=Gene;locus_tag=TK0878	276	748.5	8274.67	595	22	343.588	340.703	346.473	1.01694	0.0242305	1	1
NC_006624.1	RefSeq	gene	766145	766690	.	+	.	ID=gene892;Name=TK0879;Dbxref=GeneID:3234003;gbkey=Gene;locus_tag=TK0879	23.1667	55.825	240.5	49.5	2	27.1655	28.3919	25.9392	0.913612	-0.130347	0.939567	1
NC_006624.1	RefSeq	gene	766701	767981	.	+	.	ID=gene893;Name=TK0880;Dbxref=GeneID:3234004;gbkey=Gene;locus_tag=TK0880	5	16.6583	152.083	18.3333	0	7.02327	6.17215	7.87439	1.27579	0.351395	0.977786	1
NC_006624.1	RefSeq	gene	767992	768441	.	+	.	ID=gene894;Name=TK0881;Dbxref=GeneID:3234600;gbkey=Gene;locus_tag=TK0881	5.14286	24.5	139.75	13.5	0	8.64447	6.17215	11.1168	1.80112	0.848895	0.785118	1
NC_006624.1	RefSeq	gene	768484	769350	.	+	.	ID=gene895;Name=TK0882;Dbxref=GeneID:3234601;gbkey=Gene;locus_tag=TK0882	13	58.3429	521.35	43.0909	3	21.4566	16.0476	26.8656	1.67412	0.743402	0.767473	1
NC_006624.1	RefSeq	gene	769475	769969	.	+	.	ID=gene896;Name=TK0883;Dbxref=GeneID:3234602;gbkey=Gene;locus_tag=TK0883	47.1429	46	269.083	32	2	39.6627	58.0182	21.3072	0.36725	-1.44517	0.463246	1
NC_006624.1	RefSeq	gene	769957	771276	.	+	.	ID=gene897;Name=TK0884;Dbxref=GeneID:3234603;gbkey=Gene;locus_tag=TK0884	62.8333	99.2333	1083.14	78	4	61.8129	77.7691	45.8567	0.589653	-0.762063	0.680763	1
NC_006624.1	RefSeq	gene	771290	771760	.	-	.	ID=gene898;Name=TK0885;Dbxref=GeneID:3235905;gbkey=Gene;locus_tag=TK0885	256	728.5	2059.83	341.5	44	326.612	316.014	337.209	1.06707	0.0936551	0.994953	1
NC_006624.1	RefSeq	gene	771827	773548	.	+	.	ID=gene899;Name=TK0886;Dbxref=GeneID:3235906;gbkey=Gene;locus_tag=TK0886	271.2	268.083	398.333	175.5	18.5	229.334	334.53	124.137	0.37108	-1.4302	0.450825	1
NC_006624.1	RefSeq	gene	773559	774824	.	+	.	ID=gene900;Name=TK0887;Dbxref=GeneID:3235907;gbkey=Gene;locus_tag=TK0887	49.5	94.0833	342.783	76	4.33333	52.6311	61.7215	43.5407	0.705439	-0.503407	0.780137	1
NC_006624.1	RefSeq	gene	774854	775096	.	+	.	ID=gene901;Name=TK0888;Dbxref=GeneID:3234332;gbkey=Gene;locus_tag=TK0888	16.75	47.625	154	33.5	2	21.6094	20.9853	22.2336	1.05948	0.0833602	1	1
NC_006624.1	RefSeq	gene	775093	775518	.	+	.	ID=gene902;Name=TK0889;Dbxref=GeneID:3234333;gbkey=Gene;locus_tag=TK0889	8.75	20.5	139	27	1	10.1869	11.1099	9.26399	0.833852	-0.262136	0.926104	1
NC_006624.1	RefSeq	gene	775500	776429	.	+	.	ID=gene903;Name=TK0890;Dbxref=GeneID:3234334;gbkey=Gene;locus_tag=TK0890	63.5	114.143	214.476	78.9762	3	65.9041	79.0035	52.8047	0.668385	-0.581249	0.747653	1
NC_006624.1	RefSeq	gene	776487	777650	.	+	.	ID=gene904;Name=TK0891;Dbxref=GeneID:3234335;gbkey=Gene;locus_tag=TK0891	122.667	255.167	471.75	198.5	14.5	134.975	151.835	118.116	0.777923	-0.362301	0.826607	1
NC_006624.1	RefSeq	gene	777625	778353	.	+	.	ID=gene905;Name=TK0892;Dbxref=GeneID:3234620;gbkey=Gene;locus_tag=TK0892	10.5	35.5	168.833	27.5	2	14.5097	12.3443	16.6752	1.35084	0.433857	0.902148	1
NC_006624.1	RefSeq	gene	778369	779418	.	+	.	ID=gene906;Name=TK0893;Dbxref=GeneID:3234621;gbkey=Gene;locus_tag=TK0893	256.833	955.667	854.71	1121.45	38.3333	380.033	317.248	442.819	1.39581	0.481103	0.834904	1
NC_006624.1	RefSeq	gene	779421	780254	.	+	.	ID=gene907;Name=TK0894;Dbxref=GeneID:3234622;gbkey=Gene;locus_tag=TK0894	106.833	105.792	2912.25	71	8.33333	90.5915	132.084	49.0991	0.371727	-1.42769	0.456451	1
NC_006624.1	RefSeq	gene	780445	782283	.	+	.	ID=gene908;Name=TK0895;Dbxref=GeneID:3234623;gbkey=Gene;locus_tag=TK0895	14033.5	40299.8	21183.3	19714.3	1336	17995.5	17324	18666.9	1.07752	0.107714	0.987272	1
NC_006624.1	RefSeq	gene	782336	783115	.	+	.	ID=gene909;Name=TK0896;Dbxref=GeneID:3234053;gbkey=Gene;locus_tag=TK0896	65	202.5	1438.5	146.5	9	86.9021	80.2379	93.5663	1.16611	0.221704	0.947634	1
NC_006624.1	RefSeq	gene	783105	784850	.	-	.	ID=gene910;Name=TK0897;Dbxref=GeneID:3234054;gbkey=Gene;locus_tag=TK0897	326.815	1518.67	2820.64	1544.33	25.5	553.629	403.658	703.6	1.74306	0.80162	0.705688	1
NC_006624.1	RefSeq	gene	784911	785417	.	+	.	ID=gene911;Name=TK0898;Dbxref=GeneID:3234055;gbkey=Gene;locus_tag=TK0898	128.5	301.4	167.292	224.5	13	148.715	158.007	139.423	0.882385	-0.18052	0.898976	1
NC_006624.1	RefSeq	gene	785389	786228	.	-	.	ID=gene912;Name=ksgA;Dbxref=GeneID:3234056;gbkey=Gene;gene=ksgA;locus_tag=TK0899	62	114	609.367	95	2.7	64.6697	76.5346	52.8047	0.689945	-0.535446	0.765147	1
NC_006624.1	RefSeq	gene	786225	786845	.	-	.	ID=gene913;Name=TK0900;Dbxref=GeneID:3235060;gbkey=Gene;locus_tag=TK0900	284.167	577.333	1159.7	427	21.5	308.922	350.578	267.266	0.762358	-0.391459	0.811959	1
NC_006624.1	RefSeq	gene	786934	787281	.	-	.	ID=gene914;Name=TK0901;Dbxref=GeneID:3235061;gbkey=Gene;locus_tag=TK0901	59	201	1103.5	145.5	9.5	82.9672	72.8313	93.1031	1.27834	0.354269	0.893824	1
NC_006624.1	RefSeq	gene	787284	787580	.	-	.	ID=gene915;Name=TK0902;Dbxref=GeneID:3235062;gbkey=Gene;locus_tag=TK0902	37	122.333	1126.5	85.4167	4.5	51.0921	45.6739	56.5103	1.23726	0.307144	0.918236	1
NC_006624.1	RefSeq	gene	787750	788931	.	-	.	ID=gene916;Name=TK0903;Dbxref=GeneID:3235063;gbkey=Gene;locus_tag=TK0903	48.25	112.811	446	46	2.5	55.7971	59.2526	52.3415	0.883362	-0.178923	0.907434	1
NC_006624.1	RefSeq	gene	788976	789269	.	+	.	ID=gene917;Name=TK0904;Dbxref=GeneID:3233974;gbkey=Gene;locus_tag=TK0904	3081.83	8290.5	3048.33	7455.33	83.5	3822.22	3804.51	3839.92	1.00931	0.0133657	1	1
NC_006624.1	RefSeq	gene	789318	789866	.	-	.	ID=gene918;Name=TK0905;Dbxref=GeneID:3233975;gbkey=Gene;locus_tag=TK0905	163.792	291.5	275.5	294.5	8.5	168.85	202.446	135.254	0.668099	-0.581867	0.740199	1
NC_006624.1	RefSeq	gene	789853	790446	.	-	.	ID=gene919;Name=TK0906;Dbxref=GeneID:3233976;gbkey=Gene;locus_tag=TK0906	201.708	329.417	203.292	343.75	9.5	200.874	249.355	152.393	0.611148	-0.710407	0.691204	1
NC_006624.1	RefSeq	gene	790439	791059	.	-	.	ID=gene920;Name=TK0907;Dbxref=GeneID:3233977;gbkey=Gene;locus_tag=TK0907	23.625	20.75	120.033	11.45	1	19.6767	29.6263	9.72719	0.328329	-1.60678	0.437905	1
NC_006624.1	RefSeq	gene	791148	792470	.	+	.	ID=gene921;Name=TK0908;Dbxref=GeneID:3235851;gbkey=Gene;locus_tag=TK0908	64.9242	133.601	744.15	58.3977	3	71.1533	80.2379	62.0687	0.773558	-0.370418	0.828277	1
NC_006624.1	RefSeq	gene	792470	792676	.	+	.	ID=gene922;Name=TK0909;Dbxref=GeneID:3235852;gbkey=Gene;locus_tag=TK0909	9	14.7083	167.5	10.75	0.5	9.02893	11.1099	6.94799	0.625389	-0.677174	0.778665	1
NC_006624.1	RefSeq	gene	792666	793115	.	+	.	ID=gene923;Name=TK0910;Dbxref=GeneID:3235853;gbkey=Gene;locus_tag=TK0910	9	16.2909	138.091	10.75	1	9.26053	11.1099	7.41119	0.667082	-0.584065	0.810782	1
NC_006624.1	RefSeq	gene	793112	795001	.	+	.	ID=gene924;Name=TK0911;Dbxref=GeneID:3235000;gbkey=Gene;locus_tag=TK0911	59.1111	134.186	960.235	99.0909	3.33333	67.45	72.8313	62.0687	0.852225	-0.230693	0.884404	1
NC_006624.1	RefSeq	gene	795045	795545	.	+	.	ID=gene925;Name=TK0912;Dbxref=GeneID:3235001;gbkey=Gene;locus_tag=TK0912	14	34.6667	176.5	17	1.5	16.747	17.282	16.212	0.938084	-0.0922114	0.969228	1
NC_006624.1	RefSeq	gene	795711	796226	.	+	.	ID=gene926;Name=TK0913;Dbxref=GeneID:3235002;gbkey=Gene;locus_tag=TK0913	72	61	113	77.3333	27	58.567	88.8789	28.2552	0.317906	-1.65333	0.39798	1
NC_006624.1	RefSeq	gene	796311	797537	.	-	.	ID=gene927;Name=TK0914;Dbxref=GeneID:3235003;gbkey=Gene;locus_tag=TK0914	120.25	149	1929.4	145.722	8.5	108.574	148.132	69.0167	0.465915	-1.10186	0.556953	1
NC_006624.1	RefSeq	gene	797553	798299	.	-	.	ID=gene928;Name=TK0915;Dbxref=GeneID:3234057;gbkey=Gene;locus_tag=TK0915	201	462.5	5869.31	372.5	26.5	231.059	248.12	213.998	0.862477	-0.213442	0.883899	1
NC_006624.1	RefSeq	gene	798483	799535	.	+	.	ID=gene929;Name=tdh;Dbxref=GeneID:3234058;gbkey=Gene;gene=tdh;locus_tag=TK0916	448	498	2509.57	489.5	49	391.849	553.024	230.673	0.417112	-1.26149	0.500318	1
NC_006624.1	RefSeq	gene	799611	799859	.	+	.	ID=gene930;Name=TK0917;Dbxref=GeneID:3234059;gbkey=Gene;locus_tag=TK0917	58.6429	100.033	304.033	72.1429	17.5	59.5756	72.8313	46.3199	0.635989	-0.652926	0.721559	1
NC_006624.1	RefSeq	gene	799843	800328	.	+	.	ID=gene931;Name=TK0918;Dbxref=GeneID:3234060;gbkey=Gene;locus_tag=TK0918	46	70.8333	487.542	68.5	2.83333	44.8355	56.7838	32.8872	0.579165	-0.787954	0.6762	1
NC_006624.1	RefSeq	gene	800325	800426	.	-	.	ID=gene932;Name=TK0919;Dbxref=GeneID:3235099;gbkey=Gene;locus_tag=TK0919	3.33333	12.75	13.1111	7.5	0	4.86244	3.70329	6.02159	1.62601	0.701338	0.898435	1
NC_006624.1	RefSeq	gene	800516	800707	.	-	.	ID=gene933;Name=TK0920;Dbxref=GeneID:3235100;gbkey=Gene;locus_tag=TK0920	10	19.3333	29.1429	9.2	3	10.5725	12.3443	8.80079	0.712944	-0.48814	0.838065	1
NC_006624.1	RefSeq	gene	800920	802425	.	+	.	ID=gene934;Name=pheS;Dbxref=GeneID:3235101;gbkey=Gene;gene=pheS;locus_tag=TK0921	100	196.2	1658.95	125.05	11	107.115	123.443	90.7871	0.735458	-0.443286	0.796122	1
NC_006624.1	RefSeq	gene	802437	802673	.	+	.	ID=gene935;Name=TK0922;Dbxref=GeneID:3235102;gbkey=Gene;locus_tag=TK0922	22.5	21.5	225.5	16	0	18.6739	27.1575	10.1904	0.375233	-1.41414	0.49408	1
NC_006624.1	RefSeq	gene	802673	802891	.	+	.	ID=gene936;Name=TK0923;Dbxref=GeneID:3235402;gbkey=Gene;locus_tag=TK0923	4	15.6667	418	15.5	1	6.17445	4.93772	7.41119	1.50093	0.58586	0.905818	1
NC_006624.1	RefSeq	gene	802855	803298	.	+	.	ID=gene937;Name=TK0924;Dbxref=GeneID:3235403;gbkey=Gene;locus_tag=TK0924	16.8333	43.6667	263	30.5714	1	20.683	20.9853	20.3808	0.971193	-0.0421707	0.982199	1
NC_006624.1	RefSeq	gene	803304	805028	.	+	.	ID=gene938;Name=pheT;Dbxref=GeneID:3235404;gbkey=Gene;gene=pheT;locus_tag=TK0925	153.5	256.243	2293.38	153.655	10.2	154.341	190.102	118.579	0.623765	-0.680926	0.703195	1
NC_006624.1	RefSeq	gene	805023	805181	.	-	.	ID=gene939;Name=TK0926;Dbxref=GeneID:3235405;gbkey=Gene;locus_tag=TK0926	9	11	15	1.5	1	8.10253	11.1099	5.09519	0.458619	-1.12463	0.636474	1
NC_006624.1	RefSeq	gene	805266	806069	.	+	.	ID=gene940;Name=truA;Dbxref=GeneID:3233933;gbkey=Gene;gene=truA;gene_synonym=hisT;locus_tag=TK0927	248.429	678.75	1050.5	441.31	46.5	310.325	306.139	314.512	1.02735	0.038932	1	1
NC_006624.1	RefSeq	gene	806025	807410	.	-	.	ID=gene941;Name=TK0928;Dbxref=GeneID:3233934;gbkey=Gene;locus_tag=TK0928	118.726	515	1573.85	320.839	13	192.722	146.897	238.548	1.62391	0.699471	0.749083	1
NC_006624.1	RefSeq	gene	807481	808746	.	+	.	ID=gene942;Name=TK0929;Dbxref=GeneID:3233935;gbkey=Gene;locus_tag=TK0929	80.3929	196.333	585.2	118.083	7.5	94.7707	98.7544	90.7871	0.919322	-0.121358	0.925649	1
NC_006624.1	RefSeq	gene	808747	809577	.	-	.	ID=gene943;Name=TK0930;Dbxref=GeneID:3233936;gbkey=Gene;locus_tag=TK0930	29.5	94.5333	770.837	80.3333	1.5	40.5184	37.0329	44.0039	1.18824	0.248826	0.945273	1
NC_006624.1	RefSeq	gene	809673	810848	.	-	.	ID=gene944;Name=TK0931;Dbxref=GeneID:3233937;gbkey=Gene;locus_tag=TK0931	140	250.4	7925.12	226.5	12	144.31	172.82	115.8	0.67006	-0.577638	0.742363	1
NC_006624.1	RefSeq	gene	810848	811258	.	-	.	ID=gene945;Name=TK0932;Dbxref=GeneID:3235357;gbkey=Gene;locus_tag=TK0932	10	37	32	9.5	5	14.7413	12.3443	17.1384	1.38836	0.473386	0.886472	1
NC_006624.1	RefSeq	gene	811392	811607	.	+	.	ID=gene946;Name=TK0933;Dbxref=GeneID:3235358;gbkey=Gene;locus_tag=TK0933	5.5	33.5	136.7	15.2	1.5	11.5777	7.40658	15.7488	2.12632	1.08836	0.67935	1
NC_006624.1	RefSeq	gene	811618	812352	.	+	.	ID=gene947;Name=TK0934;Dbxref=GeneID:3235359;gbkey=Gene;locus_tag=TK0934	9.66667	50.9	398.392	29.2	0.833333	17.9837	12.3443	23.6232	1.91369	0.936358	0.704421	1
NC_006624.1	RefSeq	gene	812636	813649	.	+	.	ID=gene948;Name=TK0935;Dbxref=GeneID:3235360;gbkey=Gene;locus_tag=TK0935	21.5	69.8333	181.5	125.833	2.5	29.7907	27.1575	32.424	1.19392	0.255712	0.948371	1
NC_006624.1	RefSeq	gene	813662	814114	.	+	.	ID=gene949;Name=TK0936;Dbxref=GeneID:3235529;gbkey=Gene;locus_tag=TK0936	12	17.8333	69.5	16	0.5	11.5754	14.8132	8.33759	0.56285	-0.829177	0.709513	1
NC_006624.1	RefSeq	gene	814117	816420	.	+	.	ID=gene950;Name=TK0937;Dbxref=GeneID:3235530;gbkey=Gene;locus_tag=TK0937	13.8333	46.5	136.736	52.6667	1	19.2946	17.282	21.3072	1.23291	0.302068	0.941953	1
NC_006624.1	RefSeq	gene	816502	816651	.	+	.	ID=gene951;Name=TK0938;Dbxref=GeneID:3235531;gbkey=Gene;locus_tag=TK0938	60.125	287	415.5	578	14	103.502	74.0658	132.938	1.79487	0.843877	0.696739	1
NC_006624.1	RefSeq	gene	816755	817729	.	+	.	ID=gene952;Name=TK0939;Dbxref=GeneID:3235532;gbkey=Gene;locus_tag=TK0939	17.6667	31.3667	203.408	20.4583	2	18.2895	22.2197	14.3592	0.646235	-0.629868	0.758088	1
NC_006624.1	RefSeq	gene	817729	818520	.	+	.	ID=gene953;Name=TK0940;Dbxref=GeneID:3234448;gbkey=Gene;locus_tag=TK0940	35.6667	38.75	265.792	67.575	6.5	31.2521	44.4395	18.0648	0.406503	-1.29866	0.511813	1
NC_006624.1	RefSeq	gene	818624	819469	.	+	.	ID=gene954;Name=TK0941;Dbxref=GeneID:3234449;gbkey=Gene;locus_tag=TK0941	18.5	47.0833	225.333	30.5833	3	21.9951	22.2197	21.7704	0.979776	-0.0294757	0.985518	1
NC_006624.1	RefSeq	gene	819476	820396	.	+	.	ID=gene955;Name=TK0942;Dbxref=GeneID:3234450;gbkey=Gene;locus_tag=TK0942	19	44	197	35	7.5	21.9175	23.4542	20.3808	0.868962	-0.202635	0.916418	1
NC_006624.1	RefSeq	gene	820411	821142	.	-	.	ID=gene956;Name=TK0943;Dbxref=GeneID:3234451;gbkey=Gene;locus_tag=TK0943	657.333	440.155	9547.03	576.45	25.5	507.414	811.02	203.808	0.251298	-1.99253	0.303158	1
NC_006624.1	RefSeq	gene	821147	822571	.	-	.	ID=gene957;Name=TK0944;Dbxref=GeneID:3234452;gbkey=Gene;locus_tag=TK0944	373.5	554.167	2497.33	491	89	359.145	461.677	256.612	0.555827	-0.847292	0.639527	1
NC_006624.1	RefSeq	gene	822811	823515	.	-	.	ID=gene958;Name=TK0945;Dbxref=GeneID:3234234;gbkey=Gene;locus_tag=TK0945	507.333	638.333	648.593	503.5	17	460.688	625.856	295.521	0.472187	-1.08257	0.557871	1
NC_006624.1	RefSeq	gene	823600	824022	.	+	.	ID=gene959;Name=TK0946;Dbxref=GeneID:3234235;gbkey=Gene;locus_tag=TK0946	48.5	121.5	1004	63	10	57.8815	59.2526	56.5103	0.953718	-0.0683647	0.951742	1
NC_006624.1	RefSeq	gene	824016	825197	.	-	.	ID=gene960;Name=TK0947;Dbxref=GeneID:3234236;gbkey=Gene;locus_tag=TK0947	658.25	945.393	3156.98	1144	54.5	624.989	812.255	437.723	0.538899	-0.891913	0.622754	1
NC_006624.1	RefSeq	gene	825267	826286	.	-	.	ID=gene961;Name=TK0948;Dbxref=GeneID:3234237;gbkey=Gene;locus_tag=TK0948	42.3333	178.369	800.867	100	10	67.1478	51.846	82.4495	1.59028	0.669277	0.769504	1
NC_006624.1	RefSeq	gene	826380	827414	.	-	.	ID=gene962;Name=TK0949;Dbxref=GeneID:3234238;gbkey=Gene;locus_tag=TK0949	182.944	487.833	894.843	332.833	29.1429	225.971	225.901	226.041	1.00062	0.000897996	1	1
NC_006624.1	RefSeq	gene	827436	828887	.	-	.	ID=gene963;Name=TK0950;Dbxref=GeneID:3234402;gbkey=Gene;locus_tag=TK0950	56.5	191.124	1514.75	227.811	3	78.7996	69.1281	88.4711	1.27981	0.355934	0.893578	1
NC_006624.1	RefSeq	gene	828986	829729	.	-	.	ID=gene964;Name=TK0951;Dbxref=GeneID:3234403;gbkey=Gene;locus_tag=TK0951	41.5	67.1944	368	47	14.3333	41.4402	51.846	31.0344	0.598587	-0.740368	0.694689	1
NC_006624.1	RefSeq	gene	829726	830463	.	-	.	ID=gene965;Name=TK0952;Dbxref=GeneID:3234404;gbkey=Gene;locus_tag=TK0952	39	96.5	520	38	0	46.3049	48.1428	44.4671	0.923652	-0.114579	0.935888	1
NC_006624.1	RefSeq	gene	830561	832369	.	+	.	ID=gene966;Name=TK0953;Dbxref=GeneID:3234405;gbkey=Gene;locus_tag=TK0953	103.472	177	1493.69	81.45	4	104.566	127.146	81.9863	0.644819	-0.633034	0.723539	1
NC_006624.1	RefSeq	gene	832470	833036	.	+	.	ID=gene967;Name=maf;Dbxref=GeneID:3234406;gbkey=Gene;gene=maf;locus_tag=TK0954	29	80	162	40	2.2	36.4272	35.7985	37.0559	1.03513	0.0498076	1	1
NC_006624.1	RefSeq	gene	836011	837252	.	-	.	ID=gene968;Name=TK0955;Dbxref=GeneID:3235719;gbkey=Gene;locus_tag=TK0955	933.056	897	6638.63	1444.75	28	783.606	1151.72	415.49	0.360755	-1.47091	0.436365	1
NC_006624.1	RefSeq	gene	837336	837602	.	-	.	ID=gene969;Name=TK0956;Dbxref=GeneID:3235720;gbkey=Gene;locus_tag=TK0956	4.33333	14.2	88.4	6.5	0	5.71125	4.93772	6.48479	1.31332	0.393215	0.981602	1
NC_006624.1	RefSeq	gene	837648	839630	.	-	.	ID=gene970;Name=TK0957;Dbxref=GeneID:3235721;gbkey=Gene;locus_tag=TK0957	16	96.6667	389.543	53.1048	4	32.3406	19.7509	44.9303	2.27485	1.18577	0.5932	1
NC_006624.1	RefSeq	gene	839650	839883	.	-	.	ID=gene971;Name=TK0958;Dbxref=GeneID:3235722;gbkey=Gene;locus_tag=TK0958	2	30	114.5	5	3.33333	8.18242	2.46886	13.896	5.6285	2.49275	0.353908	1
NC_006624.1	RefSeq	gene	840107	840472	.	+	.	ID=gene972;Name=TK0959;Dbxref=GeneID:3235723;gbkey=Gene;locus_tag=TK0959	1213.5	2007.5	2313.63	1666	49	1214.35	1498.6	930.104	0.62065	-0.688149	0.696094	1
NC_006624.1	RefSeq	gene	840504	841322	.	+	.	ID=gene973;Name=TK0960;Dbxref=GeneID:3233766;gbkey=Gene;locus_tag=TK0960	396.333	685.393	703.943	479.583	15	403.063	488.834	317.292	0.649078	-0.623536	0.721678	1
NC_006624.1	RefSeq	gene	841294	842289	.	+	.	ID=gene974;Name=TK0961;Dbxref=GeneID:3233767;gbkey=Gene;locus_tag=TK0961	22.5	35.9444	212.467	21.8095	2	21.9163	27.1575	16.6752	0.614018	-0.703646	0.724471	1
NC_006624.1	RefSeq	gene	842315	842629	.	+	.	ID=gene975;Name=TK0962;Dbxref=GeneID:3233768;gbkey=Gene;locus_tag=TK0962	446.6	797.511	1125.85	574.8	26.5	460.712	551.79	369.633	0.66988	-0.578026	0.738691	1
NC_006624.1	RefSeq	gene	842626	843000	.	+	.	ID=gene976;Name=TK0963;Dbxref=GeneID:3233769;gbkey=Gene;locus_tag=TK0963	159.5	173.333	398.833	165	4.5	138.821	197.509	80.1335	0.405721	-1.30144	0.491921	1
NC_006624.1	RefSeq	gene	842987	844060	.	-	.	ID=gene977;Name=TK0964;Dbxref=GeneID:3233770;gbkey=Gene;locus_tag=TK0964	108	148.893	831.361	114.25	6	101.168	133.318	69.0167	0.517683	-0.949858	0.60917	1
NC_006624.1	RefSeq	gene	844072	844332	.	-	.	ID=gene978;Name=TK0965;Dbxref=GeneID:3234409;gbkey=Gene;locus_tag=TK0965	15.5	37	358.667	27.5	2	18.4446	19.7509	17.1384	0.867727	-0.204686	0.921179	1
NC_006624.1	RefSeq	gene	844322	844519	.	-	.	ID=gene979;Name=TK0966;Dbxref=GeneID:3234410;gbkey=Gene;locus_tag=TK0966	86.5	145.583	721	64	1.5	86.894	106.161	67.6271	0.637024	-0.65058	0.718578	1
NC_006624.1	RefSeq	gene	844599	845645	.	-	.	ID=gene980;Name=TK0967;Dbxref=GeneID:3234411;gbkey=Gene;locus_tag=TK0967	321.5	357.583	1288.37	294.536	19	281.656	397.486	165.825	0.417185	-1.26124	0.501267	1
NC_006624.1	RefSeq	gene	845736	846389	.	+	.	ID=gene981;Name=TK0968;Dbxref=GeneID:3234412;gbkey=Gene;locus_tag=TK0968	415.5	703	811.682	1022.98	24.3333	419.576	513.523	325.629	0.634109	-0.657198	0.708901	1
NC_006624.1	RefSeq	gene	846469	846729	.	+	.	ID=gene982;Name=TK0969;Dbxref=GeneID:3234413;gbkey=Gene;locus_tag=TK0969	539	1769.12	1616.25	1322.5	52	742.379	665.358	819.4	1.23152	0.300437	0.908263	1
NC_006624.1	RefSeq	gene	846775	847905	.	+	.	ID=gene983;Name=TK0970;Dbxref=GeneID:3235574;gbkey=Gene;locus_tag=TK0970	49.5	123.367	424.015	86.5	3.5	59.3475	61.7215	56.9735	0.923074	-0.115481	0.932329	1
NC_006624.1	RefSeq	gene	847898	848992	.	+	.	ID=gene984;Name=TK0971;Dbxref=GeneID:3235575;gbkey=Gene;locus_tag=TK0971	16.3333	55.8333	204.7	46.7833	2	22.845	19.7509	25.9392	1.31332	0.393215	0.900801	1
NC_006624.1	RefSeq	gene	848989	849390	.	-	.	ID=gene985;Name=TK0972;Dbxref=GeneID:3235576;gbkey=Gene;locus_tag=TK0972	81.5	117	230.458	74.5	1	77.7088	101.223	54.1943	0.535394	-0.901327	0.628856	1
NC_006624.1	RefSeq	gene	849377	849598	.	-	.	ID=gene986;Name=TK0973;Dbxref=GeneID:3235577;gbkey=Gene;locus_tag=TK0973	7	41.6667	206.583	28	1	14.0477	8.64101	19.4544	2.2514	1.17082	0.637975	1
NC_006624.1	RefSeq	gene	849671	851038	.	-	.	ID=gene987;Name=TK0974;Dbxref=GeneID:3235578;gbkey=Gene;locus_tag=TK0974	274	2531.08	5618.93	1414.53	30	755.296	338.234	1172.36	3.46612	1.79332	0.368739	1
NC_006624.1	RefSeq	gene	851136	851327	.	-	.	ID=gene988;Name=rpl37e;Dbxref=GeneID:3235342;gbkey=Gene;gene=rpl37e;locus_tag=TK0975	165.125	623.5	5932.5	495	9	246.359	203.681	289.036	1.41906	0.504941	0.826285	1
NC_006624.1	RefSeq	gene	851348	851578	.	-	.	ID=gene989;Name=TK0976;Dbxref=GeneID:3235343;gbkey=Gene;locus_tag=TK0976	346	1282.14	10782.4	729.643	24	510.467	427.113	593.822	1.39032	0.475413	0.836665	1
NC_006624.1	RefSeq	gene	851740	854037	.	+	.	ID=gene990;Name=TK0977;Dbxref=GeneID:3235344;gbkey=Gene;locus_tag=TK0977	38	109.043	97.25	53.4444	2.92857	48.6985	46.9083	50.4887	1.07633	0.106117	1	1
NC_006624.1	RefSeq	gene	854131	855843	.	+	.	ID=gene991;Name=TK0978;Dbxref=GeneID:3235345;gbkey=Gene;locus_tag=TK0978	79.5	151.7	1097.12	107.083	2	84.5803	98.7544	70.4063	0.712944	-0.48814	0.78059	1
NC_006624.1	RefSeq	gene	855890	856654	.	+	.	ID=gene992;Name=TK0979;Dbxref=GeneID:3235346;gbkey=Gene;locus_tag=TK0979	31.3333	75.5	742.417	57.1667	0.5	36.7352	38.2673	35.2031	0.919927	-0.120408	0.937251	1
NC_006624.1	RefSeq	gene	856639	857154	.	-	.	ID=gene993;Name=TK0980;Dbxref=GeneID:3234698;gbkey=Gene;locus_tag=TK0980	495.5	317.5	349.167	490.325	14	379.787	612.277	147.297	0.240573	-2.05545	0.289915	1
NC_006624.1	RefSeq	gene	857234	858229	.	+	.	ID=gene994;Name=TK0981;Dbxref=GeneID:3234699;gbkey=Gene;locus_tag=TK0981	377.5	795.726	719.576	467.333	29	417.661	466.614	368.707	0.790174	-0.339757	0.831829	1
NC_006624.1	RefSeq	gene	858631	858936	.	+	.	ID=gene995;Name=TK0982;Dbxref=GeneID:3234700;gbkey=Gene;locus_tag=TK0982	104	270.5	914.8	245	14	126.722	128.381	125.064	0.974164	-0.0377636	0.957971	1
NC_006624.1	RefSeq	gene	859206	860342	.	+	.	ID=gene996;Name=TK0983;Dbxref=GeneID:3234701;gbkey=Gene;locus_tag=TK0983	73.5	232.75	143.5	179.333	5	99.6366	91.3478	107.925	1.18148	0.240593	0.939027	1
NC_006624.1	RefSeq	gene	860406	861053	.	-	.	ID=gene997;Name=TK0984;Dbxref=GeneID:3234702;gbkey=Gene;locus_tag=TK0984	214.5	166.5	757.326	120.533	4	170.53	264.168	76.8911	0.291069	-1.78057	0.356813	1
NC_006624.1	RefSeq	gene	861135	862547	.	-	.	ID=gene998;Name=TK0985;Dbxref=GeneID:3233687;gbkey=Gene;locus_tag=TK0985	844.333	2525.83	4454.28	1329	73	1105.95	1041.86	1170.04	1.12303	0.1674	0.963071	1
NC_006624.1	RefSeq	gene	862731	864023	.	-	.	ID=gene999;Name=TK0986;Dbxref=GeneID:3233688;gbkey=Gene;locus_tag=TK0986	155.833	213.7	157.611	83	1	145.848	192.571	99.1247	0.514743	-0.958075	0.604249	1
NC_006624.1	RefSeq	gene	864123	864821	.	-	.	ID=gene1000;Name=TK0987;Dbxref=GeneID:3233689;gbkey=Gene;locus_tag=TK0987	21.5	68.8333	174.2	51	0	29.5591	27.1575	31.9608	1.17687	0.234953	0.957016	1
NC_006624.1	RefSeq	gene	864893	865456	.	+	.	ID=gene1001;Name=TK0988;Dbxref=GeneID:3233690;gbkey=Gene;locus_tag=TK0988	34.5	61.75	46.1667	53.75	1	35.3445	41.9706	28.7184	0.684249	-0.547406	0.770621	1
NC_006624.1	RefSeq	gene	865491	866336	.	+	.	ID=gene1002;Name=TK0989;Dbxref=GeneID:3233691;gbkey=Gene;locus_tag=TK0989	83	249.833	393.444	102.733	0.5	109.129	102.458	115.8	1.13022	0.176605	0.96471	1
NC_006624.1	RefSeq	gene	866527	868314	.	+	.	ID=gene1003;Name=TK0990;Dbxref=GeneID:3235231;gbkey=Gene;locus_tag=TK0990	319.333	541.1	886.417	305.667	32	322.187	393.783	250.591	0.636368	-0.652067	0.711406	1
NC_006624.1	RefSeq	gene	868484	870223	.	+	.	ID=gene1004;Name=TK0991;Dbxref=GeneID:3235232;gbkey=Gene;locus_tag=TK0991	454.167	346	1597.87	1192	33.8929	360.349	560.431	160.267	0.285971	-1.80606	0.347823	1
NC_006624.1	RefSeq	gene	870264	870548	.	+	.	ID=gene1005;Name=TK0992;Dbxref=GeneID:3235233;gbkey=Gene;locus_tag=TK0992	5	8.83333	88.8333	19.5	0	5.17047	6.17215	4.16879	0.67542	-0.566143	0.868302	1
NC_006624.1	RefSeq	gene	870560	870841	.	+	.	ID=gene1006;Name=TK0993;Dbxref=GeneID:3235234;gbkey=Gene;locus_tag=TK0993	12.5	30.7	35.1778	19.5	1	14.5862	14.8132	14.3592	0.969353	-0.0449057	0.993141	1
NC_006624.1	RefSeq	gene	870852	871847	.	+	.	ID=gene1007;Name=TK0994;Dbxref=GeneID:3235235;gbkey=Gene;locus_tag=TK0994	21.0833	28.3333	155.976	24.0667	2.58333	19.4463	25.923	12.9696	0.500311	-0.999102	0.624163	1
NC_006624.1	RefSeq	gene	871837	872121	.	+	.	ID=gene1008;Name=TK0995;Dbxref=GeneID:3235236;gbkey=Gene;locus_tag=TK0995	16	16.1667	88.1667	11.75	0	13.581	19.7509	7.41119	0.375233	-1.41414	0.51058	1
NC_006624.1	RefSeq	gene	872123	872776	.	+	.	ID=gene1009;Name=TK0996;Dbxref=GeneID:3234327;gbkey=Gene;locus_tag=TK0996	16	29.7778	112.383	26	1.66667	16.8234	19.7509	13.896	0.703563	-0.507249	0.807574	1
NC_006624.1	RefSeq	gene	872843	873118	.	+	.	ID=gene1010;Name=TK0997;Dbxref=GeneID:3234328;gbkey=Gene;locus_tag=TK0997	23.5	38.5	74.2917	44.25	1.5	23.6139	29.6263	17.6016	0.59412	-0.751174	0.70506	1
NC_006624.1	RefSeq	gene	873115	873522	.	+	.	ID=gene1011;Name=TK0998;Dbxref=GeneID:3234329;gbkey=Gene;locus_tag=TK0998	21.5	40.5	79.3333	38	2.5	22.8427	27.1575	18.528	0.682243	-0.551643	0.780005	1
NC_006624.1	RefSeq	gene	873525	874307	.	+	.	ID=gene1012;Name=TK0999;Dbxref=GeneID:3234330;gbkey=Gene;locus_tag=TK0999	14	29.5	195.924	33.3333	4	15.589	17.282	13.896	0.804072	-0.314604	0.884441	1
NC_006624.1	RefSeq	gene	874708	874941	.	+	.	ID=gene1013;Name=TK1000;Dbxref=GeneID:3234331;gbkey=Gene;locus_tag=TK1000	0	2.25	1.25	2	0	0.463199	0	0.926399	Inf	Inf	1	1
NC_006624.1	RefSeq	gene	875023	875841	.	+	.	ID=gene1014;Name=TK1001;Dbxref=GeneID:3234314;gbkey=Gene;locus_tag=TK1001	81.9167	190.25	125.333	135.75	3	94.6155	101.223	88.0079	0.869443	-0.201836	0.89311	1
NC_006624.1	RefSeq	gene	875838	876857	.	-	.	ID=gene1015;Name=TK1002;Dbxref=GeneID:3234315;gbkey=Gene;locus_tag=TK1002	457.333	2345.33	954.367	1189	33	825.168	564.134	1086.2	1.92543	0.945182	0.649784	1
NC_006624.1	RefSeq	gene	876967	877236	.	+	.	ID=gene1016;Name=TK1003;Dbxref=GeneID:3234316;gbkey=Gene;locus_tag=TK1003	79.5	39	91	44.5	9	58.4096	98.7544	18.0648	0.182926	-2.45067	0.223466	1
NC_006624.1	RefSeq	gene	877272	878198	.	+	.	ID=gene1017;Name=TK1004;Dbxref=GeneID:3234317;gbkey=Gene;locus_tag=TK1004	3735.5	1779.75	2012.42	1306.14	18	2718.16	4611.83	824.495	0.178778	-2.48376	0.205746	1
NC_006624.1	RefSeq	gene	878210	878650	.	-	.	ID=gene1018;Name=TK1005;Dbxref=GeneID:3234318;gbkey=Gene;locus_tag=TK1005	162.2	457.25	1095.56	306.432	9	205.83	199.978	211.682	1.05853	0.0820608	1	1
NC_006624.1	RefSeq	gene	878968	879183	.	+	.	ID=gene1019;Name=TK1006;Dbxref=GeneID:3234148;gbkey=Gene;locus_tag=TK1006	2406	3647.5	2266.95	4201.5	44	2329.89	2970.04	1689.75	0.568933	-0.81367	0.649744	1
NC_006624.1	RefSeq	gene	879212	880501	.	+	.	ID=gene1020;Name=TK1007;Dbxref=GeneID:3234149;gbkey=Gene;locus_tag=TK1007	143.5	217	2274.6	239.667	8	139.136	177.758	100.514	0.565456	-0.822513	0.651884	1
NC_006624.1	RefSeq	gene	880516	881652	.	+	.	ID=gene1021;Name=TK1008;Dbxref=GeneID:3234150;gbkey=Gene;locus_tag=TK1008	54.5	89.7	368.25	84.2778	3	54.1736	66.6592	41.6879	0.625389	-0.677174	0.713998	1
NC_006624.1	RefSeq	gene	881751	884237	.	+	.	ID=gene1022;Name=TK1009;Dbxref=GeneID:3234151;gbkey=Gene;locus_tag=TK1009	297.5	679.333	2314.67	448.333	20.5	341.186	367.86	314.512	0.854978	-0.22604	0.877827	1
NC_006624.1	RefSeq	gene	884266	885669	.	+	.	ID=gene1023;Name=TK1010;Dbxref=GeneID:3234152;gbkey=Gene;locus_tag=TK1010	189	562.5	1375.67	358.5	34	246.813	233.307	260.318	1.11577	0.158044	0.968981	1
NC_006624.1	RefSeq	gene	885692	886528	.	-	.	ID=gene1024;Name=TK1011;Dbxref=GeneID:3234153;gbkey=Gene;locus_tag=TK1011	11	156	562.583	125	4.33333	42.9189	13.5787	72.2591	5.32149	2.41183	0.25309	1
NC_006624.1	RefSeq	gene	886565	887176	.	-	.	ID=gene1025;Name=TK1012;Dbxref=GeneID:3234258;gbkey=Gene;locus_tag=TK1012	5	239.233	2422.99	157.5	1	58.4384	6.17215	110.705	17.9362	4.1648	0.057579	1
NC_006624.1	RefSeq	gene	887282	887485	.	+	.	ID=gene1026;Name=TK1013;Dbxref=GeneID:3234259;gbkey=Gene;locus_tag=TK1013	127	440.25	410.167	350.5	42	180.29	156.773	203.808	1.30002	0.378536	0.879151	1
NC_006624.1	RefSeq	gene	887469	887918	.	+	.	ID=gene1027;Name=TK1014;Dbxref=GeneID:3234260;gbkey=Gene;locus_tag=TK1014	11	31	299.5	20.5	2	13.969	13.5787	14.3592	1.05748	0.0806252	1	1
NC_006624.1	RefSeq	gene	887922	890699	.	+	.	ID=gene1028;Name=TK1015;Dbxref=GeneID:3234261;gbkey=Gene;locus_tag=TK1015	225.558	488.826	638.567	442.235	9.16667	252.743	278.981	226.504	0.811899	-0.300628	0.848606	1
NC_006624.1	RefSeq	gene	890971	891396	.	+	.	ID=gene1029;Name=TK1016;Dbxref=GeneID:3234262;gbkey=Gene;locus_tag=TK1016	3302.75	6037	5243.5	5588.5	331	3436.83	4077.32	2796.33	0.685826	-0.544085	0.750195	1
NC_006624.1	RefSeq	gene	891438	895007	.	+	.	ID=gene1030;Name=TK1017;Dbxref=GeneID:3233793;gbkey=Gene;locus_tag=TK1017	430.333	781.796	5059.06	382.708	33	446.513	530.805	362.222	0.682401	-0.551308	0.748931	1
NC_006624.1	RefSeq	gene	895011	895676	.	+	.	ID=gene1031;Name=TK1018;Dbxref=GeneID:3233794;gbkey=Gene;locus_tag=TK1018	64.5	97.7917	633.846	57.95	5	62.1985	79.0035	45.3935	0.574576	-0.79943	0.66727	1
NC_006624.1	RefSeq	gene	895673	896095	.	-	.	ID=gene1032;Name=TK1019;Dbxref=GeneID:3233795;gbkey=Gene;locus_tag=TK1019	107	227.583	261.783	93.5	3	118.847	132.084	105.609	0.799563	-0.322716	0.843142	1
NC_006624.1	RefSeq	gene	896217	896621	.	+	.	ID=gene1033;Name=TK1020;Dbxref=GeneID:3233796;gbkey=Gene;locus_tag=TK1020	195.5	323.833	1211.68	641.5	39.5	196.012	241.948	150.077	0.620284	-0.688999	0.699099	1
NC_006624.1	RefSeq	gene	896624	899038	.	+	.	ID=gene1034;Name=TK1021;Dbxref=GeneID:3233797;gbkey=Gene;locus_tag=TK1021	219.476	422.917	1622.76	338.424	18	233.137	270.34	195.933	0.724766	-0.464413	0.784124	1
NC_006624.1	RefSeq	gene	899154	899993	.	-	.	ID=gene1035;Name=TK1022;Dbxref=GeneID:3235032;gbkey=Gene;locus_tag=TK1022	85.8583	225.333	1020.98	214.625	14	105.19	106.161	104.22	0.981716	-0.0266231	0.963619	1
NC_006624.1	RefSeq	gene	900144	900383	.	+	.	ID=gene1036;Name=TK1023;Dbxref=GeneID:3235033;gbkey=Gene;locus_tag=TK1023	167.5	270.5	1618.39	133	31.5	166.224	207.384	125.064	0.603054	-0.729641	0.684785	1
NC_006624.1	RefSeq	gene	900409	901701	.	-	.	ID=gene1037;Name=TK1024;Dbxref=GeneID:3235034;gbkey=Gene;locus_tag=TK1024	32.5	91.1667	480.069	62.5	49.1667	40.8264	39.5017	42.1511	1.06707	0.0936551	1	1
NC_006624.1	RefSeq	gene	901694	902572	.	-	.	ID=gene1038;Name=TK1025;Dbxref=GeneID:3235035;gbkey=Gene;locus_tag=TK1025	23	109.833	447.333	53.5	149	39.6719	28.3919	50.9519	1.79459	0.843658	0.710632	1
NC_006624.1	RefSeq	gene	902698	903456	.	-	.	ID=gene1039;Name=TK1026;Dbxref=GeneID:3235036;gbkey=Gene;locus_tag=TK1026	39	97.8333	785.083	60	4.83333	46.7681	48.1428	45.3935	0.942894	-0.0848319	0.947776	1
NC_006624.1	RefSeq	gene	903459	903941	.	-	.	ID=gene1040;Name=TK1027;Dbxref=GeneID:3235037;gbkey=Gene;locus_tag=TK1027	67	85.5	744.5	68.5	3.5	61.271	82.7068	39.8351	0.481643	-1.05396	0.578663	1
NC_006624.1	RefSeq	gene	903910	904113	.	-	.	ID=gene1041;Name=TK1028;Dbxref=GeneID:3235331;gbkey=Gene;locus_tag=TK1028	73.1667	192.75	457.5	158.5	4	89.7554	90.1134	89.3975	0.992056	-0.011507	0.970891	1
NC_006624.1	RefSeq	gene	904125	904553	.	-	.	ID=gene1042;Name=TK1029;Dbxref=GeneID:3235332;gbkey=Gene;locus_tag=TK1029	462	1457.5	879.153	1039.5	28.5	622.826	570.306	675.345	1.18418	0.243886	0.931858	1
NC_006624.1	RefSeq	gene	904617	905024	.	+	.	ID=gene1043;Name=TK1030;Dbxref=GeneID:3235333;gbkey=Gene;locus_tag=TK1030	21	66.3333	979.833	50	2	28.2471	25.923	30.5712	1.17931	0.237937	0.956474	1
NC_006624.1	RefSeq	gene	905112	906896	.	+	.	ID=gene1044;Name=TK1031;Dbxref=GeneID:3235334;gbkey=Gene;locus_tag=TK1031	74.1667	207.5	1587.76	144.5	6.25	93.8466	91.3478	96.3455	1.05471	0.0768468	1	1
NC_006624.1	RefSeq	gene	906980	907972	.	+	.	ID=gene1045;Name=TK1032;Dbxref=GeneID:3235335;gbkey=Gene;locus_tag=TK1032	56.0909	101.408	670.117	65	6	57.9556	69.1281	46.7831	0.67676	-0.563283	0.755796	1
NC_006624.1	RefSeq	gene	907973	908371	.	-	.	ID=gene1046;Name=TK1033;Dbxref=GeneID:3234557;gbkey=Gene;locus_tag=TK1033	24	47.8333	180.167	34.625	3	25.9299	29.6263	22.2336	0.750467	-0.41414	0.828739	1
NC_006624.1	RefSeq	gene	908368	909258	.	-	.	ID=gene1047;Name=TK1034;Dbxref=GeneID:3234558;gbkey=Gene;locus_tag=TK1034	179.167	293.5	485.01	169.5	5.83333	178.572	220.963	136.181	0.616305	-0.698283	0.696217	1
NC_006624.1	RefSeq	gene	909311	910114	.	+	.	ID=gene1048;Name=TK1035;Dbxref=GeneID:3234559;gbkey=Gene;locus_tag=TK1035	101	87	1620	107	5.33333	82.4879	124.677	40.2983	0.323221	-1.62941	0.400614	1
NC_006624.1	RefSeq	gene	910104	910514	.	+	.	ID=gene1049;Name=TK1036;Dbxref=GeneID:3234560;gbkey=Gene;locus_tag=TK1036	10.25	16.6667	110.733	18.5	0	10.1093	12.3443	7.87439	0.637897	-0.648605	0.781781	1
NC_006624.1	RefSeq	gene	910514	912022	.	+	.	ID=gene1050;Name=TK1037;Dbxref=GeneID:3234561;gbkey=Gene;locus_tag=TK1037	146.083	213.06	436.833	315.875	4.5	139.444	180.227	98.6615	0.54743	-0.869254	0.635346	1
NC_006624.1	RefSeq	gene	912019	912891	.	-	.	ID=gene1051;Name=TK1038;Dbxref=GeneID:3234388;gbkey=Gene;locus_tag=TK1038	116.125	115.167	388.676	143.75	8	98.2309	143.194	53.2679	0.371999	-1.42663	0.456539	1
NC_006624.1	RefSeq	gene	912888	914186	.	-	.	ID=gene1052;Name=TK1039;Dbxref=GeneID:3234389;gbkey=Gene;locus_tag=TK1039	281.5	341.367	676.1	355	11.5	253.03	348.109	157.951	0.45374	-1.14006	0.540374	1
NC_006624.1	RefSeq	gene	914312	914491	.	+	.	ID=gene1053;Name=TK1040;Dbxref=GeneID:3234390;gbkey=Gene;locus_tag=TK1040	724	1340.83	7218.92	1766.22	44	757.439	893.727	621.15	0.695011	-0.524892	0.75838	1
NC_006624.1	RefSeq	gene	914709	915119	.	+	.	ID=gene1054;Name=TK1041;Dbxref=GeneID:3234391;gbkey=Gene;locus_tag=TK1041	3	25	64.5958	18	0	7.64164	3.70329	11.58	3.12695	1.64475	0.55475	1
NC_006624.1	RefSeq	gene	915119	916426	.	+	.	ID=gene1055;Name=TK1042;Dbxref=GeneID:3234392;gbkey=Gene;locus_tag=TK1042	20.5	36.2	287	49.6667	1	20.6819	24.6886	16.6752	0.67542	-0.566143	0.777328	1
NC_006624.1	RefSeq	gene	916602	917255	.	+	.	ID=gene1056;Name=TK1043;Dbxref=GeneID:3234393;gbkey=Gene;locus_tag=TK1043	9.66667	21.5	123.75	23	2	11.2673	12.3443	10.1904	0.825514	-0.276636	0.914789	1
NC_006624.1	RefSeq	gene	917346	918608	.	+	.	ID=gene1057;Name=TK1044;Dbxref=GeneID:3234460;gbkey=Gene;locus_tag=TK1044	18.0833	74.8333	354.069	47.0833	1.83333	28.4798	22.2197	34.7399	1.56347	0.644754	0.796105	1
NC_006624.1	RefSeq	gene	918601	919116	.	-	.	ID=gene1058;Name=TK1045;Dbxref=GeneID:3234461;gbkey=Gene;locus_tag=TK1045	29	63.9167	272.117	50.0922	1	32.7216	35.7985	29.6448	0.828101	-0.27212	0.878893	1
NC_006624.1	RefSeq	gene	919250	923209	.	+	.	ID=gene1059;Name=TK1046;Dbxref=GeneID:3234462;gbkey=Gene;locus_tag=TK1046	324	524	2043.61	363.333	24	321.336	399.955	242.716	0.606859	-0.720567	0.685889	1
NC_006624.1	RefSeq	gene	923224	924051	.	-	.	ID=gene1060;Name=TK1047;Dbxref=GeneID:3234463;gbkey=Gene;locus_tag=TK1047	83.5	109.658	1610	83.125	5.575	77.322	103.692	50.9519	0.491377	-1.0251	0.585565	1
NC_006624.1	RefSeq	gene	924061	924759	.	-	.	ID=gene1061;Name=TK1048;Dbxref=GeneID:3234464;gbkey=Gene;locus_tag=TK1048	1253.5	1273.33	2532.39	1662.5	34	1068.81	1547.97	589.653	0.380919	-1.39244	0.459079	1
NC_006624.1	RefSeq	gene	924964	927189	.	+	.	ID=gene1062;Name=metG;Dbxref=GeneID:3234491;gbkey=Gene;gene=metG;locus_tag=TK1049	70	229.793	2188.08	226.5	18.5	96.473	86.4101	106.536	1.23291	0.302068	0.913907	1
NC_006624.1	RefSeq	gene	927194	928156	.	-	.	ID=gene1063;Name=TK1050;Dbxref=GeneID:3234492;gbkey=Gene;locus_tag=TK1050	112	205	1025.24	147.5	21	116.606	138.256	94.9559	0.686811	-0.542014	0.757346	1
NC_006624.1	RefSeq	gene	928202	929254	.	-	.	ID=gene1064;Name=TK1051;Dbxref=GeneID:3234493;gbkey=Gene;locus_tag=TK1051	75	79.8333	415.344	58.25	44.6667	64.8191	92.5822	37.0559	0.400249	-1.32103	0.491807	1
NC_006624.1	RefSeq	gene	929369	929650	.	-	.	ID=gene1065;Name=TK1052;Dbxref=GeneID:3234494;gbkey=Gene;locus_tag=TK1052	8.16667	13	47.2	22.6667	0	7.94851	9.87544	6.02159	0.609754	-0.7137	0.776219	1
NC_006624.1	RefSeq	gene	929686	930417	.	-	.	ID=gene1066;Name=TK1053;Dbxref=GeneID:3234495;gbkey=Gene;locus_tag=TK1053	41.5	75.5	711.5	44.3333	0	43.5246	51.846	35.2031	0.678994	-0.558529	0.761887	1
NC_006624.1	RefSeq	gene	930425	930958	.	-	.	ID=gene1067;Name=TK1054;Dbxref=GeneID:3234496;gbkey=Gene;locus_tag=TK1054	1068.5	3297.73	1855.5	2474.94	64	1423	1318.37	1527.63	1.15873	0.21254	0.944223	1
NC_006624.1	RefSeq	gene	931057	931521	.	+	.	ID=gene1068;Name=TK1055;Dbxref=GeneID:3233969;gbkey=Gene;locus_tag=TK1055	39.5	188.333	177.5	54.1667	4.5	68.2293	49.3772	87.0815	1.7636	0.818521	0.71171	1
NC_006624.1	RefSeq	gene	931539	932015	.	+	.	ID=gene1069;Name=TK1056;Dbxref=GeneID:3233970;gbkey=Gene;locus_tag=TK1056	118	183.583	1468.7	99.2222	9	115.446	145.663	85.2287	0.58511	-0.773221	0.670923	1
NC_006624.1	RefSeq	gene	932017	932265	.	-	.	ID=gene1070;Name=TK1057;Dbxref=GeneID:3233971;gbkey=Gene;locus_tag=TK1057	31.5	50	743.017	40	2	31.3309	39.5017	23.16	0.586302	-0.770283	0.689583	1
NC_006624.1	RefSeq	gene	932211	932396	.	-	.	ID=gene1071;Name=TK1058;Dbxref=GeneID:3233972;gbkey=Gene;locus_tag=TK1058	1460.39	4994.5	6153.08	3165	180	2057.74	1802.27	2313.22	1.2835	0.360088	0.882966	1
NC_006624.1	RefSeq	gene	932480	933031	.	+	.	ID=gene1072;Name=TK1059;Dbxref=GeneID:3233973;gbkey=Gene;locus_tag=TK1059	195.5	711.75	583.833	346	38	285.873	241.948	329.798	1.36309	0.446884	0.849604	1
NC_006624.1	RefSeq	gene	933073	933375	.	+	.	ID=gene1073;Name=TK1060;Dbxref=GeneID:3234703;gbkey=Gene;locus_tag=TK1060	291.333	366.417	1227.5	376.5	14.3333	264.375	359.219	169.531	0.471943	-1.08332	0.558904	1
NC_006624.1	RefSeq	gene	933541	933849	.	+	.	ID=gene1074;Name=TK1061;Dbxref=GeneID:3234704;gbkey=Gene;locus_tag=TK1061	16.5	18.25	83.4167	19.5	0	14.0442	19.7509	8.33759	0.422138	-1.24421	0.560222	1
NC_006624.1	RefSeq	gene	933864	934337	.	-	.	ID=gene1075;Name=TK1062;Dbxref=GeneID:3234705;gbkey=Gene;locus_tag=TK1062	192.5	520.75	254.5	400.083	3.5	239.169	237.01	241.327	1.01821	0.0260376	1	1
NC_006624.1	RefSeq	gene	934512	935324	.	+	.	ID=gene1076;Name=TK1063;Dbxref=GeneID:3234706;gbkey=Gene;locus_tag=TK1063	185.5	223.5	575.117	223.833	10	166.68	229.604	103.757	0.451894	-1.14594	0.540133	1
NC_006624.1	RefSeq	gene	935458	936609	.	-	.	ID=gene1077;Name=TK1064;Dbxref=GeneID:3234707;gbkey=Gene;locus_tag=TK1064	15.5	61	299.143	28.75	3.5	24.003	19.7509	28.2552	1.43058	0.516598	0.850861	1
NC_006624.1	RefSeq	gene	936611	936859	.	-	.	ID=gene1078;Name=TK1065;Dbxref=GeneID:3234708;gbkey=Gene;locus_tag=TK1065	26.8333	123.5	94.0667	29.8333	3.5	45.3832	33.3296	57.4367	1.72329	0.785169	0.731419	1
NC_006624.1	RefSeq	gene	936932	938749	.	-	.	ID=gene1079;Name=TK1066;Dbxref=GeneID:3233851;gbkey=Gene;locus_tag=TK1066	60.1762	63.9167	85.3012	79.9004	6.50952	51.8553	74.0658	29.6448	0.400249	-1.32103	0.495558	1
NC_006624.1	RefSeq	gene	938899	940137	.	+	.	ID=gene1080;Name=TK1067;Dbxref=GeneID:3233852;gbkey=Gene;locus_tag=TK1067	25680	12029.7	6781.33	14895.5	213.833	18636.2	31700.2	5572.29	0.175781	-2.50815	0.201427	1
NC_006624.1	RefSeq	gene	940211	940414	.	+	.	ID=gene1081;Name=TK1068;Dbxref=GeneID:3233853;gbkey=Gene;locus_tag=TK1068	1198.5	1495.45	998.5	1121	100.5	1085.66	1478.85	692.483	0.468259	-1.09462	0.55279	1
NC_006624.1	RefSeq	gene	940411	940755	.	+	.	ID=gene1082;Name=TK1069;Dbxref=GeneID:3233854;gbkey=Gene;locus_tag=TK1069	10.5	35	299.333	19	0	14.2781	12.3443	16.212	1.31332	0.393215	0.918368	1
NC_006624.1	RefSeq	gene	940748	940882	.	+	.	ID=gene1083;Name=TK1070;Dbxref=GeneID:3233855;gbkey=Gene;locus_tag=TK1070	1	10	61.75	4.25	0	2.93321	1.23443	4.63199	3.75233	1.90779	0.663287	1
NC_006624.1	RefSeq	gene	940879	942000	.	+	.	ID=gene1084;Name=TK1071;Dbxref=GeneID:3235420;gbkey=Gene;locus_tag=TK1071	41	88.119	616.1	77.5333	0	45.6866	50.6116	40.7615	0.805379	-0.31226	0.856866	1
NC_006624.1	RefSeq	gene	942170	942583	.	+	.	ID=gene1085;Name=TK1072;Dbxref=GeneID:3235421;gbkey=Gene;locus_tag=TK1072	13.5	42.5	700.167	28.5	3	18.3682	17.282	19.4544	1.1257	0.170823	0.994642	1
NC_006624.1	RefSeq	gene	942558	942863	.	+	.	ID=gene1086;Name=TK1073;Dbxref=GeneID:3235422;gbkey=Gene;locus_tag=TK1073	26	61.5	686.833	38	3	30.4068	32.0952	28.7184	0.894788	-0.160383	0.924907	1
NC_006624.1	RefSeq	gene	942860	943252	.	-	.	ID=gene1087;Name=TK1074;Dbxref=GeneID:3235423;gbkey=Gene;locus_tag=TK1074	224.5	318.583	1833.5	243	6.14286	212.754	277.747	147.761	0.531998	-0.910508	0.618731	1
NC_006624.1	RefSeq	gene	943303	943491	.	-	.	ID=gene1088;Name=TK1075;Dbxref=GeneID:3235424;gbkey=Gene;locus_tag=TK1075	27.5	29	405.45	27	0	23.9984	34.564	13.4328	0.388635	-1.36351	0.499594	1
NC_006624.1	RefSeq	gene	943479	943724	.	-	.	ID=gene1089;Name=TK1076;Dbxref=GeneID:3235425;gbkey=Gene;locus_tag=TK1076	127	144.5	986.167	72.5	5	111.737	156.773	66.7007	0.425462	-1.2329	0.514564	1
NC_006624.1	RefSeq	gene	943835	944482	.	-	.	ID=gene1090;Name=TK1077;Dbxref=GeneID:3233692;gbkey=Gene;locus_tag=TK1077	172	660.533	4571.15	421.833	8	259.248	212.322	306.175	1.44203	0.528102	0.816722	1
NC_006624.1	RefSeq	gene	944488	944931	.	-	.	ID=gene1091;Name=rps12P;Dbxref=GeneID:3233693;gbkey=Gene;gene=rps12P;locus_tag=TK1078	70.1111	224	4712.3	136	11	95.0834	86.4101	103.757	1.20075	0.263932	0.929607	1
NC_006624.1	RefSeq	gene	944942	945379	.	-	.	ID=gene1092;Name=nusA;Dbxref=GeneID:3233694;gbkey=Gene;gene=nusA;locus_tag=TK1079	613.75	2698.75	6418.2	2920.5	54.5	1004.06	757.94	1250.17	1.64944	0.721975	0.73631	1
NC_006624.1	RefSeq	gene	945379	945687	.	-	.	ID=gene1093;Name=TK1080;Dbxref=GeneID:3233695;gbkey=Gene;locus_tag=TK1080	38.5	215.5	2096.67	110.5	4.5	73.4797	46.9083	100.051	2.13291	1.09282	0.607717	1
NC_006624.1	RefSeq	gene	945701	946876	.	-	.	ID=gene1094;Name=TK1081;Dbxref=GeneID:3233696;gbkey=Gene;locus_tag=TK1081	265.305	1432.95	4316.17	699.643	28.1667	495.444	327.124	663.765	2.02909	1.02083	0.622153	1
NC_006624.1	RefSeq	gene	946878	949598	.	-	.	ID=gene1095;Name=TK1082;Dbxref=GeneID:3235347;gbkey=Gene;locus_tag=TK1082	159.405	453.783	4151.13	246.35	26.4167	203.283	196.274	210.292	1.07142	0.099526	0.993659	1
NC_006624.1	RefSeq	gene	949604	952975	.	-	.	ID=gene1096;Name=TK1083;Dbxref=GeneID:3235348;gbkey=Gene;locus_tag=TK1083	148.5	476.91	5060.58	301.384	19	201.821	182.696	220.946	1.20937	0.274253	0.921587	1
NC_006624.1	RefSeq	gene	952993	953241	.	-	.	ID=gene1097;Name=rpoH;Dbxref=GeneID:3235349;gbkey=Gene;gene=rpoH;locus_tag=TK1084	96.5	715.571	1279.5	365.5	30	225.078	118.505	331.651	2.79862	1.48471	0.464393	1
NC_006624.1	RefSeq	gene	953440	954120	.	-	.	ID=gene1098;Name=TK1085;Dbxref=GeneID:3235350;gbkey=Gene;locus_tag=TK1085	607	1672.67	2512.14	1039.66	35	762.116	749.299	774.932	1.03421	0.0485295	1	1
NC_006624.1	RefSeq	gene	954255	954965	.	+	.	ID=gene1099;Name=TK1086;Dbxref=GeneID:3235351;gbkey=Gene;locus_tag=TK1086	221.583	921.75	2060.98	1627	13.8667	350.557	274.043	427.07	1.5584	0.640068	0.770673	1
NC_006624.1	RefSeq	gene	954949	955152	.	+	.	ID=gene1100;Name=TK1087;Dbxref=GeneID:3235352;gbkey=Gene;locus_tag=TK1087	14.8333	46.3333	252.417	28.75	0.5	19.9118	18.5164	21.3072	1.15072	0.202532	0.97992	1
NC_006624.1	RefSeq	gene	955149	956336	.	+	.	ID=gene1101;Name=TK1088;Dbxref=GeneID:3234309;gbkey=Gene;locus_tag=TK1088	63.5	253.484	1754.08	152.667	6.33333	98.0965	79.0035	117.189	1.48334	0.568854	0.805464	1
NC_006624.1	RefSeq	gene	956320	957123	.	-	.	ID=gene1102;Name=TK1089;Dbxref=GeneID:3234310;gbkey=Gene;locus_tag=TK1089	452	608	646.5	482.5	21.1667	419.794	557.962	281.625	0.504739	-0.986391	0.590555	1
NC_006624.1	RefSeq	gene	957215	957583	.	+	.	ID=gene1103;Name=TK1090;Dbxref=GeneID:3234311;gbkey=Gene;locus_tag=TK1090	87.3333	92.3333	320.005	78.5	4	75.0049	107.395	42.6143	0.396799	-1.33352	0.487063	1
NC_006624.1	RefSeq	gene	957585	961274	.	-	.	ID=gene1104;Name=TK1091;Dbxref=GeneID:3234312;gbkey=Gene;locus_tag=TK1091	1456.17	2250.99	2421.82	2075.03	41.7222	1420	1797.33	1042.66	0.580117	-0.785584	0.660143	1
NC_006624.1	RefSeq	gene	961358	962269	.	+	.	ID=gene1105;Name=TK1092;Dbxref=GeneID:3234313;gbkey=Gene;locus_tag=TK1092	3405.17	4311.5	5805.11	3908.14	68	3100.04	4203.23	1996.85	0.475075	-1.07377	0.559227	1
NC_006624.1	RefSeq	gene	962317	962520	.	+	.	ID=gene1106;Name=TK1093;Dbxref=GeneID:3235822;gbkey=Gene;locus_tag=TK1093	46.25	87.3333	448	69.5	3.5	48.5411	56.7838	40.2983	0.709681	-0.494758	0.784592	1
NC_006624.1	RefSeq	gene	962538	963737	.	-	.	ID=gene1107;Name=TK1094;Dbxref=GeneID:3235823;gbkey=Gene;locus_tag=TK1094	569.5	454.5	1459.06	287.833	15.1429	456.959	703.625	210.292	0.29887	-1.74241	0.363458	1
NC_006624.1	RefSeq	gene	963955	964194	.	+	.	ID=gene1108;Name=TK1095;Dbxref=GeneID:3235824;gbkey=Gene;locus_tag=TK1095	162.5	445	455.333	256	18	203.051	199.978	206.124	1.03073	0.043672	1	1
NC_006624.1	RefSeq	gene	964191	964772	.	+	.	ID=gene1109;Name=TK1096;Dbxref=GeneID:3235825;gbkey=Gene;locus_tag=TK1096	19.5095	48.3667	390.2	19.7	1.7	23.4611	24.6886	22.2336	0.90056	-0.151105	0.935016	1
NC_006624.1	RefSeq	gene	964776	965375	.	-	.	ID=gene1110;Name=TK1097;Dbxref=GeneID:3235826;gbkey=Gene;locus_tag=TK1097	7.5	21	47.8333	19.8333	4	9.80131	9.87544	9.72719	0.984988	-0.0218221	1	1
NC_006624.1	RefSeq	gene	965557	965841	.	+	.	ID=gene1111;Name=rpl44e;Dbxref=GeneID:3235827;gbkey=Gene;gene=rpl44e;locus_tag=TK1098	1325.5	2778.12	3245.92	2391.75	56	1461.81	1636.85	1286.77	0.786123	-0.347174	0.827584	1
NC_006624.1	RefSeq	gene	965846	966043	.	+	.	ID=gene1112;Name=rps27e;Dbxref=GeneID:3233947;gbkey=Gene;gene=rps27e;locus_tag=TK1099	31.5	175.833	836.25	161	2.5	60.5124	39.5017	81.5231	2.06378	1.04529	0.628125	1
NC_006624.1	RefSeq	gene	966120	966947	.	+	.	ID=gene1113;Name=TK1100;Dbxref=GeneID:3233948;gbkey=Gene;locus_tag=TK1100	58	153.75	1140.87	96.1111	7.5	71.4648	71.5969	71.3327	0.99631	-0.00533396	0.975307	1
NC_006624.1	RefSeq	gene	966947	967126	.	+	.	ID=gene1114;Name=TK1101;Dbxref=GeneID:3233949;gbkey=Gene;locus_tag=TK1101	8	20.5	127.5	10.5	3	9.56971	9.87544	9.26399	0.938084	-0.0922114	0.995602	1
NC_006624.1	RefSeq	gene	967129	967932	.	+	.	ID=gene1115;Name=TK1102;Dbxref=GeneID:3233950;gbkey=Gene;locus_tag=TK1102	95	265.06	1355	180.65	4.5	120.009	117.271	122.748	1.0467	0.0658534	1	1
NC_006624.1	RefSeq	gene	968088	968702	.	+	.	ID=gene1116;Name=TK1103;Dbxref=GeneID:3233951;gbkey=Gene;locus_tag=TK1103	5.67619	22.25	166.05	25.1667	6.25	8.79848	7.40658	10.1904	1.37586	0.46033	0.920727	1
NC_006624.1	RefSeq	gene	968699	968947	.	+	.	ID=gene1117;Name=TK1104;Dbxref=GeneID:3235707;gbkey=Gene;locus_tag=TK1104	28	23.1667	199.833	41.6429	3.5	22.6088	34.564	10.6536	0.308228	-1.69793	0.406912	1
NC_006624.1	RefSeq	gene	968949	969608	.	+	.	ID=gene1118;Name=TK1105;Dbxref=GeneID:3235708;gbkey=Gene;locus_tag=TK1105	12.5	9.83333	90.3929	17.3333	1.5	9.72257	14.8132	4.63199	0.312695	-1.67717	0.454904	1
NC_006624.1	RefSeq	gene	969605	970408	.	+	.	ID=gene1119;Name=TK1106;Dbxref=GeneID:3235709;gbkey=Gene;locus_tag=TK1106	56.5	131.167	136.386	101	2	64.9036	69.1281	60.6791	0.877778	-0.188071	0.902049	1
NC_006624.1	RefSeq	gene	970500	971837	.	+	.	ID=gene1120;Name=TK1107;Dbxref=GeneID:3235710;gbkey=Gene;locus_tag=TK1107	43.3333	103.369	554.127	96.5833	20.3333	50.395	53.0805	47.7095	0.898815	-0.153904	0.918764	1
NC_006624.1	RefSeq	gene	971897	973267	.	-	.	ID=gene1121;Name=TK1108;Dbxref=GeneID:3235711;gbkey=Gene;locus_tag=TK1108	105.833	228.283	687.343	127.5	6.83333	118.229	130.85	105.609	0.807106	-0.30917	0.848492	1
NC_006624.1	RefSeq	gene	973311	974708	.	-	.	ID=gene1122;Name=TK1109;Dbxref=GeneID:3235712;gbkey=Gene;locus_tag=TK1109	144.5	310.869	892.944	227.5	13.25	160.906	177.758	144.055	0.8104	-0.303294	0.849182	1
NC_006624.1	RefSeq	gene	974768	976129	.	-	.	ID=gene1123;Name=TK1110;Dbxref=GeneID:3234742;gbkey=Gene;locus_tag=TK1110	101.333	166.158	452.633	119.833	1	100.784	124.677	76.8911	0.61672	-0.697312	0.700017	1
NC_006624.1	RefSeq	gene	976179	976748	.	-	.	ID=gene1124;Name=TK1111;Dbxref=GeneID:3234743;gbkey=Gene;locus_tag=TK1111	102	258.5	910.25	151.533	3.5	122.709	125.912	119.505	0.94912	-0.0753376	0.942768	1
NC_006624.1	RefSeq	gene	976816	976998	.	-	.	ID=gene1125;Name=nusA;Dbxref=GeneID:3234744;gbkey=Gene;gene=nusA;locus_tag=TK1112	65.5	191	1449.37	190.75	6	84.9717	81.4724	88.4711	1.0859	0.118895	0.989906	1
NC_006624.1	RefSeq	gene	977027	977710	.	-	.	ID=gene1126;Name=TK1113;Dbxref=GeneID:3234745;gbkey=Gene;locus_tag=TK1113	26.5	49	327.633	35.0833	2	27.396	32.0952	22.6968	0.707171	-0.499869	0.794164	1
NC_006624.1	RefSeq	gene	977707	978651	.	-	.	ID=gene1127;Name=TK1114;Dbxref=GeneID:3234746;gbkey=Gene;locus_tag=TK1114	133.833	362	243.367	195.5	1.5	166.546	165.414	167.678	1.01369	0.0196172	1	1
NC_006624.1	RefSeq	gene	978721	979692	.	+	.	ID=gene1128;Name=TK1115;Dbxref=GeneID:3234747;gbkey=Gene;locus_tag=TK1115	162	209.25	787.833	154.75	10.2	148.393	199.978	96.8087	0.484098	-1.04663	0.573609	1
NC_006624.1	RefSeq	gene	979780	981045	.	+	.	ID=gene1129;Name=TK1116;Dbxref=GeneID:3235220;gbkey=Gene;locus_tag=TK1116	38.5	95.75	569	71	4.5	45.6877	46.9083	44.4671	0.947958	-0.0771045	0.951248	1
NC_006624.1	RefSeq	gene	981104	981361	.	-	.	ID=gene1130;Name=TK1117;Dbxref=GeneID:3235221;gbkey=Gene;locus_tag=TK1117	139.5	253	159.5	242	2	145.005	172.82	117.189	0.678101	-0.560429	0.749192	1
NC_006624.1	RefSeq	gene	981617	982084	.	+	.	ID=gene1131;Name=TK1118;Dbxref=GeneID:3235222;gbkey=Gene;locus_tag=TK1118	38	19.5	452.25	41.5	1	28.0862	46.9083	9.26399	0.197491	-2.34014	0.255888	1
NC_006624.1	RefSeq	gene	982081	982428	.	+	.	ID=gene1132;Name=TK1119;Dbxref=GeneID:3235223;gbkey=Gene;locus_tag=TK1119	62	98.5	379.976	84.5	2.5	60.9641	76.5346	45.3935	0.593111	-0.753626	0.684317	1
NC_006624.1	RefSeq	gene	982425	982898	.	-	.	ID=gene1133;Name=TK1120;Dbxref=GeneID:3235224;gbkey=Gene;locus_tag=TK1120	479.5	881.4	814.333	595.5	52.5	500.302	592.526	408.079	0.68871	-0.538032	0.753868	1
NC_006624.1	RefSeq	gene	983003	983431	.	+	.	ID=gene1134;Name=TK1121;Dbxref=GeneID:3235585;gbkey=Gene;locus_tag=TK1121	13.7222	11.7667	60.6667	13	6.5	11.4202	17.282	5.55839	0.321629	-1.63653	0.454101	1
NC_006624.1	RefSeq	gene	983428	983766	.	+	.	ID=gene1135;Name=TK1122;Dbxref=GeneID:3235586;gbkey=Gene;locus_tag=TK1122	0.5	5	8.33333	3.66667	1.5	1.158	0	2.316	Inf	Inf	0.64783	1
NC_006624.1	RefSeq	gene	983747	984307	.	-	.	ID=gene1136;Name=TK1123;Dbxref=GeneID:3235587;gbkey=Gene;locus_tag=TK1123	83.25	60.8667	454.667	58.1	5.5	65.3564	102.458	28.2552	0.275774	-1.85844	0.344839	1
NC_006624.1	RefSeq	gene	984304	985149	.	-	.	ID=gene1137;Name=TK1124;Dbxref=GeneID:3235588;gbkey=Gene;locus_tag=TK1124	28.0833	19.5	239.55	22.5	0.5	21.914	34.564	9.26399	0.268024	-1.89957	0.358143	1
NC_006624.1	RefSeq	gene	985149	986297	.	-	.	ID=gene1138;Name=TK1125;Dbxref=GeneID:3235589;gbkey=Gene;locus_tag=TK1125	38.1667	55.625	506.583	25.0333	4.5	36.4237	46.9083	25.9392	0.552976	-0.854712	0.656123	1
NC_006624.1	RefSeq	gene	986294	986806	.	-	.	ID=gene1139;Name=TK1126;Dbxref=GeneID:3235590;gbkey=Gene;locus_tag=TK1126	22.5	27.1111	261.833	29.8333	8	19.8319	27.1575	12.5064	0.460514	-1.11868	0.582623	1
NC_006624.1	RefSeq	gene	986796	987191	.	-	.	ID=gene1140;Name=TK1127;Dbxref=GeneID:3234655;gbkey=Gene;locus_tag=TK1127	9.5	12	125.033	7	0	8.95134	12.3443	5.55839	0.45028	-1.15111	0.61761	1
NC_006624.1	RefSeq	gene	987188	987472	.	-	.	ID=gene1141;Name=TK1128;Dbxref=GeneID:3234656;gbkey=Gene;locus_tag=TK1128	8.2	10.025	110.117	10.6667	0	7.25372	9.87544	4.63199	0.469042	-1.09221	0.653942	1
NC_006624.1	RefSeq	gene	987462	988328	.	-	.	ID=gene1142;Name=TK1129;Dbxref=GeneID:3234657;gbkey=Gene;locus_tag=TK1129	35	35.4583	368.333	51.6667	4	29.7085	43.205	16.212	0.375233	-1.41414	0.478156	1
NC_006624.1	RefSeq	gene	988328	989518	.	-	.	ID=gene1143;Name=TK1130;Dbxref=GeneID:3234658;gbkey=Gene;locus_tag=TK1130	31.3333	37.9	400.333	29.2	6.33333	27.9344	38.2673	17.6016	0.459964	-1.12041	0.571388	1
NC_006624.1	RefSeq	gene	989522	989794	.	-	.	ID=gene1144;Name=TK1131;Dbxref=GeneID:3234659;gbkey=Gene;locus_tag=TK1131	55.5	160	399.5	133	31	71.62	69.1281	74.1119	1.0721	0.100434	0.998779	1
NC_006624.1	RefSeq	gene	990158	990634	.	+	.	ID=gene1145;Name=TK1132;Dbxref=GeneID:3234660;gbkey=Gene;locus_tag=TK1132	10.1429	27	108.194	25.7769	6	12.4253	12.3443	12.5064	1.01313	0.0188199	1	1
NC_006624.1	RefSeq	gene	990755	991456	.	+	.	ID=gene1146;Name=TK1133;Dbxref=GeneID:3234074;gbkey=Gene;locus_tag=TK1133	1115.83	2315.83	1855	3403.5	382	1225.2	1377.62	1072.77	0.77871	-0.360841	0.82224	1
NC_006624.1	RefSeq	gene	991466	991936	.	+	.	ID=gene1147;Name=TK1134;Dbxref=GeneID:3234075;gbkey=Gene;locus_tag=TK1134	6.5	26	257.2	23	2.33333	9.72488	7.40658	12.0432	1.62601	0.701338	0.826223	1
NC_006624.1	RefSeq	gene	991981	992955	.	-	.	ID=gene1148;Name=TK1135;Dbxref=GeneID:3234076;gbkey=Gene;locus_tag=TK1135	58.5	163.617	822.143	66	10.5	73.7808	71.5969	75.9647	1.06101	0.0854315	1	1
NC_006624.1	RefSeq	gene	993003	994079	.	-	.	ID=gene1149;Name=TK1136;Dbxref=GeneID:3234077;gbkey=Gene;locus_tag=TK1136	378	545.95	170	94.3333	21	359.761	466.614	252.907	0.542004	-0.883625	0.626755	1
NC_006624.1	RefSeq	gene	994186	994965	.	+	.	ID=gene1150;Name=surE;Dbxref=GeneID:3234078;gbkey=Gene;gene=surE;locus_tag=TK1137	327.791	405.083	668.033	311	8	296.244	404.893	187.596	0.463322	-1.10991	0.549829	1
NC_006624.1	RefSeq	gene	995072	995157	.	+	.	ID=gene1151;Name=TKt12;Dbxref=GeneID:3253165;gbkey=Gene;locus_tag=TKt12	246.625	567.2	380.851	415.75	55.75	283.769	304.904	262.634	0.861366	-0.215302	0.882593	1
NC_006624.1	RefSeq	gene	995180	995254	.	+	.	ID=gene1152;Name=TKt13;Dbxref=GeneID:3253118;gbkey=Gene;locus_tag=TKt13	97.8333	58.75	429.837	58.1964	12	74.1514	120.974	27.3288	0.225906	-2.14621	0.278647	1
NC_006624.1	RefSeq	gene	995325	995789	.	+	.	ID=gene1153;Name=TK1138;Dbxref=GeneID:3234079;gbkey=Gene;locus_tag=TK1138	43	118.5	530	70.8333	4	53.869	53.0805	54.6575	1.02971	0.0422388	1	1
NC_006624.1	RefSeq	gene	995823	996929	.	-	.	ID=gene1154;Name=TK1139;Dbxref=GeneID:3233787;gbkey=Gene;locus_tag=TK1139	1054.67	1908.17	604.117	674.167	19	1093.05	1302.32	883.784	0.678621	-0.559321	0.744864	1
NC_006624.1	RefSeq	gene	997042	998409	.	+	.	ID=gene1155;Name=TK1140;Dbxref=GeneID:3233788;gbkey=Gene;locus_tag=TK1140	153.833	306.5	7646.86	142.5	11	165.921	190.102	141.739	0.745594	-0.423538	0.801334	1
NC_006624.1	RefSeq	gene	998470	999210	.	-	.	ID=gene1156;Name=TK1141;Dbxref=GeneID:3233789;gbkey=Gene;locus_tag=TK1141	24	128.25	312.2	59.25	8.5	44.4579	29.6263	59.2895	2.00125	1.0009	0.650423	1
NC_006624.1	RefSeq	gene	999179	999607	.	-	.	ID=gene1157;Name=TK1142;Dbxref=GeneID:3233790;gbkey=Gene;locus_tag=TK1142	33.3333	153	210.65	171.5	4.64286	55.8028	40.7362	70.8695	1.73972	0.798854	0.721944	1
NC_006624.1	RefSeq	gene	999704	1000174	.	+	.	ID=gene1158;Name=TK1143;Dbxref=GeneID:3233791;gbkey=Gene;locus_tag=TK1143	40.25	1752.33	4467.33	3234.14	20	430.451	49.3772	811.525	16.4352	4.03872	0.0490167	1
NC_006624.1	RefSeq	gene	1000171	1001157	.	+	.	ID=gene1159;Name=TK1144;Dbxref=GeneID:3234549;gbkey=Gene;locus_tag=TK1144	11.825	143.75	1811.28	248.492	10.9	40.7569	14.8132	66.7007	4.5028	2.17082	0.303762	1
NC_006624.1	RefSeq	gene	1001162	1001932	.	+	.	ID=gene1160;Name=TK1145;Dbxref=GeneID:3234550;gbkey=Gene;locus_tag=TK1145	21.5	213.5	1454.53	318.325	2.66667	63.1411	27.1575	99.1247	3.65	1.8679	0.366766	1
NC_006624.1	RefSeq	gene	1001947	1003182	.	-	.	ID=gene1161;Name=pgk;Dbxref=GeneID:3234551;gbkey=Gene;gene=pgk;locus_tag=TK1146	37.75	64.0833	1042.42	54.1167	4.75	38.2765	46.9083	29.6448	0.631972	-0.662067	0.724979	1
NC_006624.1	RefSeq	gene	1003279	1005411	.	+	.	ID=gene1162;Name=TK1147;Dbxref=GeneID:3234552;gbkey=Gene;locus_tag=TK1147	420.833	691.033	2430.82	586.5	25.5	419.883	519.695	320.071	0.615882	-0.699274	0.693193	1
NC_006624.1	RefSeq	gene	1005412	1006023	.	-	.	ID=gene1163;Name=TK1148;Dbxref=GeneID:3234553;gbkey=Gene;locus_tag=TK1148	70.6429	171.5	1302.57	126.944	7.5	83.6574	87.6445	79.6703	0.909016	-0.137622	0.919983	1
NC_006624.1	RefSeq	gene	1006147	1007835	.	-	.	ID=gene1164;Name=TK1149;Dbxref=GeneID:3234554;gbkey=Gene;locus_tag=TK1149	465	407.75	1925.48	438	40	381.498	574.01	188.985	0.329237	-1.6028	0.400529	1
NC_006624.1	RefSeq	gene	1007924	1010137	.	-	.	ID=gene1165;Name=TK1150;Dbxref=GeneID:3234440;gbkey=Gene;locus_tag=TK1150	160.143	456.367	1025.77	541.917	4.5	204.364	197.509	211.219	1.06942	0.0968224	0.994776	1
NC_006624.1	RefSeq	gene	1010134	1010901	.	-	.	ID=gene1166;Name=TK1151;Dbxref=GeneID:3234441;gbkey=Gene;locus_tag=TK1151	9	43	418.417	23.3333	4.5	15.5137	11.1099	19.9176	1.79278	0.8422	0.745585	1
NC_006624.1	RefSeq	gene	1010956	1011894	.	-	.	ID=gene1167;Name=TK1152;Dbxref=GeneID:3234442;gbkey=Gene;locus_tag=TK1152	33	64.1667	800.876	49.9583	3	35.1905	40.7362	29.6448	0.727726	-0.458534	0.804083	1
NC_006624.1	RefSeq	gene	1011958	1012824	.	+	.	ID=gene1168;Name=TK1153;Dbxref=GeneID:3234443;gbkey=Gene;locus_tag=TK1153	101	98.2857	129.917	97	5	85.0355	124.677	45.3935	0.364088	-1.45764	0.449027	1
NC_006624.1	RefSeq	gene	1012942	1013223	.	+	.	ID=gene1169;Name=TK1154;Dbxref=GeneID:3234444;gbkey=Gene;locus_tag=TK1154	34	192.143	61	48	6	65.4524	41.9706	88.9343	2.11897	1.08336	0.613726	1
NC_006624.1	RefSeq	gene	1013334	1013828	.	+	.	ID=gene1170;Name=TK1155;Dbxref=GeneID:3234445;gbkey=Gene;locus_tag=TK1155	5.33333	29.3095	66.2	30.5833	17	9.80246	6.17215	13.4328	2.17635	1.12191	0.679619	1
NC_006624.1	RefSeq	gene	1013940	1014356	.	-	.	ID=gene1171;Name=TK1156;Dbxref=GeneID:3235087;gbkey=Gene;locus_tag=TK1156	2	3.33333	3.86667	2	0	1.92923	2.46886	1.3896	0.56285	-0.829177	0.93948	1
NC_006624.1	RefSeq	gene	1014783	1017173	.	+	.	ID=gene1172;Name=TK1157;Dbxref=GeneID:3235088;gbkey=Gene;locus_tag=TK1157	118	335.718	467.145	339.01	21	150.649	145.663	155.635	1.06846	0.0955349	0.99637	1
NC_006624.1	RefSeq	gene	1017279	1020656	.	+	.	ID=gene1173;Name=TK1158;Dbxref=GeneID:3235089;gbkey=Gene;locus_tag=TK1158	57.7	143.633	747.558	80	11.9333	69.1488	71.5969	66.7007	0.931614	-0.102195	0.936092	1
NC_006624.1	RefSeq	gene	1020766	1020915	.	-	.	ID=gene1174;Name=TK1159;Dbxref=GeneID:3235090;gbkey=Gene;locus_tag=TK1159	9	42.5	13.3333	5	0	15.2821	11.1099	19.4544	1.75109	0.808253	0.763535	1
NC_006624.1	RefSeq	gene	1021161	1021562	.	+	.	ID=gene1175;Name=TK1160;Dbxref=GeneID:3235091;gbkey=Gene;locus_tag=TK1160	5	32	110	21.6111	11.2222	10.4973	6.17215	14.8224	2.40149	1.26393	0.628254	1
NC_006624.1	RefSeq	gene	1021465	1022283	.	+	.	ID=gene1176;Name=TK1161;Dbxref=GeneID:3235092;gbkey=Gene;locus_tag=TK1161	20	47	159.293	41.7	6.14286	23.2295	24.6886	21.7704	0.881799	-0.181479	0.92318	1
NC_006624.1	RefSeq	gene	1022264	1023256	.	-	.	ID=gene1177;Name=TK1162;Dbxref=GeneID:3233678;gbkey=Gene;locus_tag=TK1162	26.8333	66.75	538.083	65.5333	2.4	32.182	33.3296	31.0344	0.931135	-0.102938	0.946828	1
NC_006624.1	RefSeq	gene	1023246	1023725	.	-	.	ID=gene1178;Name=TK1163;Dbxref=GeneID:3233679;gbkey=Gene;locus_tag=TK1163	45.5	63	426.5	45.5	1	42.9827	56.7838	29.1816	0.513907	-0.960422	0.616156	1
NC_006624.1	RefSeq	gene	1023726	1024730	.	-	.	ID=gene1179;Name=TK1164;Dbxref=GeneID:3233680;gbkey=Gene;locus_tag=TK1164	545.75	758.783	1050.75	695.894	13.25	512.783	673.999	351.568	0.521616	-0.938941	0.606598	1
NC_006624.1	RefSeq	gene	1024831	1025637	.	+	.	ID=gene1180;Name=TK1165;Dbxref=GeneID:3233681;gbkey=Gene;locus_tag=TK1165	141.143	319.5	677.333	245.1	10	161.139	174.055	148.224	0.851594	-0.231763	0.877888	1
NC_006624.1	RefSeq	gene	1025627	1026028	.	-	.	ID=gene1181;Name=TK1166;Dbxref=GeneID:3233682;gbkey=Gene;locus_tag=TK1166	17.5	93.5	505	99	1	32.8802	22.2197	43.5407	1.95955	0.970524	0.669039	1
NC_006624.1	RefSeq	gene	1026028	1026312	.	-	.	ID=gene1182;Name=TK1167;Dbxref=GeneID:3233683;gbkey=Gene;locus_tag=TK1167	1973	1309.5	1755	1419.5	20	1521.16	2435.53	606.791	0.249141	-2.00496	0.299447	1
NC_006624.1	RefSeq	gene	1026302	1026931	.	-	.	ID=gene1183;Name=TK1168;Dbxref=GeneID:3235768;gbkey=Gene;locus_tag=TK1168	1996.25	1269.67	1196.17	1383.33	19.5	1526.09	2463.92	588.263	0.238751	-2.06642	0.28596	1
NC_006624.1	RefSeq	gene	1026928	1027524	.	-	.	ID=gene1184;Name=TK1169;Dbxref=GeneID:3235769;gbkey=Gene;locus_tag=TK1169	62	150	1032.5	112.25	5	73.0073	76.5346	69.4799	0.907823	-0.139517	0.920417	1
NC_006624.1	RefSeq	gene	1027623	1029503	.	+	.	ID=gene1185;Name=TK1170;Dbxref=GeneID:3235770;gbkey=Gene;locus_tag=TK1170	158.333	264.619	1953.5	191.033	13.75	158.894	195.04	122.748	0.629347	-0.668072	0.707853	1
NC_006624.1	RefSeq	gene	1029462	1030094	.	-	.	ID=gene1186;Name=TK1171;Dbxref=GeneID:3235771;gbkey=Gene;locus_tag=TK1171	40.8333	54.5667	157.183	42.5	1	38.0438	50.6116	25.476	0.503362	-0.990332	0.608718	1
NC_006624.1	RefSeq	gene	1030221	1030895	.	-	.	ID=gene1187;Name=TK1172;Dbxref=GeneID:3235772;gbkey=Gene;locus_tag=TK1172	48.95	115.283	828.183	70.3929	7	56.8775	60.4871	53.2679	0.88065	-0.183359	0.905354	1
NC_006624.1	RefSeq	gene	1030958	1031752	.	-	.	ID=gene1188;Name=TK1173;Dbxref=GeneID:3235773;gbkey=Gene;locus_tag=TK1173	86.25	173.25	2500.92	152.333	7.33333	93.1472	106.161	80.1335	0.75483	-0.405776	0.811807	1
NC_006624.1	RefSeq	gene	1031759	1032280	.	-	.	ID=gene1189;Name=TK1174;Dbxref=GeneID:3235202;gbkey=Gene;locus_tag=TK1174	232	259	1367.33	164.5	10	203.178	286.388	119.969	0.418903	-1.25531	0.504244	1
NC_006624.1	RefSeq	gene	1032351	1032737	.	+	.	ID=gene1190;Name=TK1175;Dbxref=GeneID:3235203;gbkey=Gene;locus_tag=TK1175	106.25	283	320.917	229.833	2.5	130.967	130.85	131.085	1.0018	0.00259828	1	1
NC_006624.1	RefSeq	gene	1032738	1034318	.	+	.	ID=gene1191;Name=TK1176;Dbxref=GeneID:3235204;gbkey=Gene;locus_tag=TK1176	56	129.333	964.56	80.9167	5.5	64.4404	69.1281	59.7527	0.864377	-0.210267	0.89309	1
NC_006624.1	RefSeq	gene	1034403	1035443	.	+	.	ID=gene1192;Name=TK1177;Dbxref=GeneID:3235205;gbkey=Gene;locus_tag=TK1177	387.833	434.861	2445.37	252.5	6	340.225	478.959	201.492	0.420687	-1.24918	0.504546	1
NC_006624.1	RefSeq	gene	1035486	1036046	.	+	.	ID=gene1193;Name=TK1178;Dbxref=GeneID:3235206;gbkey=Gene;locus_tag=TK1178	133.5	205.643	469.833	307	9.5	130.416	165.414	95.4191	0.576851	-0.793728	0.662768	1
NC_006624.1	RefSeq	gene	1036043	1036594	.	+	.	ID=gene1194;Name=TK1179;Dbxref=GeneID:3235207;gbkey=Gene;locus_tag=TK1179	14.0333	27.0333	302.667	27.8333	0.5	14.8942	17.282	12.5064	0.723665	-0.466607	0.827922	1
NC_006624.1	RefSeq	gene	1036581	1037414	.	+	.	ID=gene1195;Name=TK1180;Dbxref=GeneID:3234125;gbkey=Gene;locus_tag=TK1180	60.4762	80.5833	250.643	49.6429	1	55.7925	74.0658	37.5191	0.506565	-0.98118	0.605154	1
NC_006624.1	RefSeq	gene	1037335	1038174	.	-	.	ID=gene1196;Name=TK1181;Dbxref=GeneID:3234126;gbkey=Gene;locus_tag=TK1181	66.5	110.583	566.983	77.5	4.25	66.4437	81.4724	51.4151	0.631075	-0.664118	0.716197	1
NC_006624.1	RefSeq	gene	1038171	1039649	.	-	.	ID=gene1197;Name=TK1182;Dbxref=GeneID:3234127;gbkey=Gene;locus_tag=TK1182	163.233	518.5	1157.03	277.31	7	220.575	201.212	239.937	1.19246	0.253941	0.929733	1
NC_006624.1	RefSeq	gene	1039741	1040628	.	+	.	ID=gene1198;Name=TK1183;Dbxref=GeneID:3234128;gbkey=Gene;locus_tag=TK1183	30.5	117.333	297.144	58.5	4	45.6136	37.0329	54.1943	1.46341	0.549335	0.822992	1
NC_006624.1	RefSeq	gene	1040777	1040863	.	-	.	ID=gene1199;Name=TKt14;Dbxref=GeneID:3253158;gbkey=Gene;locus_tag=TKt14	335.75	1250.45	322.167	756.843	142.417	496.884	414.768	578.999	1.39596	0.481255	0.834332	1
NC_006624.1	RefSeq	gene	1041578	1041880	.	+	.	ID=gene1200;Name=TK1184;Dbxref=GeneID:3234129;gbkey=Gene;locus_tag=TK1184	68.5	144.5	275.5	89	2.16667	75.321	83.9412	66.7007	0.794612	-0.331677	0.843125	1
NC_006624.1	RefSeq	gene	1041835	1042329	.	+	.	ID=gene1201;Name=TK1185;Dbxref=GeneID:3234130;gbkey=Gene;locus_tag=TK1185	20.5	59	144	24	3	26.0087	24.6886	27.3288	1.10694	0.146575	0.99497	1
NC_006624.1	RefSeq	gene	1042471	1043646	.	+	.	ID=gene1202;Name=TK1186;Dbxref=GeneID:3235735;gbkey=Gene;locus_tag=TK1186	1390.5	2026.67	5285.15	2598.93	360.167	1327.38	1715.86	938.905	0.547193	-0.869878	0.62986	1
NC_006624.1	RefSeq	gene	1043621	1044757	.	-	.	ID=gene1203;Name=TK1187;Dbxref=GeneID:3235736;gbkey=Gene;locus_tag=TK1187	101.5	187.25	850.583	121.5	0.5	106.265	125.912	86.6183	0.687928	-0.53967	0.758991	1
NC_006624.1	RefSeq	gene	1044754	1046013	.	-	.	ID=gene1204;Name=TK1188;Dbxref=GeneID:3235737;gbkey=Gene;locus_tag=TK1188	392	310.333	789.033	240.5	9	313.744	483.896	143.592	0.296741	-1.75272	0.361678	1
NC_006624.1	RefSeq	gene	1046010	1046783	.	-	.	ID=gene1205;Name=TK1189;Dbxref=GeneID:3235738;gbkey=Gene;locus_tag=TK1189	82	249.333	738.5	172.5	5.91667	108.28	101.223	115.337	1.13943	0.18831	0.959889	1
NC_006624.1	RefSeq	gene	1046961	1048037	.	+	.	ID=gene1206;Name=TK1190;Dbxref=GeneID:3235739;gbkey=Gene;locus_tag=TK1190	278	609.75	1280.64	282.417	24	312.862	343.171	282.552	0.823354	-0.280415	0.856134	1
NC_006624.1	RefSeq	gene	1048154	1048546	.	-	.	ID=gene1207;Name=TK1191;Dbxref=GeneID:3235740;gbkey=Gene;locus_tag=TK1191	262.9	1036.67	9755.5	603.333	24	402.496	324.655	480.338	1.47953	0.565142	0.800545	1
NC_006624.1	RefSeq	gene	1048663	1049544	.	+	.	ID=gene1208;Name=TK1192;Dbxref=GeneID:3234638;gbkey=Gene;locus_tag=TK1192	52.7	143.833	540.714	90	5	66.0627	65.4248	66.7007	1.0195	0.027865	1	1
NC_006624.1	RefSeq	gene	1049541	1051142	.	-	.	ID=gene1209;Name=pyrG;Dbxref=GeneID:3234639;gbkey=Gene;gene=pyrG;locus_tag=TK1193	172.6	466.533	1489.76	175.25	17.1667	214.935	213.556	216.314	1.01291	0.018511	1	1
NC_006624.1	RefSeq	gene	1051252	1051647	.	-	.	ID=gene1210;Name=TK1194;Dbxref=GeneID:3234640;gbkey=Gene;locus_tag=TK1194	61.1667	219.6	912.25	214.833	5.5	88.602	75.3002	101.904	1.3533	0.436483	0.859833	1
NC_006624.1	RefSeq	gene	1051653	1051940	.	-	.	ID=gene1211;Name=TK1195;Dbxref=GeneID:3234641;gbkey=Gene;locus_tag=TK1195	106.167	226.6	1179.9	200.5	8.5	117.998	130.85	105.146	0.803566	-0.315511	0.845937	1
NC_006624.1	RefSeq	gene	1052146	1052646	.	+	.	ID=gene1212;Name=TK1196;Dbxref=GeneID:3234642;gbkey=Gene;locus_tag=TK1196	35	104.667	478.5	46.1667	1	45.9205	43.205	48.6359	1.1257	0.170823	0.97504	1
NC_006624.1	RefSeq	gene	1052707	1052967	.	+	.	ID=gene1213;Name=TK1197;Dbxref=GeneID:3234643;gbkey=Gene;locus_tag=TK1197	9.5	19.8333	285.167	18	0	10.8041	12.3443	9.26399	0.750467	-0.41414	0.86433	1
NC_006624.1	RefSeq	gene	1052977	1053738	.	+	.	ID=gene1214;Name=TK1198;Dbxref=GeneID:3234589;gbkey=Gene;locus_tag=TK1198	34.5	81.6667	791.333	64.45	2	39.9765	41.9706	37.9823	0.904975	-0.14405	0.926243	1
NC_006624.1	RefSeq	gene	1053897	1055219	.	+	.	ID=gene1215;Name=TK1199;Dbxref=GeneID:3234590;gbkey=Gene;locus_tag=TK1199	54.5	95.7262	279.95	76.0333	10	55.5632	66.6592	44.4671	0.667082	-0.584065	0.748501	1
NC_006624.1	RefSeq	gene	1055303	1055608	.	+	.	ID=gene1216;Name=TK1200;Dbxref=GeneID:3234591;gbkey=Gene;locus_tag=TK1200	9	10.75	69.7	14.5	2.5	8.10253	11.1099	5.09519	0.458619	-1.12463	0.632978	1
NC_006624.1	RefSeq	gene	1055651	1056340	.	+	.	ID=gene1217;Name=TK1201;Dbxref=GeneID:3234592;gbkey=Gene;locus_tag=TK1201	12.5	40.5	121.5	32.5	11.5	16.6706	14.8132	18.528	1.25078	0.322826	0.938684	1
NC_006624.1	RefSeq	gene	1056337	1057317	.	-	.	ID=gene1218;Name=TK1202;Dbxref=GeneID:3234593;gbkey=Gene;locus_tag=TK1202	10.5	30.7917	113.501	26	3	13.3517	12.3443	14.3592	1.16322	0.218129	0.988443	1
NC_006624.1	RefSeq	gene	1057307	1057780	.	-	.	ID=gene1219;Name=TK1203;Dbxref=GeneID:3234594;gbkey=Gene;locus_tag=TK1203	4.28571	7.28571	40.5	5.39286	0.714286	4.09006	4.93772	3.2424	0.656659	-0.606785	0.88185	1
NC_006624.1	RefSeq	gene	1057777	1058238	.	-	.	ID=gene1220;Name=TK1204;Dbxref=GeneID:3234242;gbkey=Gene;locus_tag=TK1204	70.3333	178.333	119.2	128.75	2	84.4298	86.4101	82.4495	0.954165	-0.0676891	0.948399	1
NC_006624.1	RefSeq	gene	1058440	1058988	.	+	.	ID=gene1221;Name=TK1205;Dbxref=GeneID:3234243;gbkey=Gene;locus_tag=TK1205	426.833	966.624	1082.17	1658.33	50.8333	487.508	527.101	447.914	0.849768	-0.23486	0.873623	1
NC_006624.1	RefSeq	gene	1058992	1059243	.	-	.	ID=gene1222;Name=TK1206;Dbxref=GeneID:3234244;gbkey=Gene;locus_tag=TK1206	4	14	301	10.5	2	5.71125	4.93772	6.48479	1.31332	0.393215	0.980713	1
NC_006624.1	RefSeq	gene	1059344	1059808	.	-	.	ID=gene1223;Name=TK1207;Dbxref=GeneID:3234245;gbkey=Gene;locus_tag=TK1207	188	166	465.167	314.5	6	154.482	232.073	76.8911	0.331323	-1.59369	0.406202	1
NC_006624.1	RefSeq	gene	1059878	1060462	.	+	.	ID=gene1224;Name=TK1208;Dbxref=GeneID:3234246;gbkey=Gene;locus_tag=TK1208	69.6667	123.5	433.833	86.25	2	71.9234	86.4101	57.4367	0.664699	-0.589226	0.743579	1
NC_006624.1	RefSeq	gene	1060527	1061255	.	+	.	ID=gene1225;Name=TK1209;Dbxref=GeneID:3234247;gbkey=Gene;locus_tag=TK1209	3375.79	462.369	811.283	655.833	542.464	2190.72	4167.43	213.998	0.0513501	-4.28349	0.0386622	1
NC_006624.1	RefSeq	gene	1061252	1061713	.	-	.	ID=gene1226;Name=TK1210;Dbxref=GeneID:3235093;gbkey=Gene;locus_tag=TK1210	65.6667	66.3333	71.5	45.5	3.9	56.0218	81.4724	30.5712	0.375233	-1.41414	0.466853	1
NC_006624.1	RefSeq	gene	1061835	1063166	.	+	.	ID=gene1227;Name=TK1211;Dbxref=GeneID:3235094;gbkey=Gene;locus_tag=TK1211	50.5	49.5	133.7	49	3.33333	42.4407	61.7215	23.16	0.375233	-1.41414	0.471221	1
NC_006624.1	RefSeq	gene	1063243	1064544	.	+	.	ID=gene1228;Name=TK1212;Dbxref=GeneID:3235095;gbkey=Gene;locus_tag=TK1212	639	1922.25	563.968	680	11.2	839.535	788.801	890.269	1.12864	0.174581	0.960296	1
NC_006624.1	RefSeq	gene	1064601	1065224	.	-	.	ID=gene1229;Name=TK1213;Dbxref=GeneID:3235096;gbkey=Gene;locus_tag=TK1213	29	48	217.5	35	4	29.016	35.7985	22.2336	0.621076	-0.687158	0.722273	1
NC_006624.1	RefSeq	gene	1065315	1065968	.	-	.	ID=gene1230;Name=TK1214;Dbxref=GeneID:3235097;gbkey=Gene;locus_tag=TK1214	25	181.458	818.7	174.424	8.5	57.3499	30.8607	83.8391	2.71669	1.44185	0.49317	1
NC_006624.1	RefSeq	gene	1065965	1067149	.	-	.	ID=gene1231;Name=TK1215;Dbxref=GeneID:3235098;gbkey=Gene;locus_tag=TK1215	20.0333	109.292	832.01	87.0583	8.23333	37.5887	24.6886	50.4887	2.04502	1.03212	0.642658	1
NC_006624.1	RefSeq	gene	1067160	1067693	.	-	.	ID=gene1232;Name=TK1216;Dbxref=GeneID:3234671;gbkey=Gene;locus_tag=TK1216	6.33333	45.5	443.283	28.0833	5	14.3569	7.40658	21.3072	2.87679	1.52446	0.523852	1
NC_006624.1	RefSeq	gene	1067738	1068319	.	-	.	ID=gene1233;Name=TK1217;Dbxref=GeneID:3234672;gbkey=Gene;locus_tag=TK1217	7.83333	55	472	57.3611	3.5	17.6757	9.87544	25.476	2.57973	1.36722	0.558768	1
NC_006624.1	RefSeq	gene	1068339	1069232	.	-	.	ID=gene1234;Name=TK1218;Dbxref=GeneID:3234673;gbkey=Gene;locus_tag=TK1218	8.66667	48	435.167	30.7	1.75	16.6717	11.1099	22.2336	2.00125	1.0009	0.685106	1
NC_006624.1	RefSeq	gene	1069233	1071083	.	-	.	ID=gene1235;Name=TK1219;Dbxref=GeneID:3234674;gbkey=Gene;locus_tag=TK1219	18.5	91.9167	1006.78	86.3929	2	32.417	22.2197	42.6143	1.91786	0.939497	0.680462	1
NC_006624.1	RefSeq	gene	1071080	1072567	.	-	.	ID=gene1236;Name=TK1220;Dbxref=GeneID:3234675;gbkey=Gene;locus_tag=TK1220	27.75	174.5	1288.72	100.167	2	57.5804	34.564	80.5967	2.33181	1.22145	0.566375	1
NC_006624.1	RefSeq	gene	1072564	1072908	.	-	.	ID=gene1237;Name=TK1221;Dbxref=GeneID:3234676;gbkey=Gene;locus_tag=TK1221	5.82143	30.0833	267.083	15.5	1.33333	10.6513	7.40658	13.896	1.87617	0.907789	0.746706	1
NC_006624.1	RefSeq	gene	1072905	1073621	.	-	.	ID=gene1238;Name=TK1222;Dbxref=GeneID:3234978;gbkey=Gene;locus_tag=TK1222	12.0214	66.9167	674.333	59.5	2	22.9238	14.8132	31.0344	2.09505	1.06699	0.646607	1
NC_006624.1	RefSeq	gene	1073615	1073899	.	-	.	ID=gene1239;Name=TK1223;Dbxref=GeneID:3234979;gbkey=Gene;locus_tag=TK1223	8.5	140.833	508.883	50	2	37.5933	9.87544	65.3111	6.61349	2.72541	0.203261	1
NC_006624.1	RefSeq	gene	1073896	1074288	.	-	.	ID=gene1240;Name=TK1224;Dbxref=GeneID:3234980;gbkey=Gene;locus_tag=TK1224	9	65.5	965.526	27.3095	1	20.8405	11.1099	30.5712	2.75171	1.46033	0.520554	1
NC_006624.1	RefSeq	gene	1074285	1074539	.	-	.	ID=gene1241;Name=TK1225;Dbxref=GeneID:3234981;gbkey=Gene;locus_tag=TK1225	3	18.5	468.167	8.66667	0	6.02044	3.70329	8.33759	2.2514	1.17082	0.71624	1
NC_006624.1	RefSeq	gene	1074536	1075069	.	-	.	ID=gene1242;Name=TK1226;Dbxref=GeneID:3234982;gbkey=Gene;locus_tag=TK1226	130	1536.5	1118.25	1177	20	435.975	160.476	711.474	4.43353	2.14846	0.280795	1
NC_006624.1	RefSeq	gene	1075305	1075805	.	-	.	ID=gene1243;Name=TK1227;Dbxref=GeneID:3234983;gbkey=Gene;locus_tag=TK1227	180	470	948.783	327	13	219.951	222.197	217.704	0.979776	-0.0294757	0.959119	1
NC_006624.1	RefSeq	gene	1075964	1077223	.	+	.	ID=gene1244;Name=TK1228;Dbxref=GeneID:3234115;gbkey=Gene;locus_tag=TK1228	105	315.667	1213.39	321.583	14.5	137.993	129.615	146.371	1.12927	0.175396	0.963882	1
NC_006624.1	RefSeq	gene	1077377	1077931	.	+	.	ID=gene1245;Name=TK1229;Dbxref=GeneID:3234116;gbkey=Gene;locus_tag=TK1229	608	521.5	438.75	192.25	58	496.162	750.533	241.79	0.322158	-1.63416	0.391622	1
NC_006624.1	RefSeq	gene	1078016	1079149	.	-	.	ID=gene1246;Name=TK1230;Dbxref=GeneID:3234117;gbkey=Gene;locus_tag=TK1230	70.5	115.667	787.367	97	4.5	70.0706	86.4101	53.7311	0.621815	-0.685442	0.707595	1
NC_006624.1	RefSeq	gene	1079146	1080408	.	-	.	ID=gene1247;Name=TK1231;Dbxref=GeneID:3234118;gbkey=Gene;locus_tag=TK1231	34.5	72.0076	446.776	58.8333	10.5	37.6605	41.9706	33.3504	0.794612	-0.331677	0.852382	1
NC_006624.1	RefSeq	gene	1080704	1081807	.	+	.	ID=gene1248;Name=TK1232;Dbxref=GeneID:3234119;gbkey=Gene;locus_tag=TK1232	166	143.841	1704.19	95.9167	24.5	135.808	204.915	66.7007	0.325504	-1.61925	0.399712	1
NC_006624.1	RefSeq	gene	1081754	1082302	.	-	.	ID=gene1249;Name=TK1233;Dbxref=GeneID:3234120;gbkey=Gene;locus_tag=TK1233	94.5	161.25	589.767	114	3.5	95.3057	116.036	74.5751	0.642687	-0.637811	0.722575	1
NC_006624.1	RefSeq	gene	1082308	1082586	.	-	.	ID=gene1250;Name=TK1234;Dbxref=GeneID:3234121;gbkey=Gene;locus_tag=TK1234	121.5	271.583	633.95	254.333	5	138.295	150.6	125.99	0.836586	-0.257414	0.86831	1
NC_006624.1	RefSeq	gene	1082656	1084584	.	+	.	ID=gene1251;Name=argS;Dbxref=GeneID:3234303;gbkey=Gene;gene=argS;locus_tag=TK1235	30.0333	107.611	775.155	64.3333	6.66667	43.5292	37.0329	50.0255	1.35084	0.433857	0.869577	1
NC_006624.1	RefSeq	gene	1084585	1085661	.	-	.	ID=gene1252;Name=TK1236;Dbxref=GeneID:3234304;gbkey=Gene;locus_tag=TK1236	65.3333	119.917	103.268	89.5	4	67.9109	80.2379	55.5839	0.692739	-0.529617	0.767026	1
NC_006624.1	RefSeq	gene	1085765	1086643	.	+	.	ID=gene1253;Name=TK1237;Dbxref=GeneID:3234305;gbkey=Gene;locus_tag=TK1237	36.5	75.8333	163.033	86.3333	3	39.8213	44.4395	35.2031	0.79216	-0.336137	0.849792	1
NC_006624.1	RefSeq	gene	1086707	1086931	.	+	.	ID=gene1254;Name=TK1238;Dbxref=GeneID:3234306;gbkey=Gene;locus_tag=TK1238	36.8929	77.7	240.376	40.1429	5	40.9017	45.6739	36.1295	0.791033	-0.338191	0.848489	1
NC_006624.1	RefSeq	gene	1087201	1088448	.	-	.	ID=gene1255;Name=TK1239;Dbxref=GeneID:3234307;gbkey=Gene;locus_tag=TK1239	122	607.25	2621.94	411.583	23	215.881	150.6	281.162	1.86694	0.900676	0.67011	1
NC_006624.1	RefSeq	gene	1088513	1088749	.	-	.	ID=gene1256;Name=TK1240;Dbxref=GeneID:3234308;gbkey=Gene;locus_tag=TK1240	5.5	18.9167	340.051	19	1.5	8.10368	7.40658	8.80079	1.18824	0.248826	1	1
NC_006624.1	RefSeq	gene	1088760	1089320	.	-	.	ID=gene1257;Name=TK1241;Dbxref=GeneID:3235643;gbkey=Gene;locus_tag=TK1241	81.5	293.25	867.283	272	3.5	118.47	101.223	135.717	1.34077	0.423065	0.863159	1
NC_006624.1	RefSeq	gene	1089429	1089824	.	-	.	ID=gene1258;Name=TK1242;Dbxref=GeneID:3235644;gbkey=Gene;locus_tag=TK1242	42.6667	82.1667	159.167	50	1	45.5314	53.0805	37.9823	0.715562	-0.482852	0.790497	1
NC_006624.1	RefSeq	gene	1089854	1090549	.	-	.	ID=gene1259;Name=TK1243;Dbxref=GeneID:3235645;gbkey=Gene;locus_tag=TK1243	143	229.5	685.125	226	6	141.53	176.523	106.536	0.603522	-0.728521	0.686138	1
NC_006624.1	RefSeq	gene	1090631	1091026	.	-	.	ID=gene1260;Name=TK1244;Dbxref=GeneID:3235646;gbkey=Gene;locus_tag=TK1244	48.5	156	620.45	86	4	65.7559	59.2526	72.2591	1.21951	0.2863	0.923813	1
NC_006624.1	RefSeq	gene	1091063	1091470	.	-	.	ID=gene1261;Name=TK1245;Dbxref=GeneID:3235647;gbkey=Gene;locus_tag=TK1245	6794.5	20840.5	21895.8	8913	367	9019.89	8386.71	9653.07	1.151	0.202883	0.947826	1
NC_006624.1	RefSeq	gene	1091591	1092142	.	+	.	ID=gene1262;Name=TK1246;Dbxref=GeneID:3235648;gbkey=Gene;locus_tag=TK1246	49	85.5	194.283	89.5	1	50.1611	60.4871	39.8351	0.658573	-0.602585	0.743212	1
NC_006624.1	RefSeq	gene	1092151	1093461	.	-	.	ID=gene1263;Name=TK1247;Dbxref=GeneID:3234580;gbkey=Gene;locus_tag=TK1247	85.3333	177.083	849.579	109.283	12.5	93.4564	104.927	81.9863	0.781369	-0.355925	0.831513	1
NC_006624.1	RefSeq	gene	1093501	1093902	.	-	.	ID=gene1264;Name=TK1248;Dbxref=GeneID:3234581;gbkey=Gene;locus_tag=TK1248	48.95	111.9	535	98.6667	3	56.1827	60.4871	51.8783	0.857677	-0.221494	0.890199	1
NC_006624.1	RefSeq	gene	1093912	1095072	.	-	.	ID=gene1265;Name=TK1249;Dbxref=GeneID:3234582;gbkey=Gene;locus_tag=TK1249	67.5	126.167	275.025	82.1429	2.7	71.1522	83.9412	58.3631	0.695286	-0.524322	0.7685	1
NC_006624.1	RefSeq	gene	1095166	1095243	.	+	.	ID=gene1266;Name=TKt15;Dbxref=GeneID:3253135;gbkey=Gene;locus_tag=TKt15	686.667	2881.17	865.333	2279.25	92.3333	1091.27	848.053	1334.48	1.57358	0.654048	0.763369	1
NC_006624.1	RefSeq	gene	1095346	1096260	.	+	.	ID=gene1267;Name=TK1250;Dbxref=GeneID:3234583;gbkey=Gene;locus_tag=TK1250	65	409	586.833	217	72	134.843	80.2379	189.449	2.36108	1.23945	0.549236	1
NC_006624.1	RefSeq	gene	1096329	1096784	.	+	.	ID=gene1268;Name=rps15p;Dbxref=GeneID:3234584;gbkey=Gene;gene=rps15p;locus_tag=TK1251	3730.25	11365	5240.5	10262.8	125	4934.34	4604.42	5264.26	1.14331	0.193211	0.951901	1
NC_006624.1	RefSeq	gene	1096815	1098248	.	+	.	ID=gene1269;Name=TK1252;Dbxref=GeneID:3234585;gbkey=Gene;locus_tag=TK1252	67.5	328.25	1669.95	171.167	8.14286	117.935	83.9412	151.929	1.80995	0.85595	0.691002	1
NC_006624.1	RefSeq	gene	1098226	1098483	.	+	.	ID=gene1270;Name=TK1253;Dbxref=GeneID:3234586;gbkey=Gene;locus_tag=TK1253	243.893	1026.18	1029.75	279.5	28	388.222	301.201	475.243	1.57783	0.657938	0.763331	1
NC_006624.1	RefSeq	gene	1098499	1099101	.	+	.	ID=gene1271;Name=TK1254;Dbxref=GeneID:3235838;gbkey=Gene;locus_tag=TK1254	373.5	1349.73	5024.5	602	39.5	543.498	461.677	625.319	1.35445	0.43771	0.852038	1
NC_006624.1	RefSeq	gene	1099183	1099431	.	+	.	ID=gene1272;Name=TK1255;Dbxref=GeneID:3235839;gbkey=Gene;locus_tag=TK1255	148	131.5	387.75	143.333	3	121.919	182.696	61.1423	0.334668	-1.5792	0.411708	1
NC_006624.1	RefSeq	gene	1099428	1099853	.	+	.	ID=gene1273;Name=TK1256;Dbxref=GeneID:3235840;gbkey=Gene;locus_tag=TK1256	12.5	75	316.167	48.5	2	24.7766	14.8132	34.7399	2.34521	1.22972	0.588041	1
NC_006624.1	RefSeq	gene	1099869	1100936	.	+	.	ID=gene1274;Name=TK1257;Dbxref=GeneID:3235841;gbkey=Gene;locus_tag=TK1257	32.8333	159.433	907.71	67.2	3.5	57.1924	40.7362	73.6487	1.80794	0.854349	0.700154	1
NC_006624.1	RefSeq	gene	1101018	1101731	.	-	.	ID=gene1275;Name=TK1258;Dbxref=GeneID:3235842;gbkey=Gene;locus_tag=TK1258	156.333	496.5	2988.28	488.667	8	211.159	192.571	229.747	1.19305	0.254655	0.929537	1
NC_006624.1	RefSeq	gene	1101813	1102265	.	-	.	ID=gene1276;Name=TK1259;Dbxref=GeneID:3235843;gbkey=Gene;locus_tag=TK1259	372	990	1295.91	917.333	22	458.888	459.208	458.567	0.998605	-0.0020136	0.968826	1
NC_006624.1	RefSeq	gene	1102454	1102738	.	-	.	ID=gene1277;Name=TK1260;Dbxref=GeneID:3234898;gbkey=Gene;locus_tag=TK1260	42.5	58.125	264.5	50	1	39.3558	51.846	26.8656	0.51818	-0.948476	0.622137	1
NC_006624.1	RefSeq	gene	1102731	1103117	.	-	.	ID=gene1278;Name=TK1261;Dbxref=GeneID:3234899;gbkey=Gene;locus_tag=TK1261	111	208.571	352.833	84	3.5	116.915	137.022	96.8087	0.706521	-0.501196	0.77323	1
NC_006624.1	RefSeq	gene	1103176	1103547	.	-	.	ID=gene1279;Name=TK1262;Dbxref=GeneID:3234900;gbkey=Gene;locus_tag=TK1262	29	75	226.667	56.1429	3	35.2692	35.7985	34.7399	0.970431	-0.0433018	0.969154	1
NC_006624.1	RefSeq	gene	1103618	1104406	.	-	.	ID=gene1280;Name=TK1263;Dbxref=GeneID:3234901;gbkey=Gene;locus_tag=TK1263	455.5	3217.67	3573.25	2111.92	405	1026.74	562.9	1490.58	2.64803	1.40492	0.485955	1
NC_006624.1	RefSeq	gene	1104530	1106437	.	+	.	ID=gene1281;Name=TK1264;Dbxref=GeneID:3234902;gbkey=Gene;locus_tag=TK1264	307.143	1138.58	2868.29	465	51.5	453.277	378.97	527.584	1.39215	0.477318	0.836107	1
NC_006624.1	RefSeq	gene	1106451	1106624	.	-	.	ID=gene1282;Name=TK1265;Dbxref=GeneID:3234903;gbkey=Gene;locus_tag=TK1265	7	13	158.333	20	0	7.3313	8.64101	6.02159	0.696862	-0.521055	0.851455	1
NC_006624.1	RefSeq	gene	1106631	1107209	.	-	.	ID=gene1283;Name=TK1266;Dbxref=GeneID:3233883;gbkey=Gene;locus_tag=TK1266	51.75	115.458	288.191	126.083	5.33333	58.7291	64.1903	53.2679	0.829843	-0.269089	0.870627	1
NC_006624.1	RefSeq	gene	1107469	1108335	.	-	.	ID=gene1284;Name=TK1267;Dbxref=GeneID:3233884;gbkey=Gene;locus_tag=TK1267	273.333	2982.17	3614.37	2153	47.3333	859.13	336.999	1381.26	4.0987	2.03517	0.305813	1
NC_006624.1	RefSeq	gene	1108504	1110186	.	-	.	ID=gene1285;Name=TK1268;Dbxref=GeneID:3233885;gbkey=Gene;locus_tag=TK1268	246.843	678.488	851.9	240.143	22.1667	309.477	304.904	314.049	1.02999	0.0426347	1	1
NC_006624.1	RefSeq	gene	1110301	1111764	.	+	.	ID=gene1286;Name=TK1269;Dbxref=GeneID:3233886;gbkey=Gene;locus_tag=TK1269	138.2	283.75	849.033	151	10.5	150.95	170.351	131.549	0.77222	-0.372917	0.821829	1
NC_006624.1	RefSeq	gene	1111807	1112016	.	-	.	ID=gene1287;Name=TK1270;Dbxref=GeneID:3233887;gbkey=Gene;locus_tag=TK1270	205	332.667	1424	263.667	8	203.652	253.058	154.245	0.609526	-0.714241	0.689668	1
NC_006624.1	RefSeq	gene	1112309	1112572	.	-	.	ID=gene1288;Name=TK1271;Dbxref=GeneID:3233888;gbkey=Gene;locus_tag=TK1271	47	77	274.167	32.5833	6.59524	46.8423	58.0182	35.6663	0.614744	-0.701942	0.707	1
NC_006624.1	RefSeq	gene	1112569	1113204	.	-	.	ID=gene1289;Name=TK1272;Dbxref=GeneID:3233889;gbkey=Gene;locus_tag=TK1272	72.25	166	798.833	45.5	9.5	82.885	88.8789	76.8911	0.865122	-0.209025	0.891195	1
NC_006624.1	RefSeq	gene	1113413	1114162	.	+	.	ID=gene1290;Name=TK1273;Dbxref=GeneID:3235318;gbkey=Gene;locus_tag=TK1273	17.5	59.5333	140.726	42.6667	2	25.0058	22.2197	27.792	1.25078	0.322826	0.926081	1
NC_006624.1	RefSeq	gene	1114361	1117027	.	+	.	ID=gene1291;Name=valS;Dbxref=GeneID:3235319;gbkey=Gene;gene=valS;locus_tag=TK1274	124.167	366.722	1514.58	239.611	11	161.532	153.069	169.994	1.11057	0.1513	0.973133	1
NC_006624.1	RefSeq	gene	1117109	1117519	.	+	.	ID=gene1292;Name=TK1275;Dbxref=GeneID:3235320;gbkey=Gene;locus_tag=TK1275	267	424	2443.5	375	14	262.995	329.593	196.397	0.595876	-0.746915	0.676724	1
NC_006624.1	RefSeq	gene	1117523	1117975	.	+	.	ID=gene1293;Name=TK1276;Dbxref=GeneID:3235321;gbkey=Gene;locus_tag=TK1276	244.5	755	3696.17	603.833	17	325.458	301.201	349.715	1.16107	0.215456	0.944604	1
NC_006624.1	RefSeq	gene	1118032	1119672	.	-	.	ID=gene1294;Name=TK1277;Dbxref=GeneID:3235322;gbkey=Gene;locus_tag=TK1277	327	790.083	246.792	594.833	17.3333	384.793	403.658	365.927	0.906527	-0.141577	0.911885	1
NC_006624.1	RefSeq	gene	1119786	1120124	.	+	.	ID=gene1295;Name=TK1278;Dbxref=GeneID:3235323;gbkey=Gene;locus_tag=TK1278	20.6429	53	331.083	32.5	3.5	25.2363	25.923	24.5496	0.947018	-0.0785365	0.962162	1
NC_006624.1	RefSeq	gene	1120118	1120450	.	+	.	ID=gene1296;Name=TK1279;Dbxref=GeneID:3235471;gbkey=Gene;locus_tag=TK1279	58	141.5	917.5	78	11	68.6856	71.5969	65.7743	0.918675	-0.122373	0.927957	1
NC_006624.1	RefSeq	gene	1120451	1121353	.	+	.	ID=gene1297;Name=tfb;Dbxref=GeneID:3235472;gbkey=Gene;gene=tfb;locus_tag=TK1280	316	487.143	3342.08	489.476	15.5	307.829	390.08	225.578	0.578287	-0.790142	0.6605	1
NC_006624.1	RefSeq	gene	1121354	1122376	.	-	.	ID=gene1298;Name=TK1281;Dbxref=GeneID:3235473;gbkey=Gene;locus_tag=TK1281	118.25	329.465	683.852	232.254	7.5	149.028	145.663	152.393	1.0462	0.0651612	1	1
NC_006624.1	RefSeq	gene	1122463	1123665	.	-	.	ID=gene1299;Name=TK1282;Dbxref=GeneID:3235474;gbkey=Gene;locus_tag=TK1282	200.5	306.817	1118.75	213.667	16.25	194.544	246.886	142.202	0.575983	-0.795901	0.659965	1
NC_006624.1	RefSeq	gene	1123771	1124418	.	+	.	ID=gene1300;Name=TK1283;Dbxref=GeneID:3235475;gbkey=Gene;locus_tag=TK1283	20	66.1429	102.431	30	4.25	27.6299	24.6886	30.5712	1.23827	0.308327	0.929287	1
NC_006624.1	RefSeq	gene	1124515	1125015	.	-	.	ID=gene1301;Name=TK1284;Dbxref=GeneID:3235476;gbkey=Gene;locus_tag=TK1284	193.2	328.25	906.817	247.333	15	195.087	238.245	151.929	0.637703	-0.649045	0.714132	1
NC_006624.1	RefSeq	gene	1125116	1125571	.	-	.	ID=gene1302;Name=TK1285;Dbxref=GeneID:3235477;gbkey=Gene;locus_tag=TK1285	37.1667	61.75	403.7	62	1	37.1961	45.6739	28.7184	0.62877	-0.669397	0.723201	1
NC_006624.1	RefSeq	gene	1125682	1126848	.	+	.	ID=gene1303;Name=TK1286;Dbxref=GeneID:3234283;gbkey=Gene;locus_tag=TK1286	141	250.083	720.617	181.867	6	144.927	174.055	115.8	0.665308	-0.587907	0.738639	1
NC_006624.1	RefSeq	gene	1127900	1127977	.	-	.	ID=gene1304;Name=TKt16;Dbxref=GeneID:3253140;gbkey=Gene;locus_tag=TKt16	65.5	141.583	260.126	81.5	34.5833	73.6233	81.4724	65.7743	0.807321	-0.308787	0.852259	1
NC_006624.1	RefSeq	gene	1127984	1128059	.	-	.	ID=gene1305;Name=TKt17;Dbxref=GeneID:3253137;gbkey=Gene;locus_tag=TKt17	1171.17	2875	788.917	1290.08	35	1388.61	1445.52	1331.7	0.921261	-0.118319	0.920056	1
NC_006624.1	RefSeq	gene	1128153	1128229	.	+	.	ID=gene1306;Name=TKt18;Dbxref=GeneID:3253146;gbkey=Gene;locus_tag=TKt18	182.517	355.033	118.131	220.431	11.8333	195.168	225.901	164.436	0.727912	-0.458164	0.787272	1
NC_006624.1	RefSeq	gene	1128208	1128900	.	-	.	ID=gene1307;Name=upp;Dbxref=GeneID:3234284;gbkey=Gene;gene=upp;locus_tag=TK1287	351	1007.5	1180.47	444.5	12.8333	450.095	433.285	466.905	1.07759	0.107813	0.988594	1
NC_006624.1	RefSeq	gene	1128971	1130404	.	-	.	ID=gene1308;Name=TK1288;Dbxref=GeneID:3234285;gbkey=Gene;locus_tag=TK1288	995.5	9033.58	4830.67	4559.95	136	2707.02	1229.49	4184.54	3.40347	1.76701	0.374822	1
NC_006624.1	RefSeq	gene	1130469	1131881	.	-	.	ID=gene1309;Name=TK1289;Dbxref=GeneID:3234286;gbkey=Gene;locus_tag=TK1289	296	2078.62	2867.37	1867.83	17	664.191	365.391	962.991	2.63551	1.39808	0.488884	1
NC_006624.1	RefSeq	gene	1131943	1132359	.	-	.	ID=gene1310;Name=TK1290;Dbxref=GeneID:3234287;gbkey=Gene;locus_tag=TK1290	20.8333	35.25	134.778	38.8333	3	21.0675	25.923	16.212	0.625389	-0.677174	0.735479	1
NC_006624.1	RefSeq	gene	1132369	1132596	.	-	.	ID=gene1311;Name=TK1291;Dbxref=GeneID:3234288;gbkey=Gene;locus_tag=TK1291	21	46	141.75	69	1.5	23.6151	25.923	21.3072	0.82194	-0.282895	0.882607	1
NC_006624.1	RefSeq	gene	1132681	1135062	.	-	.	ID=gene1312;Name=TK1292;Dbxref=GeneID:3234425;gbkey=Gene;locus_tag=TK1292	1045.5	2397.01	6332.9	1776.16	55.7	1200.75	1291.21	1110.29	0.85988	-0.217792	0.879643	1
NC_006624.1	RefSeq	gene	1135192	1137669	.	-	.	ID=gene1313;Name=TK1293;Dbxref=GeneID:3234426;gbkey=Gene;locus_tag=TK1293	95.3333	400.976	1614.01	253.5	16.125	151.507	117.271	185.743	1.58388	0.663463	0.764613	1
NC_006624.1	RefSeq	gene	1137725	1138804	.	+	.	ID=gene1314;Name=TK1294;Dbxref=GeneID:3234427;gbkey=Gene;locus_tag=TK1294	250	875	807.585	598.5	8.5	356.953	308.607	405.299	1.31332	0.393215	0.871098	1
NC_006624.1	RefSeq	gene	1139120	1142431	.	+	.	ID=gene1315;Name=TK1295;Dbxref=GeneID:3234428;gbkey=Gene;locus_tag=TK1295	1290.2	1905.53	3192.52	1591.5	76.8333	1237.64	1592.41	882.858	0.554415	-0.850962	0.636664	1
NC_006624.1	RefSeq	gene	1142474	1142773	.	+	.	ID=gene1316;Name=TK1296;Dbxref=GeneID:3234429;gbkey=Gene;locus_tag=TK1296	24.5	56	346.083	47.5	3.5	27.7827	29.6263	25.9392	0.875545	-0.191747	0.91444	1
NC_006624.1	RefSeq	gene	1142819	1143991	.	+	.	ID=gene1317;Name=TK1297;Dbxref=GeneID:3234430;gbkey=Gene;locus_tag=TK1297	40.5	143.7	1386.55	81.75	3.66667	58.0389	49.3772	66.7007	1.35084	0.433857	0.865295	1
NC_006624.1	RefSeq	gene	1143991	1145058	.	+	.	ID=gene1318;Name=TK1298;Dbxref=GeneID:3234431;gbkey=Gene;locus_tag=TK1298	31	93.75	867.175	64.75	2.5	40.904	38.2673	43.5407	1.1378	0.186253	0.970383	1
NC_006624.1	RefSeq	gene	1145123	1146451	.	+	.	ID=gene1319;Name=TK1299;Dbxref=GeneID:3235301;gbkey=Gene;locus_tag=TK1299	62.5	254.333	1432.08	165.5	12.5	97.0936	76.5346	117.653	1.53725	0.620349	0.784946	1
NC_006624.1	RefSeq	gene	1146529	1147977	.	+	.	ID=gene1320;Name=TK1300;Dbxref=GeneID:3235302;gbkey=Gene;locus_tag=TK1300	118.5	304.861	1064.05	231.917	2.66667	143.469	145.663	141.276	0.969883	-0.0441171	0.954747	1
NC_006624.1	RefSeq	gene	1148023	1149168	.	+	.	ID=gene1321;Name=TK1301;Dbxref=GeneID:3235303;gbkey=Gene;locus_tag=TK1301	59	75.8667	478.486	98	1	54.0172	72.8313	35.2031	0.483352	-1.04886	0.582252	1
NC_006624.1	RefSeq	gene	1149281	1149895	.	+	.	ID=gene1322;Name=TK1302;Dbxref=GeneID:3235304;gbkey=Gene;locus_tag=TK1302	31	75.0833	673.618	75	4	36.5036	38.2673	34.7399	0.907823	-0.139517	0.929653	1
NC_006624.1	RefSeq	gene	1149867	1150070	.	-	.	ID=gene1323;Name=TK1303;Dbxref=GeneID:3235305;gbkey=Gene;locus_tag=TK1303	14	55.2083	148.861	42.5	4	21.379	17.282	25.476	1.47413	0.559865	0.838026	1
NC_006624.1	RefSeq	gene	1150210	1151031	.	+	.	ID=gene1324;Name=TK1304;Dbxref=GeneID:3235306;gbkey=Gene;locus_tag=TK1304	4	19.5833	82.25	25.5	14	7.10085	4.93772	9.26399	1.87617	0.907789	0.781309	1
NC_006624.1	RefSeq	gene	1151028	1154462	.	-	.	ID=gene1325;Name=TK1305;Dbxref=GeneID:3235795;gbkey=Gene;locus_tag=TK1305	94.75	304.117	1711.67	190.056	7.83333	129.042	117.271	140.813	1.20075	0.263932	0.927794	1
NC_006624.1	RefSeq	gene	1154556	1155401	.	+	.	ID=gene1326;Name=TK1306;Dbxref=GeneID:3235796;gbkey=Gene;locus_tag=TK1306	77.2262	295.6	639.283	133.833	6.5	116.079	95.0511	137.107	1.44246	0.528527	0.82056	1
NC_006624.1	RefSeq	gene	1155403	1155927	.	-	.	ID=gene1327;Name=ndk;Dbxref=GeneID:3235797;gbkey=Gene;gene=ndk;locus_tag=TK1307	788.5	1663.11	1754.45	843.75	45	871.516	972.731	770.3	0.791895	-0.336619	0.83214	1
NC_006624.1	RefSeq	gene	1156018	1157226	.	-	.	ID=gene1328;Name=TK1308;Dbxref=GeneID:3235798;gbkey=Gene;locus_tag=TK1308	129.476	552.417	1063.35	428.667	86	207.464	159.241	255.686	1.60565	0.683158	0.755155	1
NC_006624.1	RefSeq	gene	1157355	1157558	.	-	.	ID=gene1329;Name=TK1309;Dbxref=GeneID:3235799;gbkey=Gene;locus_tag=TK1309	196.667	620.833	4543.42	434.5	11	265.415	243.183	287.647	1.18284	0.242258	0.93399	1
NC_006624.1	RefSeq	gene	1157561	1157773	.	-	.	ID=gene1330;Name=rps28e;Dbxref=GeneID:3235800;gbkey=Gene;gene=rps28e;locus_tag=TK1310	161.167	881.833	8756.17	437.5	12	303.642	198.743	408.542	2.05563	1.03958	0.616468	1
NC_006624.1	RefSeq	gene	1157853	1158230	.	-	.	ID=gene1331;Name=rpl7ae;Dbxref=GeneID:3235801;gbkey=Gene;gene=rpl7ae;locus_tag=TK1311	88384.3	253422	123237	144864	3241.17	113244	109104	117385	1.0759	0.105545	0.988142	1
NC_006624.1	RefSeq	gene	1158298	1159482	.	-	.	ID=gene1332;Name=TK1312;Dbxref=GeneID:3234962;gbkey=Gene;locus_tag=TK1312	86.5	223.333	566.75	90.25	4	104.727	106.161	103.293	0.972989	-0.0395044	0.958369	1
NC_006624.1	RefSeq	gene	1159623	1160234	.	-	.	ID=gene1333;Name=TK1313;Dbxref=GeneID:3234963;gbkey=Gene;locus_tag=TK1313	99.1111	336.667	2736.37	196.65	28.7333	139.153	122.209	156.098	1.27731	0.353109	0.890738	1
NC_006624.1	RefSeq	gene	1160268	1161572	.	-	.	ID=gene1334;Name=TK1314;Dbxref=GeneID:3234964;gbkey=Gene;locus_tag=TK1314	64.5	366.924	961.95	440.833	7	124.499	79.0035	169.994	2.15173	1.1055	0.597479	1
NC_006624.1	RefSeq	gene	1161628	1163523	.	-	.	ID=gene1335;Name=TK1315;Dbxref=GeneID:3234965;gbkey=Gene;locus_tag=TK1315	27.3333	76.0333	414.2	50.3333	4	34.2664	33.3296	35.2031	1.05621	0.0789005	1	1
NC_006624.1	RefSeq	gene	1163641	1164594	.	+	.	ID=gene1336;Name=TK1316;Dbxref=GeneID:3234966;gbkey=Gene;locus_tag=TK1316	71	283.758	736.734	313.311	70.3333	109.597	87.6445	131.549	1.50093	0.58586	0.797669	1
NC_006624.1	RefSeq	gene	1164601	1165020	.	+	.	ID=gene1337;Name=TK1317;Dbxref=GeneID:3234967;gbkey=Gene;locus_tag=TK1317	22.5	41.25	140.708	33.3333	4	23.0743	27.1575	18.9912	0.699299	-0.516019	0.792904	1
NC_006624.1	RefSeq	gene	1165059	1165652	.	+	.	ID=gene1338;Name=TK1318;Dbxref=GeneID:3234213;gbkey=Gene;locus_tag=TK1318	18	63.8333	145.583	24.6429	0.333333	25.9322	22.2197	29.6448	1.33416	0.415935	0.888677	1
NC_006624.1	RefSeq	gene	1165731	1165886	.	+	.	ID=gene1339;Name=rpl39e;Dbxref=GeneID:3234214;gbkey=Gene;gene=rpl39e;locus_tag=TK1319	85.5	416.25	896	273.5	16.3333	149.426	106.161	192.691	1.81508	0.860035	0.687769	1
NC_006624.1	RefSeq	gene	1165897	1166169	.	+	.	ID=gene1340;Name=TK1320;Dbxref=GeneID:3234215;gbkey=Gene;locus_tag=TK1320	234.5	566.7	6943.4	455	13	275.745	288.857	262.634	0.90922	-0.137299	0.914332	1
NC_006624.1	RefSeq	gene	1166197	1166886	.	+	.	ID=gene1341;Name=TK1321;Dbxref=GeneID:3234216;gbkey=Gene;locus_tag=TK1321	72.5	173.833	2339	94.1111	9.5	84.7378	88.8789	80.5967	0.906814	-0.141121	0.918445	1
NC_006624.1	RefSeq	gene	1166939	1167172	.	+	.	ID=gene1342;Name=rplX;Dbxref=GeneID:3234217;gbkey=Gene;gene=rplX;locus_tag=TK1322	98.5	433.5	3729.5	227.5	11	161.001	120.974	201.029	1.66175	0.732702	0.73678	1
NC_006624.1	RefSeq	gene	1167441	1168595	.	-	.	ID=gene1343;Name=TK1323;Dbxref=GeneID:3234218;gbkey=Gene;locus_tag=TK1323	148.5	357.643	1511.38	271.5	13.1333	174.26	182.696	165.825	0.907659	-0.139777	0.914811	1
NC_006624.1	RefSeq	gene	1168616	1169410	.	-	.	ID=gene1344;Name=TK1324;Dbxref=GeneID:3234219;gbkey=Gene;locus_tag=TK1324	88.8333	972.167	1994.2	474.5	8.5	280.047	109.864	450.23	4.09806	2.03494	0.309105	1
NC_006624.1	RefSeq	gene	1169514	1170959	.	-	.	ID=gene1345;Name=TK1325;Dbxref=GeneID:3235492;gbkey=Gene;locus_tag=TK1325	24.75	220.688	7183.29	440.75	14.5	66.6139	30.8607	102.367	3.31706	1.72991	0.403051	1
NC_006624.1	RefSeq	gene	1170959	1171834	.	-	.	ID=gene1346;Name=TK1326;Dbxref=GeneID:3235493;gbkey=Gene;locus_tag=TK1326	19.5	183.226	2748.27	307	3	54.727	24.6886	84.7655	3.43339	1.77963	0.393276	1
NC_006624.1	RefSeq	gene	1172009	1172215	.	+	.	ID=gene1347;Name=TK1327;Dbxref=GeneID:3235494;gbkey=Gene;locus_tag=TK1327	72.5	213	320.176	116.833	6	93.7702	88.8789	98.6615	1.11007	0.150645	0.976282	1
NC_006624.1	RefSeq	gene	1172202	1172963	.	-	.	ID=gene1348;Name=TK1328;Dbxref=GeneID:3235495;gbkey=Gene;locus_tag=TK1328	291	573.286	1623.5	419.5	8	312.316	359.219	265.413	0.738862	-0.436624	0.794175	1
NC_006624.1	RefSeq	gene	1172960	1173574	.	-	.	ID=gene1349;Name=TK1329;Dbxref=GeneID:3235496;gbkey=Gene;locus_tag=TK1329	121.5	276.833	1688.17	138.625	18	139.453	150.6	128.306	0.851965	-0.231135	0.878801	1
NC_006624.1	RefSeq	gene	1173634	1173960	.	+	.	ID=gene1350;Name=TK1330;Dbxref=GeneID:3235497;gbkey=Gene;locus_tag=TK1330	274.5	484.2	746.833	345.7	12.5	281.211	338.234	224.188	0.662821	-0.593308	0.733978	1
NC_006624.1	RefSeq	gene	1173961	1174203	.	-	.	ID=gene1351;Name=TK1331;Dbxref=GeneID:3235498;gbkey=Gene;locus_tag=TK1331	18062.5	22311.6	18226.2	19211.5	1210	16315.6	22296.3	10334.9	0.463526	-1.10928	0.547216	1
NC_006624.1	RefSeq	gene	1174431	1177808	.	+	.	ID=gene1352;Name=TK1332;Dbxref=GeneID:3235744;gbkey=Gene;locus_tag=TK1332	101.644	225.033	2103.91	152.709	6.45	115.066	125.912	104.22	0.827721	-0.272784	0.863143	1
NC_006624.1	RefSeq	gene	1177801	1178139	.	-	.	ID=gene1353;Name=TK1333;Dbxref=GeneID:3235745;gbkey=Gene;locus_tag=TK1333	43.5	257.25	129.077	116.625	1	86.6786	54.3149	119.042	2.1917	1.13205	0.592309	1
NC_006624.1	RefSeq	gene	1178243	1178800	.	+	.	ID=gene1354;Name=TK1334;Dbxref=GeneID:3235746;gbkey=Gene;locus_tag=TK1334	98	271.167	438.533	209.667	6	123.251	120.974	125.527	1.03764	0.0532997	1	1
NC_006624.1	RefSeq	gene	1178844	1179260	.	+	.	ID=gene1355;Name=TK1335;Dbxref=GeneID:3235747;gbkey=Gene;locus_tag=TK1335	189.667	510.833	1339.5	368	13	235.618	234.542	236.695	1.00918	0.0131844	1	1
NC_006624.1	RefSeq	gene	1179273	1180544	.	-	.	ID=gene1356;Name=TK1336;Dbxref=GeneID:3235748;gbkey=Gene;locus_tag=TK1336	15.5	53.3333	309.417	34.0333	1	22.1502	19.7509	24.5496	1.24296	0.313781	0.932909	1
NC_006624.1	RefSeq	gene	1180541	1181299	.	-	.	ID=gene1357;Name=TK1337;Dbxref=GeneID:3235749;gbkey=Gene;locus_tag=TK1337	5.14286	23.8214	124.833	20.1429	2.33333	8.64447	6.17215	11.1168	1.80112	0.848895	0.784264	1
NC_006624.1	RefSeq	gene	1181296	1181655	.	-	.	ID=gene1358;Name=TK1338;Dbxref=GeneID:3234781;gbkey=Gene;locus_tag=TK1338	43	69.5	133	42.5	1	42.7522	53.0805	32.424	0.610845	-0.711121	0.705646	1
NC_006624.1	RefSeq	gene	1181657	1181854	.	-	.	ID=gene1359;Name=TK1339;Dbxref=GeneID:3234782;gbkey=Gene;locus_tag=TK1339	42.5	65.5	69.4167	40	1	41.2086	51.846	30.5712	0.589653	-0.762063	0.687885	1
NC_006624.1	RefSeq	gene	1181860	1182219	.	-	.	ID=gene1360;Name=TK1340;Dbxref=GeneID:3234783;gbkey=Gene;locus_tag=TK1340	2.83333	8.5	228.833	16.3333	0	3.70444	3.70329	3.70559	1.00062	0.000897996	1	1
NC_006624.1	RefSeq	gene	1182219	1182602	.	-	.	ID=gene1361;Name=TK1341;Dbxref=GeneID:3234784;gbkey=Gene;locus_tag=TK1341	104.5	512	1050.12	962.5	9	182.769	128.381	237.158	1.8473	0.885421	0.676779	1
NC_006624.1	RefSeq	gene	1182837	1183793	.	+	.	ID=gene1362;Name=TK1342;Dbxref=GeneID:3234785;gbkey=Gene;locus_tag=TK1342	72	162	140.033	113.333	6	81.9586	88.8789	75.0383	0.844275	-0.244215	0.877206	1
NC_006624.1	RefSeq	gene	1183812	1184369	.	-	.	ID=gene1363;Name=TK1343;Dbxref=GeneID:3234786;gbkey=Gene;locus_tag=TK1343	105	161.833	1338.7	84	6	102.327	129.615	75.0383	0.578932	-0.788535	0.66624	1
NC_006624.1	RefSeq	gene	1184373	1184714	.	-	.	ID=gene1364;Name=TK1344;Dbxref=GeneID:3234787;gbkey=Gene;locus_tag=TK1344	164.5	426	982	305.333	33	199.885	202.446	197.323	0.974692	-0.0369819	0.956345	1
NC_006624.1	RefSeq	gene	1184770	1185681	.	-	.	ID=gene1365;Name=TK1345;Dbxref=GeneID:3235591;gbkey=Gene;locus_tag=TK1345	127.667	237.5	154.5	174	8	134.124	158.007	110.241	0.6977	-0.519322	0.765369	1
NC_006624.1	RefSeq	gene	1185668	1185853	.	-	.	ID=gene1366;Name=TK1346;Dbxref=GeneID:3235592;gbkey=Gene;locus_tag=TK1346	8.16667	24.6667	26	18.5	0	10.7277	9.87544	11.58	1.1726	0.229717	0.995183	1
NC_006624.1	RefSeq	gene	1185864	1186205	.	-	.	ID=gene1367;Name=TK1347;Dbxref=GeneID:3235593;gbkey=Gene;locus_tag=TK1347	17.3333	19.3333	9	3.5	0	14.893	20.9853	8.80079	0.419379	-1.25367	0.558158	1
NC_006624.1	RefSeq	gene	1186202	1186717	.	-	.	ID=gene1368;Name=TK1348;Dbxref=GeneID:3235594;gbkey=Gene;locus_tag=TK1348	7.16667	9.75	7	6	0	6.6365	8.64101	4.63199	0.536048	-0.899566	0.731729	1
NC_006624.1	RefSeq	gene	1186724	1186996	.	-	.	ID=gene1369;Name=TK1349;Dbxref=GeneID:3235595;gbkey=Gene;locus_tag=TK1349	0	3.25	10.5	0.125	0	0.694799	0	1.3896	Inf	Inf	0.904954	1
NC_006624.1	RefSeq	gene	1186993	1187193	.	-	.	ID=gene1370;Name=TK1350;Dbxref=GeneID:3235596;gbkey=Gene;locus_tag=TK1350	0	2.5	9.5	0.125	1	0.463199	0	0.926399	Inf	Inf	1	1
NC_006624.1	RefSeq	gene	1187310	1188182	.	-	.	ID=gene1371;Name=TK1351;Dbxref=GeneID:3235597;gbkey=Gene;locus_tag=TK1351	19.2	71	28	48.8333	4.6	28.1707	23.4542	32.8872	1.40219	0.48768	0.857897	1
NC_006624.1	RefSeq	gene	1188188	1188835	.	-	.	ID=gene1372;Name=TK1352;Dbxref=GeneID:3233810;gbkey=Gene;locus_tag=TK1352	3	13.5833	11.9444	5.5	2	5.09404	3.70329	6.48479	1.75109	0.808253	0.854775	1
NC_006624.1	RefSeq	gene	1188900	1189844	.	-	.	ID=gene1373;Name=TK1353;Dbxref=GeneID:3233811;gbkey=Gene;locus_tag=TK1353	109.5	203.5	773.5	198.5	4	115.14	135.787	94.4927	0.695888	-0.523074	0.764783	1
NC_006624.1	RefSeq	gene	1190102	1190266	.	-	.	ID=gene1374;Name=TK1354;Dbxref=GeneID:3233812;gbkey=Gene;locus_tag=TK1354	32	56.25	131	64.75	4	32.7205	39.5017	25.9392	0.656659	-0.606785	0.749406	1
NC_006624.1	RefSeq	gene	1190284	1190517	.	-	.	ID=gene1375;Name=TK1355;Dbxref=GeneID:3233813;gbkey=Gene;locus_tag=TK1355	3	2	8.5	3	0	2.31484	3.70329	0.926399	0.250156	-1.9991	0.591098	1
NC_006624.1	RefSeq	gene	1190522	1191223	.	-	.	ID=gene1376;Name=TK1356;Dbxref=GeneID:3233814;gbkey=Gene;locus_tag=TK1356	3.33333	6.33333	20.5	15	1.25	3.24124	3.70329	2.7792	0.750467	-0.41414	0.980531	1
NC_006624.1	RefSeq	gene	1191247	1191870	.	-	.	ID=gene1377;Name=TK1357;Dbxref=GeneID:3233815;gbkey=Gene;locus_tag=TK1357	7.75	22.069	51.0179	35.3333	1.08333	10.0329	9.87544	10.1904	1.03189	0.0452921	1	1
NC_006624.1	RefSeq	gene	1191863	1192063	.	-	.	ID=gene1378;Name=TK1358;Dbxref=GeneID:3234414;gbkey=Gene;locus_tag=TK1358	0	0.783333	6.64286	0.5	0	0.2316	0	0.463199	Inf	Inf	1	1
NC_006624.1	RefSeq	gene	1192056	1192331	.	-	.	ID=gene1379;Name=TK1359;Dbxref=GeneID:3234415;gbkey=Gene;locus_tag=TK1359	0	4.5	1.33333	3.66667	0.166667	0.926399	0	1.8528	Inf	Inf	0.775618	1
NC_006624.1	RefSeq	gene	1192334	1192999	.	-	.	ID=gene1380;Name=TK1360;Dbxref=GeneID:3234416;gbkey=Gene;locus_tag=TK1360	3.64286	10.6167	21.2917	17.25	0	5.01646	4.93772	5.09519	1.03189	0.0452921	1	1
NC_006624.1	RefSeq	gene	1193148	1195580	.	-	.	ID=gene1381;Name=TK1361;Dbxref=GeneID:3234417;gbkey=Gene;locus_tag=TK1361	34.8429	66.1385	113.271	70.329	0.5	36.8881	43.205	30.5712	0.707583	-0.499028	0.788091	1
NC_006624.1	RefSeq	gene	1195814	1196200	.	+	.	ID=gene1382;Name=TK1362;Dbxref=GeneID:3234418;gbkey=Gene;locus_tag=TK1362	32.8333	42.7	260	34.9286	1	30.3269	40.7362	19.9176	0.488941	-1.03227	0.599295	1
NC_006624.1	RefSeq	gene	1196202	1196354	.	-	.	ID=gene1383;Name=TK1363;Dbxref=GeneID:3234419;gbkey=Gene;locus_tag=TK1363	4.75	8.85	2.05	6	0	5.17047	6.17215	4.16879	0.67542	-0.566143	0.8715	1
NC_006624.1	RefSeq	gene	1196359	1196877	.	-	.	ID=gene1384;Name=TK1364;Dbxref=GeneID:3234420;gbkey=Gene;locus_tag=TK1364	1.25	2.18333	7.41667	3	0	1.08041	1.23443	0.926399	0.750467	-0.41414	1	1
NC_006624.1	RefSeq	gene	1196874	1197062	.	-	.	ID=gene1385;Name=TK1365;Dbxref=GeneID:3233866;gbkey=Gene;locus_tag=TK1365	0	2	1.5	1.5	0	0.463199	0	0.926399	Inf	Inf	1	1
NC_006624.1	RefSeq	gene	1197059	1197268	.	-	.	ID=gene1386;Name=TK1366;Dbxref=GeneID:3233867;gbkey=Gene;locus_tag=TK1366	1	0.142857	3	0.5	0	0.617215	1.23443	0	0	-Inf	0.741311	1
NC_006624.1	RefSeq	gene	1197265	1197615	.	-	.	ID=gene1387;Name=TK1367;Dbxref=GeneID:3233868;gbkey=Gene;locus_tag=TK1367	0	3.58333	4.91667	0.333333	0	0.926399	0	1.8528	Inf	Inf	0.787597	1
NC_006624.1	RefSeq	gene	1197612	1197800	.	-	.	ID=gene1388;Name=TK1368;Dbxref=GeneID:3233869;gbkey=Gene;locus_tag=TK1368	0	0	2	0.666667	0	0	0	0	NA	NA	NA	NA
NC_006624.1	RefSeq	gene	1197797	1198054	.	-	.	ID=gene1389;Name=TK1369;Dbxref=GeneID:3233870;gbkey=Gene;locus_tag=TK1369	2	1.75	2.25	0	0	1.69763	2.46886	0.926399	0.375233	-1.41414	0.817123	1
NC_006624.1	RefSeq	gene	1198067	1198333	.	-	.	ID=gene1390;Name=TK1370;Dbxref=GeneID:3233871;gbkey=Gene;locus_tag=TK1370	0	0	4	0	1	0	0	0	NA	NA	NA	NA
NC_006624.1	RefSeq	gene	1198330	1198563	.	-	.	ID=gene1391;Name=TK1371;Dbxref=GeneID:3233872;gbkey=Gene;locus_tag=TK1371	1	1.25	2.33333	0	0	0.848814	1.23443	0.463199	0.375233	-1.41414	1	1
NC_006624.1	RefSeq	gene	1198722	1198907	.	+	.	ID=gene1392;Name=TK1372;Dbxref=GeneID:3234681;gbkey=Gene;locus_tag=TK1372	98	285	328.5	229	10.5	126.493	120.974	132.012	1.09124	0.125969	0.984657	1
NC_006624.1	RefSeq	gene	1198946	1199155	.	-	.	ID=gene1393;Name=TK1373;Dbxref=GeneID:3234682;gbkey=Gene;locus_tag=TK1373	9	16	91	6	0	9.26053	11.1099	7.41119	0.667082	-0.584065	0.811711	1
NC_006624.1	RefSeq	gene	1199148	1199474	.	-	.	ID=gene1394;Name=TK1374;Dbxref=GeneID:3234683;gbkey=Gene;locus_tag=TK1374	62.5	51.5	65	14	4	50.3105	76.5346	24.0864	0.314712	-1.6679	0.39756	1
NC_006624.1	RefSeq	gene	1199550	1200056	.	+	.	ID=gene1395;Name=TK1375;Dbxref=GeneID:3234684;gbkey=Gene;locus_tag=TK1375	22.5833	39.75	109.583	29.8333	2	23.4599	28.3919	18.528	0.65258	-0.615773	0.755077	1
NC_006624.1	RefSeq	gene	1200148	1200480	.	+	.	ID=gene1396;Name=TK1376;Dbxref=GeneID:3234685;gbkey=Gene;locus_tag=TK1376	1374.5	2004	3000.53	2868.5	113	1312.18	1696.11	928.251	0.547284	-0.869639	0.629966	1
NC_006624.1	RefSeq	gene	1200484	1201023	.	+	.	ID=gene1397;Name=TK1377;Dbxref=GeneID:3234686;gbkey=Gene;locus_tag=TK1377	233.333	254	5500.67	223.367	12.5	202.637	287.622	117.653	0.409053	-1.28964	0.493371	1
NC_006624.1	RefSeq	gene	1201244	1201660	.	+	.	ID=gene1398;Name=TK1378;Dbxref=GeneID:3235782;gbkey=Gene;locus_tag=TK1378	1061.45	3957.68	3727.06	3655.52	88.2548	1571.54	1309.73	1833.34	1.39979	0.485207	0.831612	1
NC_006624.1	RefSeq	gene	1201523	1201610	.	+	.	ID=gene1399;Name=TKt46;Dbxref=GeneID:3853333;gbkey=Gene;locus_tag=TKt46	59.4542	98.1429	168.944	48.377	34.7548	59.1124	72.8313	45.3935	0.623269	-0.682073	0.710681	1
NC_006624.1	RefSeq	gene	1202679	1204187	.	-	.	ID=gene1400;Name=TK1379;Dbxref=GeneID:3235783;gbkey=Gene;locus_tag=TK1379	232.786	177.143	1796.42	173.083	9	184.804	287.622	81.9863	0.285049	-1.81072	0.348762	1
NC_006624.1	RefSeq	gene	1204198	1205553	.	-	.	ID=gene1401;Name=TK1380;Dbxref=GeneID:3235784;gbkey=Gene;locus_tag=TK1380	344.143	235.917	950.45	184.167	17.5	266.979	424.644	109.315	0.257428	-1.95776	0.312555	1
NC_006624.1	RefSeq	gene	1205718	1207013	.	-	.	ID=gene1402;Name=TK1381;Dbxref=GeneID:3235785;gbkey=Gene;locus_tag=TK1381	1406.58	2508.53	1439.35	1609	53	1449.5	1736.84	1162.17	0.669126	-0.579649	0.736899	1
NC_006624.1	RefSeq	gene	1207117	1207731	.	+	.	ID=gene1403;Name=TK1382;Dbxref=GeneID:3235786;gbkey=Gene;locus_tag=TK1382	429.5	1411.92	655.75	836.5	68	592.421	530.805	654.037	1.23216	0.301192	0.908198	1
NC_006624.1	RefSeq	gene	1207728	1208420	.	+	.	ID=gene1404;Name=TK1383;Dbxref=GeneID:3235787;gbkey=Gene;locus_tag=TK1383	333.5	512.75	1038.08	602.5	10	324.96	412.299	237.621	0.576332	-0.795029	0.658648	1
NC_006624.1	RefSeq	gene	1208464	1209045	.	+	.	ID=gene1405;Name=TK1384;Dbxref=GeneID:3235788;gbkey=Gene;locus_tag=TK1384	253	366.5	611.5	362.5	15	240.921	312.311	169.531	0.542828	-0.881433	0.628579	1
NC_006624.1	RefSeq	gene	1209032	1209310	.	-	.	ID=gene1406;Name=TK1385;Dbxref=GeneID:3235774;gbkey=Gene;locus_tag=TK1385	24.5	139	140.5	36.8333	1	47.0055	29.6263	64.3847	2.17323	1.11984	0.607321	1
NC_006624.1	RefSeq	gene	1209402	1210079	.	+	.	ID=gene1407;Name=TK1386;Dbxref=GeneID:3235775;gbkey=Gene;locus_tag=TK1386	113.2	646.7	304.333	153.958	17.5	219.59	139.491	299.69	2.14846	1.1033	0.594724	1
NC_006624.1	RefSeq	gene	1210127	1210831	.	+	.	ID=gene1408;Name=TK1387;Dbxref=GeneID:3235776;gbkey=Gene;locus_tag=TK1387	124.5	351.25	602	208.833	8	157.826	153.069	162.583	1.06215	0.0869914	0.999713	1
NC_006624.1	RefSeq	gene	1210828	1211049	.	+	.	ID=gene1409;Name=TK1388;Dbxref=GeneID:3235777;gbkey=Gene;locus_tag=TK1388	19	23.8929	331	13	0	17.2855	23.4542	11.1168	0.473979	-1.0771	0.602525	1
NC_006624.1	RefSeq	gene	1211066	1211725	.	+	.	ID=gene1410;Name=TK1389;Dbxref=GeneID:3235778;gbkey=Gene;locus_tag=TK1389	30	79.1667	290.25	47	1	36.8128	37.0329	36.5927	0.988115	-0.0172494	0.978939	1
NC_006624.1	RefSeq	gene	1211887	1212693	.	+	.	ID=gene1411;Name=TK1390;Dbxref=GeneID:3235779;gbkey=Gene;locus_tag=TK1390	27	77.75	149.451	81.8409	43	34.7296	33.3296	36.1295	1.08401	0.116375	1	1
NC_006624.1	RefSeq	gene	1212698	1213042	.	-	.	ID=gene1412;Name=TK1391;Dbxref=GeneID:3235780;gbkey=Gene;locus_tag=TK1391	36.5	83	1690.25	87.75	1	41.4425	44.4395	38.4455	0.865122	-0.209025	0.899468	1
NC_006624.1	RefSeq	gene	1213039	1214280	.	-	.	ID=gene1413;Name=TK1392;Dbxref=GeneID:3234878;gbkey=Gene;locus_tag=TK1392	28	77.5833	551.417	64.5	1.33333	35.3468	34.564	36.1295	1.04529	0.0639078	1	1
NC_006624.1	RefSeq	gene	1214304	1215794	.	-	.	ID=gene1414;Name=TK1393;Dbxref=GeneID:3234879;gbkey=Gene;locus_tag=TK1393	66.6667	162.083	800.333	107.667	10.9167	78.8725	82.7068	75.0383	0.907281	-0.140379	0.91937	1
NC_006624.1	RefSeq	gene	1215954	1217090	.	-	.	ID=gene1415;Name=TK1394;Dbxref=GeneID:3234880;gbkey=Gene;locus_tag=TK1394	312	572	286.5	359.5	21	325.046	385.142	264.95	0.687928	-0.53967	0.754108	1
NC_006624.1	RefSeq	gene	1217168	1219129	.	+	.	ID=gene1416;Name=TK1395;Dbxref=GeneID:3234881;gbkey=Gene;locus_tag=TK1395	552	1375.58	582.5	581.833	84.5	659.384	681.405	637.362	0.935365	-0.0963992	0.929584	1
NC_006624.1	RefSeq	gene	1219136	1220629	.	-	.	ID=gene1417;Name=glpK;Dbxref=GeneID:3234882;gbkey=Gene;gene=glpK;locus_tag=TK1396	93.3333	194.226	986.837	176.125	36.5	102.331	114.802	89.8607	0.782745	-0.353385	0.831786	1
NC_006624.1	RefSeq	gene	1220679	1221425	.	-	.	ID=gene1418;Name=TK1397;Dbxref=GeneID:3234883;gbkey=Gene;locus_tag=TK1397	74.3333	531.833	1547.25	372.31	6	168.885	91.3478	246.422	2.69762	1.43169	0.483182	1
NC_006624.1	RefSeq	gene	1221442	1222134	.	-	.	ID=gene1419;Name=TK1398;Dbxref=GeneID:3235180;gbkey=Gene;locus_tag=TK1398	28.8333	110.778	259.533	73	7	43.6068	35.7985	51.4151	1.43624	0.522295	0.834418	1
NC_006624.1	RefSeq	gene	1222230	1223594	.	+	.	ID=gene1420;Name=TK1399;Dbxref=GeneID:3235181;gbkey=Gene;locus_tag=TK1399	18	49.5	457.533	103.5	4.2	22.6898	22.2197	23.16	1.04232	0.0597917	1	1
NC_006624.1	RefSeq	gene	1223721	1225052	.	+	.	ID=gene1421;Name=TK1400;Dbxref=GeneID:3235182;gbkey=Gene;locus_tag=TK1400	29.3333	103.778	299.51	87.9103	3.33333	41.9856	35.7985	48.1727	1.34566	0.428319	0.872627	1
NC_006624.1	RefSeq	gene	1225052	1225930	.	+	.	ID=gene1422;Name=TK1401;Dbxref=GeneID:3235183;gbkey=Gene;locus_tag=TK1401	26.6944	55.1667	233.743	34.5	6	29.4028	33.3296	25.476	0.764365	-0.387667	0.835729	1
NC_006624.1	RefSeq	gene	1225991	1226800	.	+	.	ID=gene1423;Name=TK1402;Dbxref=GeneID:3235184;gbkey=Gene;locus_tag=TK1402	63.5	224.5	312.167	131	27	91.3801	79.0035	103.757	1.31332	0.393215	0.877157	1
NC_006624.1	RefSeq	gene	1227015	1227632	.	-	.	ID=gene1424;Name=tmk;Dbxref=GeneID:3235185;gbkey=Gene;gene=tmk;locus_tag=TK1403	1592	2716.08	2537.17	1999.25	28	1611.63	1965.21	1258.05	0.64016	-0.643496	0.712649	1
NC_006624.1	RefSeq	gene	1227695	1228405	.	-	.	ID=gene1425;Name=TK1404;Dbxref=GeneID:3235186;gbkey=Gene;locus_tag=TK1404	161	260.333	720.333	352.333	9	159.587	198.743	120.432	0.605967	-0.722689	0.687622	1
NC_006624.1	RefSeq	gene	1228561	1230432	.	+	.	ID=gene1426;Name=TK1405;Dbxref=GeneID:3234722;gbkey=Gene;locus_tag=TK1405	331.333	295.861	2507.2	336.333	18.5	272.852	408.596	137.107	0.335556	-1.57537	0.408853	1
NC_006624.1	RefSeq	gene	1230528	1233020	.	+	.	ID=gene1427;Name=TK1406;Dbxref=GeneID:3234723;gbkey=Gene;locus_tag=TK1406	296	800.325	635.676	296.583	9.33333	367.975	365.391	370.559	1.01414	0.0202633	1	1
NC_006624.1	RefSeq	gene	1233175	1234485	.	+	.	ID=gene1428;Name=TK1407;Dbxref=GeneID:3234724;gbkey=Gene;locus_tag=TK1407	272.5	317.5	926	413	4.5	241.531	335.765	147.297	0.438692	-1.18872	0.524768	1
NC_006624.1	RefSeq	gene	1234502	1236223	.	-	.	ID=gene1429;Name=gltX;Dbxref=GeneID:3234725;gbkey=Gene;gene=gltX;locus_tag=TK1408	61.1667	178.736	1266.66	102	10	79.1064	75.3002	82.9127	1.10109	0.138939	0.982245	1
NC_006624.1	RefSeq	gene	1236272	1236526	.	-	.	ID=gene1430;Name=TK1409;Dbxref=GeneID:3234726;gbkey=Gene;locus_tag=TK1409	52	83.25	1085.95	65.5	2.5	51.3179	64.1903	38.4455	0.59893	-0.73954	0.691491	1
NC_006624.1	RefSeq	gene	1236523	1237917	.	-	.	ID=gene1431;Name=TK1410;Dbxref=GeneID:3234727;gbkey=Gene;locus_tag=TK1410	436	588.167	2968.37	449.75	33.5	405.286	538.211	272.361	0.506049	-0.982651	0.591845	1
NC_006624.1	RefSeq	gene	1237914	1238315	.	-	.	ID=gene1432;Name=TK1411;Dbxref=GeneID:3234728;gbkey=Gene;locus_tag=TK1411	12127.5	36142.4	28287.5	32337.5	672	15856.1	14971.2	16741	1.11821	0.161195	0.965093	1
NC_006624.1	RefSeq	gene	1238372	1239646	.	-	.	ID=gene1433;Name=TK1412;Dbxref=GeneID:3234266;gbkey=Gene;locus_tag=TK1412	147.2	340.621	1039.32	283	12.1667	169.706	181.461	157.951	0.87044	-0.200184	0.890406	1
NC_006624.1	RefSeq	gene	1239730	1239933	.	-	.	ID=gene1434;Name=TK1413;Dbxref=GeneID:3234267;gbkey=Gene;locus_tag=TK1413	2076.5	2637.33	23118	3328.53	50.5	1892.07	2562.68	1221.46	0.476633	-1.06905	0.56096	1
NC_006624.1	RefSeq	gene	1240272	1240739	.	-	.	ID=gene1435;Name=dcd;Dbxref=GeneID:3234268;gbkey=Gene;gene=dcd;locus_tag=TK1414	42	93	385.2	41.5	1	47.4618	51.846	43.0775	0.830874	-0.267298	0.874233	1
NC_006624.1	RefSeq	gene	1240853	1240930	.	+	.	ID=gene1436;Name=TKt19;Dbxref=GeneID:3253134;gbkey=Gene;locus_tag=TKt19	727.729	2257.72	922.45	1919.21	46.9833	972.284	898.665	1045.9	1.16384	0.218896	0.94181	1
NC_006624.1	RefSeq	gene	1241531	1241851	.	-	.	ID=gene1437;Name=rpl12p;Dbxref=GeneID:3234269;gbkey=Gene;gene=rpl12p;locus_tag=TK1415	83.5	474.75	3482.08	302.25	14	161.856	103.692	220.02	2.12186	1.08533	0.602717	1
NC_006624.1	RefSeq	gene	1241922	1242944	.	-	.	ID=gene1438;Name=rplP0;Dbxref=GeneID:3234270;gbkey=Gene;gene=rplP0;locus_tag=TK1416	6661.32	28427	4488.71	16252.2	151.5	10695	8222.54	13167.4	1.60138	0.679312	0.752495	1
NC_006624.1	RefSeq	gene	1242950	1243600	.	-	.	ID=gene1439;Name=rpl1P;Dbxref=GeneID:3234271;gbkey=Gene;gene=rpl1P;locus_tag=TK1417	7134.06	69953.2	138013	45567.4	3444.5	20604.3	8806.42	32402.2	3.67938	1.87946	0.343766	1
NC_006624.1	RefSeq	gene	1243714	1244211	.	-	.	ID=gene1440;Name=rpl11p;Dbxref=GeneID:3234272;gbkey=Gene;gene=rpl11p;locus_tag=TK1418	419.5	1185.33	11302.2	749.333	24	533.676	518.46	548.891	1.05869	0.0822863	0.998918	1
NC_006624.1	RefSeq	gene	1244246	1244704	.	-	.	ID=gene1441;Name=nusG;Dbxref=GeneID:3235445;gbkey=Gene;gene=nusG;locus_tag=TK1419	69.5	155.5	4942.59	121.75	3	79.3346	86.4101	72.2591	0.836235	-0.25802	0.87179	1
NC_006624.1	RefSeq	gene	1244727	1244912	.	-	.	ID=gene1442;Name=secE;Dbxref=GeneID:3235446;gbkey=Gene;gene=secE;locus_tag=TK1420	28.5	83	943	45.5	7	36.5048	34.564	38.4455	1.1123	0.153545	0.985364	1
NC_006624.1	RefSeq	gene	1244943	1246064	.	-	.	ID=gene1443;Name=TK1421;Dbxref=GeneID:3235447;gbkey=Gene;locus_tag=TK1421	891.5	1180.89	4328.24	649.642	39	824.075	1101.11	547.038	0.496806	-1.00925	0.581736	1
NC_006624.1	RefSeq	gene	1246180	1246998	.	-	.	ID=gene1444;Name=TK1422;Dbxref=GeneID:3235448;gbkey=Gene;locus_tag=TK1422	276	492.167	1247.07	336.125	12.5	284.298	340.703	227.894	0.668894	-0.580149	0.73894	1
NC_006624.1	RefSeq	gene	1247048	1247224	.	-	.	ID=gene1445;Name=TK1423;Dbxref=GeneID:3235449;gbkey=Gene;locus_tag=TK1423	149	204.5	643.5	215	11	139.211	183.93	94.4927	0.513742	-0.960883	0.603208	1
NC_006624.1	RefSeq	gene	1247308	1248516	.	-	.	ID=gene1446;Name=TK1424;Dbxref=GeneID:3235450;gbkey=Gene;locus_tag=TK1424	118.5	209.167	938.25	168	7	121.236	145.663	96.8087	0.664608	-0.589423	0.739059	1
NC_006624.1	RefSeq	gene	1248569	1249165	.	+	.	ID=gene1447;Name=TK1425;Dbxref=GeneID:3235451;gbkey=Gene;locus_tag=TK1425	472.5	607.143	344.393	592.143	17.5	431.906	582.651	281.162	0.482557	-1.05123	0.568476	1
NC_006624.1	RefSeq	gene	1249192	1249268	.	+	.	ID=gene1448;Name=TKt20;Dbxref=GeneID:3253133;gbkey=Gene;locus_tag=TKt20	483.533	1501.17	437.567	817.5	75.6667	646.363	597.464	695.262	1.16369	0.218706	0.942242	1
NC_006624.1	RefSeq	gene	1249406	1249483	.	+	.	ID=gene1449;Name=TKt21;Dbxref=GeneID:3253161;gbkey=Gene;locus_tag=TKt21	4904.92	5656.83	1012.46	4498.03	54.0833	4337.6	6054.88	2620.32	0.432762	-1.20836	0.51522	1
NC_006624.1	RefSeq	gene	1250287	1250374	.	-	.	ID=gene1450;Name=TKt22;Dbxref=GeneID:3253153;gbkey=Gene;locus_tag=TKt22	91.4917	174.036	345.054	133.254	59.7	96.4649	112.333	80.5967	0.717479	-0.478991	0.782937	1
NC_006624.1	RefSeq	gene	1250438	1251127	.	-	.	ID=gene1451;Name=TK1426;Dbxref=GeneID:3234473;gbkey=Gene;locus_tag=TK1426	72.5	189.027	2449.08	145	5	88.2118	88.8789	87.5447	0.984988	-0.0218221	0.966807	1
NC_006624.1	RefSeq	gene	1251132	1251500	.	-	.	ID=gene1452;Name=TK1427;Dbxref=GeneID:3234474;gbkey=Gene;locus_tag=TK1427	153.75	672.75	2048.25	384	22	250.918	190.102	311.733	1.63982	0.713537	0.742407	1
NC_006624.1	RefSeq	gene	1251571	1253517	.	-	.	ID=gene1453;Name=TK1428;Dbxref=GeneID:3234475;gbkey=Gene;locus_tag=TK1428	82.2	239.174	1597.33	177.25	8.5	105.964	101.223	110.705	1.09367	0.129175	0.984259	1
NC_006624.1	RefSeq	gene	1253527	1254138	.	-	.	ID=gene1454;Name=TK1429;Dbxref=GeneID:3234476;gbkey=Gene;locus_tag=TK1429	126.667	414.833	1382.58	260.2	11	174.5	156.773	192.228	1.22616	0.294143	0.913983	1
NC_006624.1	RefSeq	gene	1254244	1255410	.	+	.	ID=gene1455;Name=TK1430;Dbxref=GeneID:3234477;gbkey=Gene;locus_tag=TK1430	106	195.75	1167.95	179	8.16667	110.818	130.85	90.7871	0.693828	-0.52735	0.763338	1
NC_006624.1	RefSeq	gene	1255522	1256787	.	-	.	ID=gene1456;Name=TK1431;Dbxref=GeneID:3234478;gbkey=Gene;locus_tag=TK1431	20905.7	12365.9	39704.8	25550.3	1514	15767.5	25807	5727.92	0.221952	-2.17168	0.263413	1
NC_006624.1	RefSeq	gene	1257343	1258902	.	+	.	ID=gene1457;Name=TK1432;Dbxref=GeneID:3234479;gbkey=Gene;locus_tag=TK1432	296.5	293	207.917	221.625	4.83333	250.554	365.391	135.717	0.37143	-1.42884	0.451023	1
NC_006624.1	RefSeq	gene	1258913	1259020	.	+	.	ID=gene1458;Name=TK1433;Dbxref=GeneID:3234275;gbkey=Gene;locus_tag=TK1433	69.5	50	107	70.5	1.5	54.785	86.4101	23.16	0.268024	-1.89957	0.337863	1
NC_006624.1	RefSeq	gene	1259065	1259799	.	+	.	ID=gene1459;Name=TK1434;Dbxref=GeneID:3234276;gbkey=Gene;locus_tag=TK1434	27.5	38.9167	168.9	31.75	0	26.3144	34.564	18.0648	0.522647	-0.936092	0.636432	1
NC_006624.1	RefSeq	gene	1259796	1260113	.	-	.	ID=gene1460;Name=TK1435;Dbxref=GeneID:3234277;gbkey=Gene;locus_tag=TK1435	61	36.5	64.0595	51.6	2	45.9877	75.3002	16.6752	0.221449	-2.17495	0.279751	1
NC_006624.1	RefSeq	gene	1260170	1262197	.	-	.	ID=gene1461;Name=TK1436;Dbxref=GeneID:3234278;gbkey=Gene;locus_tag=TK1436	120.476	210.697	176.269	167.25	5	122.933	148.132	97.7351	0.659786	-0.599931	0.735121	1
NC_006624.1	RefSeq	gene	1262338	1262592	.	+	.	ID=gene1462;Name=TK1437;Dbxref=GeneID:3234279;gbkey=Gene;locus_tag=TK1437	80	210	174.083	214	6	98.0131	98.7544	97.2719	0.984988	-0.0218221	0.966043	1
NC_006624.1	RefSeq	gene	1262650	1264602	.	+	.	ID=gene1463;Name=TK1438;Dbxref=GeneID:3234280;gbkey=Gene;locus_tag=TK1438	75.8333	98.1088	553.458	60.2611	5.5	69.6051	93.8166	45.3935	0.483854	-1.04736	0.579449	1
NC_006624.1	RefSeq	gene	1264599	1265015	.	-	.	ID=gene1464;Name=TK1439;Dbxref=GeneID:3233671;gbkey=Gene;locus_tag=TK1439	36	37	374.692	48.954	1	30.7889	44.4395	17.1384	0.385657	-1.37461	0.489328	1
NC_006624.1	RefSeq	gene	1265086	1265532	.	+	.	ID=gene1465;Name=TK1440;Dbxref=GeneID:3233672;gbkey=Gene;locus_tag=TK1440	39.5	70	344	67	1.83333	40.9006	49.3772	32.424	0.656659	-0.606785	0.744833	1
NC_006624.1	RefSeq	gene	1265543	1266331	.	+	.	ID=gene1466;Name=TK1441;Dbxref=GeneID:3233673;gbkey=Gene;locus_tag=TK1441	73.5	139.45	347.333	110.5	1	77.8662	91.3478	64.3847	0.70483	-0.504652	0.775143	1
NC_006624.1	RefSeq	gene	1266691	1268019	.	+	.	ID=gene1467;Name=TK1442;Dbxref=GeneID:3233674;gbkey=Gene;locus_tag=TK1442	29	100.167	107	45.6667	7.5	41.0592	35.7985	46.3199	1.29391	0.371736	0.895725	1
NC_006624.1	RefSeq	gene	1268070	1269077	.	-	.	ID=gene1468;Name=TK1443;Dbxref=GeneID:3233675;gbkey=Gene;locus_tag=TK1443	5	17.0333	40.8269	13.1667	0	7.02327	6.17215	7.87439	1.27579	0.351395	0.978566	1
NC_006624.1	RefSeq	gene	1269095	1269973	.	-	.	ID=gene1469;Name=TK1444;Dbxref=GeneID:3233676;gbkey=Gene;locus_tag=TK1444	4.2	1.5	32.2123	4.33333	0	2.93206	4.93772	0.926399	0.187617	-2.41414	0.444167	1
NC_006624.1	RefSeq	gene	1270002	1271102	.	-	.	ID=gene1470;Name=TK1445;Dbxref=GeneID:3233677;gbkey=Gene;locus_tag=TK1445	41.4167	68.5667	54.6833	62.5	2.08333	41.2862	50.6116	31.9608	0.631491	-0.663167	0.723958	1
NC_006624.1	RefSeq	gene	1271102	1272112	.	-	.	ID=gene1471;Name=TK1446;Dbxref=GeneID:3235806;gbkey=Gene;locus_tag=TK1446	3.27143	7.75	21.4762	9.2	1	3.70444	3.70329	3.70559	1.00062	0.000897996	1	1
NC_006624.1	RefSeq	gene	1272114	1273043	.	-	.	ID=gene1472;Name=TK1447;Dbxref=GeneID:3235807;gbkey=Gene;locus_tag=TK1447	4.27143	18.7778	78	8.75	15	6.86925	4.93772	8.80079	1.78236	0.833788	0.809621	1
NC_006624.1	RefSeq	gene	1273040	1274098	.	-	.	ID=gene1473;Name=TK1448;Dbxref=GeneID:3235808;gbkey=Gene;locus_tag=TK1448	2.75	8.08333	26.95	7	0	3.70444	3.70329	3.70559	1.00062	0.000897996	1	1
NC_006624.1	RefSeq	gene	1274091	1275191	.	-	.	ID=gene1474;Name=TK1449;Dbxref=GeneID:3235809;gbkey=Gene;locus_tag=TK1449	2.33333	17.0403	46.875	14	0	5.17162	2.46886	7.87439	3.18948	1.67332	0.603867	1
NC_006624.1	RefSeq	gene	1275401	1276063	.	-	.	ID=gene1475;Name=TK1450;Dbxref=GeneID:3235810;gbkey=Gene;locus_tag=TK1450	37.625	102.5	760.867	68	2	47.0773	46.9083	47.2463	1.00721	0.0103583	1	1
NC_006624.1	RefSeq	gene	1276060	1276515	.	-	.	ID=gene1476;Name=TK1451;Dbxref=GeneID:3235811;gbkey=Gene;locus_tag=TK1451	137.25	233.417	526.25	87	1	138.521	169.117	107.925	0.638171	-0.647985	0.716307	1
NC_006624.1	RefSeq	gene	1276667	1278238	.	-	.	ID=gene1477;Name=TK1452;Dbxref=GeneID:3235812;gbkey=Gene;locus_tag=TK1452	128	164.961	259.833	127.49	15.3333	117.217	158.007	76.4279	0.483699	-1.04782	0.574681	1
NC_006624.1	RefSeq	gene	1278576	1279622	.	-	.	ID=gene1478;Name=TK1453;Dbxref=GeneID:3234023;gbkey=Gene;locus_tag=TK1453	26.25	104.125	405.667	54.5	13	40.1339	32.0952	48.1727	1.50093	0.58586	0.810632	1
NC_006624.1	RefSeq	gene	1279898	1280482	.	-	.	ID=gene1479;Name=TK1454;Dbxref=GeneID:3234024;gbkey=Gene;locus_tag=TK1454	157.5	1039.25	5758.58	729.5	25	338.152	195.04	481.264	2.46752	1.30306	0.522385	1
NC_006624.1	RefSeq	gene	1280610	1281680	.	+	.	ID=gene1480;Name=TK1455;Dbxref=GeneID:3234025;gbkey=Gene;locus_tag=TK1455	32.7	159.2	356.75	109.95	7	57.1924	40.7362	73.6487	1.80794	0.854349	0.700294	1
NC_006624.1	RefSeq	gene	1281744	1282337	.	-	.	ID=gene1481;Name=TK1456;Dbxref=GeneID:3234026;gbkey=Gene;locus_tag=TK1456	96	199.367	1644.98	151	7.5	105.341	118.505	92.1767	0.777828	-0.362477	0.828009	1
NC_006624.1	RefSeq	gene	1282324	1282941	.	-	.	ID=gene1482;Name=TK1457;Dbxref=GeneID:3234027;gbkey=Gene;locus_tag=TK1457	19	71	493.283	24.625	1	28.1707	23.4542	32.8872	1.40219	0.48768	0.857625	1
NC_006624.1	RefSeq	gene	1282995	1284182	.	-	.	ID=gene1483;Name=TK1458;Dbxref=GeneID:3234028;gbkey=Gene;locus_tag=TK1458	109.833	675.167	1503.23	333.5	13	224.223	135.787	312.66	2.30257	1.20324	0.558778	1
NC_006624.1	RefSeq	gene	1284616	1285809	.	+	.	ID=gene1484;Name=TK1459;Dbxref=GeneID:3234029;gbkey=Gene;locus_tag=TK1459	18.9444	74.4333	232	46.1111	63.75	28.8655	23.4542	34.2768	1.46144	0.547386	0.832939	1
NC_006624.1	RefSeq	gene	1285915	1289763	.	+	.	ID=gene1485;Name=TK1460;Dbxref=GeneID:3234294;gbkey=Gene;locus_tag=TK1460	534.333	1106.42	7432.14	614.5	35.5	585.742	659.185	512.298	0.777169	-0.3637	0.821775	1
NC_006624.1	RefSeq	gene	1289959	1292862	.	+	.	ID=gene1486;Name=leuS;Dbxref=GeneID:3234295;gbkey=Gene;gene=leuS;locus_tag=TK1461	100.333	301.545	943.125	228.1	11	131.665	123.443	139.886	1.13321	0.180409	0.962058	1
NC_006624.1	RefSeq	gene	1292895	1293302	.	-	.	ID=gene1487;Name=TK1462;Dbxref=GeneID:3234296;gbkey=Gene;locus_tag=TK1462	66.5	246.5	252	167	19	97.7097	81.4724	113.947	1.3986	0.483981	0.839799	1
NC_006624.1	RefSeq	gene	1293336	1294565	.	-	.	ID=gene1488;Name=TK1463;Dbxref=GeneID:3234297;gbkey=Gene;locus_tag=TK1463	237.5	867.083	425.705	380.25	598	347.694	293.794	401.594	1.36692	0.450931	0.847374	1
NC_006624.1	RefSeq	gene	1294841	1295662	.	+	.	ID=gene1489;Name=TK1464;Dbxref=GeneID:3234298;gbkey=Gene;locus_tag=TK1464	7.5	13.0625	23.75	11	0	7.94851	9.87544	6.02159	0.609754	-0.7137	0.777713	1
NC_006624.1	RefSeq	gene	1295688	1297055	.	+	.	ID=gene1490;Name=TK1465;Dbxref=GeneID:3234299;gbkey=Gene;locus_tag=TK1465	136.583	1024	1220.35	1538.5	27.2	321.716	169.117	474.316	2.80466	1.48783	0.461746	1
NC_006624.1	RefSeq	gene	1297056	1298375	.	-	.	ID=gene1491;Name=TK1466;Dbxref=GeneID:3234300;gbkey=Gene;locus_tag=TK1466	13	45.0333	158.674	26.6429	3	18.4458	16.0476	20.844	1.29889	0.377274	0.914113	1
NC_006624.1	RefSeq	gene	1298411	1299055	.	-	.	ID=gene1492;Name=TK1467;Dbxref=GeneID:3235761;gbkey=Gene;locus_tag=TK1467	23.2	75.375	442.025	55.25	11	31.5659	28.3919	34.7399	1.22359	0.291117	0.932833	1
NC_006624.1	RefSeq	gene	1299129	1300160	.	-	.	ID=gene1493;Name=TK1468;Dbxref=GeneID:3235762;gbkey=Gene;locus_tag=TK1468	83	301.433	2349.52	174.167	8	120.94	102.458	139.423	1.36079	0.444441	0.85424	1
NC_006624.1	RefSeq	gene	1300230	1301564	.	-	.	ID=gene1494;Name=TK1469;Dbxref=GeneID:3235763;gbkey=Gene;locus_tag=TK1469	187	857.333	3827.52	398.125	16.3333	313.9	230.838	396.962	1.71965	0.782117	0.714624	1
NC_006624.1	RefSeq	gene	1301699	1302823	.	-	.	ID=gene1495;Name=TK1470;Dbxref=GeneID:3235764;gbkey=Gene;locus_tag=TK1470	87.4444	150	873.293	111	6	88.4376	107.395	69.4799	0.646954	-0.628264	0.726705	1
NC_006624.1	RefSeq	gene	1302871	1303548	.	-	.	ID=gene1496;Name=TK1471;Dbxref=GeneID:3235765;gbkey=Gene;locus_tag=TK1471	40	84.25	598.583	119	1	44.143	49.3772	38.9087	0.78799	-0.34375	0.844922	1
NC_006624.1	RefSeq	gene	1303630	1304385	.	-	.	ID=gene1497;Name=TK1472;Dbxref=GeneID:3235766;gbkey=Gene;locus_tag=TK1472	47.8958	68.5	230.567	60.5	2.5	45.3751	59.2526	31.4976	0.531581	-0.911639	0.632327	1
NC_006624.1	RefSeq	gene	1304391	1305179	.	-	.	ID=gene1498;Name=TK1473;Dbxref=GeneID:3235767;gbkey=Gene;locus_tag=TK1473	47.5625	38.5	454.833	19.8333	2	38.4271	59.2526	17.6016	0.29706	-1.75117	0.379709	1
NC_006624.1	RefSeq	gene	1305176	1306189	.	-	.	ID=gene1499;Name=TK1474;Dbxref=GeneID:3235187;gbkey=Gene;locus_tag=TK1474	13.5	41.2671	293.059	26.5	21	18.1366	17.282	18.9912	1.0989	0.136058	1	1
NC_006624.1	RefSeq	gene	1306186	1306608	.	-	.	ID=gene1500;Name=TK1475;Dbxref=GeneID:3235188;gbkey=Gene;locus_tag=TK1475	14	11.5	109.6	11	0.5	11.4202	17.282	5.55839	0.321629	-1.63653	0.457017	1
NC_006624.1	RefSeq	gene	1306605	1306979	.	-	.	ID=gene1501;Name=TK1476;Dbxref=GeneID:3235189;gbkey=Gene;locus_tag=TK1476	677.25	956	894.167	1398.5	38	639.264	835.709	442.819	0.529872	-0.916285	0.614169	1
NC_006624.1	RefSeq	gene	1307016	1307891	.	-	.	ID=gene1502;Name=TK1477;Dbxref=GeneID:3235190;gbkey=Gene;locus_tag=TK1477	28.5	45.5	208.833	34.25	2	27.9356	34.564	21.3072	0.616455	-0.697932	0.71945	1
NC_006624.1	RefSeq	gene	1307929	1308993	.	-	.	ID=gene1503;Name=TK1478;Dbxref=GeneID:3235191;gbkey=Gene;locus_tag=TK1478	39.625	74.0774	342	74.1667	4	41.827	49.3772	34.2768	0.694182	-0.526614	0.774799	1
NC_006624.1	RefSeq	gene	1309055	1309888	.	+	.	ID=gene1504;Name=TK1479;Dbxref=GeneID:3235192;gbkey=Gene;locus_tag=TK1479	260.5	423.2	472.5	262.5	18.9167	258.443	320.952	195.933	0.610476	-0.711993	0.689715	1
NC_006624.1	RefSeq	gene	1309890	1310960	.	+	.	ID=gene1505;Name=TK1480;Dbxref=GeneID:3235193;gbkey=Gene;locus_tag=TK1480	59.6429	92.7	628.083	57.5	2	58.5717	74.0658	43.0775	0.581612	-0.781871	0.674441	1
NC_006624.1	RefSeq	gene	1311075	1311151	.	-	.	ID=gene1506;Name=TKt23;Dbxref=GeneID:3253145;gbkey=Gene;locus_tag=TKt23	168.567	416.286	268.276	237.331	114.917	200.655	208.619	192.691	0.923652	-0.114579	0.924549	1
NC_006624.1	RefSeq	gene	1311255	1311332	.	+	.	ID=gene1507;Name=TKt24;Dbxref=GeneID:3253150;gbkey=Gene;locus_tag=TKt24	346.125	583.75	295.554	466.611	49.5833	348.811	427.113	270.508	0.633342	-0.658943	0.708631	1
NC_006624.1	RefSeq	gene	1311905	1313248	.	-	.	ID=gene1508;Name=TK1481;Dbxref=GeneID:3234498;gbkey=Gene;locus_tag=TK1481	295.5	350.5	3387.02	255.333	60.3333	263.755	365.391	162.12	0.443688	-1.17238	0.529587	1
NC_006624.1	RefSeq	gene	1313352	1314155	.	-	.	ID=gene1509;Name=TK1482;Dbxref=GeneID:3234499;gbkey=Gene;locus_tag=TK1482	87.9583	151.333	872.569	84.75	6.33333	89.2865	108.63	69.9431	0.643867	-0.635166	0.724039	1
NC_006624.1	RefSeq	gene	1314197	1315501	.	-	.	ID=gene1510;Name=TK1483;Dbxref=GeneID:3234500;gbkey=Gene;locus_tag=TK1483	202.75	223.333	2485.62	191.5	13	176.941	250.589	103.293	0.412202	-1.27858	0.497452	1
NC_006624.1	RefSeq	gene	1315601	1315810	.	-	.	ID=gene1511;Name=TK1484;Dbxref=GeneID:3234501;gbkey=Gene;locus_tag=TK1484	15433	14039.5	5332.08	13953	334	12777.1	19051	6503.32	0.341364	-1.55062	0.412833	1
NC_006624.1	RefSeq	gene	1315981	1316091	.	-	.	ID=gene1512;Name=TK1485;Dbxref=GeneID:3234502;gbkey=Gene;locus_tag=TK1485	3266.83	7268	4027.37	2225	251.5	3699.71	4032.88	3366.53	0.834771	-0.260548	0.861966	1
NC_006624.1	RefSeq	gene	1316359	1317705	.	+	.	ID=gene1513;Name=TK1486;Dbxref=GeneID:3234503;gbkey=Gene;locus_tag=TK1486	291.333	537.833	1670.23	410.5	21	304.21	359.219	249.201	0.693731	-0.527552	0.758896	1
NC_006624.1	RefSeq	gene	1317702	1317941	.	+	.	ID=gene1514;Name=TK1487;Dbxref=GeneID:3234504;gbkey=Gene;locus_tag=TK1487	179	346	3549	301.333	5	190.615	220.963	160.267	0.725312	-0.463327	0.785235	1
NC_006624.1	RefSeq	gene	1317947	1318468	.	+	.	ID=gene1515;Name=TK1488;Dbxref=GeneID:3234955;gbkey=Gene;locus_tag=TK1488	74.8333	127	1073.83	107.75	1	75.7043	92.5822	58.8263	0.635395	-0.654274	0.718377	1
NC_006624.1	RefSeq	gene	1318525	1319238	.	+	.	ID=gene1516;Name=TK1489;Dbxref=GeneID:3234956;gbkey=Gene;locus_tag=TK1489	462	836.143	1566.2	788.625	15	478.771	570.306	387.235	0.678994	-0.558529	0.746075	1
NC_006624.1	RefSeq	gene	1319248	1319577	.	+	.	ID=gene1517;Name=TK1490;Dbxref=GeneID:3234957;gbkey=Gene;locus_tag=TK1490	288	656.5	1020.17	648	8.75	329.687	355.516	303.859	0.854699	-0.226513	0.877718	1
NC_006624.1	RefSeq	gene	1319560	1320009	.	-	.	ID=gene1518;Name=TK1491;Dbxref=GeneID:3234958;gbkey=Gene;locus_tag=TK1491	146.5	207.5	584.01	122	5	138.286	180.227	96.3455	0.534579	-0.903524	0.623341	1
NC_006624.1	RefSeq	gene	1320077	1320154	.	+	.	ID=gene1519;Name=TKt25;Dbxref=GeneID:3253119;gbkey=Gene;locus_tag=TKt25	387	923.25	1081.23	581.111	29.8333	452.629	477.724	427.533	0.894937	-0.160142	0.904042	1
NC_006624.1	RefSeq	gene	1321275	1322036	.	+	.	ID=gene1520;Name=TK1492;Dbxref=GeneID:3234959;gbkey=Gene;locus_tag=TK1492	72	143.5	701.5	118.5	11	77.7898	88.8789	66.7007	0.750467	-0.41414	0.81016	1
NC_006624.1	RefSeq	gene	1322042	1322341	.	-	.	ID=gene1521;Name=TK1493;Dbxref=GeneID:3234960;gbkey=Gene;locus_tag=TK1493	114	197.5	392.35	195.5	9	116.219	140.725	91.7135	0.651721	-0.617673	0.728681	1
NC_006624.1	RefSeq	gene	1322450	1322779	.	+	.	ID=gene1522;Name=TK1494;Dbxref=GeneID:3234961;gbkey=Gene;locus_tag=TK1494	476	340.75	2080.25	302	15	372.77	587.588	157.951	0.268812	-1.89533	0.326224	1
NC_006624.1	RefSeq	gene	1322780	1322935	.	-	.	ID=gene1523;Name=rpl40e;Dbxref=GeneID:3234820;gbkey=Gene;gene=rpl40e;locus_tag=TK1495	302	845.167	4871.7	494	12.5833	382.101	372.798	391.403	1.04991	0.0702633	1	1
NC_006624.1	RefSeq	gene	1322995	1323082	.	-	.	ID=gene1524;Name=TKt26;Dbxref=GeneID:3253149;gbkey=Gene;locus_tag=TKt26	286.617	540.117	332.167	302.45	43.7	302.204	354.281	250.128	0.706014	-0.502231	0.768702	1
NC_006624.1	RefSeq	gene	1323123	1323728	.	-	.	ID=gene1525;Name=rps2P;Dbxref=GeneID:3234821;gbkey=Gene;gene=rps2P;locus_tag=TK1496	87.8333	353.45	2799.53	203.5	2	136.07	108.63	163.509	1.5052	0.589953	0.794622	1
NC_006624.1	RefSeq	gene	1323742	1324767	.	-	.	ID=gene1526;Name=TK1497;Dbxref=GeneID:3234822;gbkey=Gene;locus_tag=TK1497	73	431.25	5517.48	277.5	8	144.876	90.1134	199.639	2.21542	1.14758	0.580965	1
NC_006624.1	RefSeq	gene	1324774	1324947	.	-	.	ID=gene1527;Name=rpoK;Dbxref=GeneID:3234823;gbkey=Gene;gene=rpoK;locus_tag=TK1498	29	139	1139.17	66.5	3.5	50.0916	35.7985	64.3847	1.79853	0.846821	0.705186	1
NC_006624.1	RefSeq	gene	1324984	1325061	.	-	.	ID=gene1528;Name=TKt27;Dbxref=GeneID:3253162;gbkey=Gene;locus_tag=TKt27	67.9167	103.167	234.268	66.4048	28.5833	65.8254	83.9412	47.7095	0.568368	-0.815102	0.660752	1
NC_006624.1	RefSeq	gene	1325079	1325276	.	-	.	ID=gene1529;Name=TK1499;Dbxref=GeneID:3234824;gbkey=Gene;locus_tag=TK1499	41	171.125	1363.67	107	0	64.9093	50.6116	79.2071	1.565	0.646161	0.779029	1
NC_006624.1	RefSeq	gene	1325309	1325716	.	-	.	ID=gene1530;Name=rps9p;Dbxref=GeneID:3234825;gbkey=Gene;gene=rps9p;locus_tag=TK1500	135	780.5	10366.5	359.5	23.2	263.972	166.648	361.295	2.16802	1.11638	0.588869	1
NC_006624.1	RefSeq	gene	1325727	1326155	.	-	.	ID=gene1531;Name=rpl13p;Dbxref=GeneID:3234826;gbkey=Gene;gene=rpl13p;locus_tag=TK1501	73.5	245	3907.33	152	8	102.416	91.3478	113.484	1.24233	0.313045	0.908975	1
NC_006624.1	RefSeq	gene	1326162	1326527	.	-	.	ID=gene1532;Name=TK1502;Dbxref=GeneID:3234625;gbkey=Gene;locus_tag=TK1502	51	174.643	3488.75	90	8	72.0079	62.9559	81.0599	1.28757	0.364646	0.890807	1
NC_006624.1	RefSeq	gene	1326589	1326676	.	-	.	ID=gene1533;Name=TKt28;Dbxref=GeneID:3253139;gbkey=Gene;locus_tag=TKt28	170.325	343.536	267.721	210.254	67.7	184.597	209.853	159.341	0.759296	-0.397266	0.811264	1
NC_006624.1	RefSeq	gene	1326678	1327457	.	-	.	ID=gene1534;Name=TK1503;Dbxref=GeneID:3234626;gbkey=Gene;locus_tag=TK1503	114	318	1685.78	203	13.5	144.011	140.725	147.297	1.0467	0.0658534	1	1
NC_006624.1	RefSeq	gene	1327488	1327910	.	-	.	ID=gene1535;Name=rps11p;Dbxref=GeneID:3234627;gbkey=Gene;gene=rps11p;locus_tag=TK1504	205	925.833	5934.3	584.7	26.25	340.99	253.058	428.923	1.69496	0.761249	0.722555	1
NC_006624.1	RefSeq	gene	1327907	1328449	.	-	.	ID=gene1536;Name=rps4p;Dbxref=GeneID:3234628;gbkey=Gene;gene=rps4p;locus_tag=TK1505	31.5	154.625	1636.73	81.3485	9	55.6488	39.5017	71.7959	1.81754	0.861985	0.69746	1
NC_006624.1	RefSeq	gene	1328460	1328909	.	-	.	ID=gene1537;Name=rps13p;Dbxref=GeneID:3234629;gbkey=Gene;gene=rps13p;locus_tag=TK1506	51.5	93.125	1980.98	66.8333	4.75	53.6339	64.1903	43.0775	0.671091	-0.57542	0.752001	1
NC_006624.1	RefSeq	gene	1328952	1329038	.	-	.	ID=gene1538;Name=TKt29;Dbxref=GeneID:3253157;gbkey=Gene;locus_tag=TKt29	561.875	687.25	365.486	415.236	75	505.984	693.749	318.218	0.458693	-1.1244	0.543835	1
NC_006624.1	RefSeq	gene	1329024	1329611	.	-	.	ID=gene1539;Name=TK1507;Dbxref=GeneID:3234630;gbkey=Gene;locus_tag=TK1507	1386.58	3481.39	2373.06	2801.79	139	1662.28	1712.15	1612.4	0.941736	-0.0866055	0.932961	1
NC_006624.1	RefSeq	gene	1329652	1330449	.	-	.	ID=gene1540;Name=TK1508;Dbxref=GeneID:3234631;gbkey=Gene;locus_tag=TK1508	91.8333	116.917	513.783	110.167	3	83.8809	113.568	54.1943	0.477199	-1.06734	0.570892	1
NC_006624.1	RefSeq	gene	1330480	1331496	.	-	.	ID=gene1541;Name=TK1509;Dbxref=GeneID:3235127;gbkey=Gene;locus_tag=TK1509	46.1667	106.5	1033.17	56.3333	2.25	52.9414	56.7838	49.0991	0.864668	-0.209781	0.89562	1
NC_006624.1	RefSeq	gene	1331506	1331745	.	-	.	ID=gene1542;Name=TK1510;Dbxref=GeneID:3235128;gbkey=Gene;locus_tag=TK1510	25.5	46.125	296.625	32.5	0.5	26.7012	32.0952	21.3072	0.663875	-0.591017	0.760432	1
NC_006624.1	RefSeq	gene	1331717	1331938	.	-	.	ID=gene1543;Name=TK1511;Dbxref=GeneID:3235129;gbkey=Gene;locus_tag=TK1511	106.75	254	598.375	149.5	4	124.868	132.084	117.653	0.890741	-0.166922	0.905393	1
NC_006624.1	RefSeq	gene	1331983	1332693	.	-	.	ID=gene1544;Name=TK1512;Dbxref=GeneID:3235130;gbkey=Gene;locus_tag=TK1512	24.5	71.1667	380.143	58.3333	1	31.2567	29.6263	32.8872	1.11007	0.150645	0.989414	1
NC_006624.1	RefSeq	gene	1332801	1333052	.	-	.	ID=gene1545;Name=TK1513;Dbxref=GeneID:3235131;gbkey=Gene;locus_tag=TK1513	165.667	758.667	10416.8	569.667	13.3333	278.242	204.915	351.568	1.71568	0.778777	0.716243	1
NC_006624.1	RefSeq	gene	1333053	1333634	.	-	.	ID=gene1546;Name=TK1514;Dbxref=GeneID:3235132;gbkey=Gene;locus_tag=TK1514	280.667	2253.64	14662.2	1402.83	25	695.463	346.875	1044.05	3.00988	1.58971	0.42798	1
NC_006624.1	RefSeq	gene	1333646	1333918	.	-	.	ID=gene1547;Name=rpl34e;Dbxref=GeneID:3235133;gbkey=Gene;gene=rpl34e;locus_tag=TK1515	424.726	951.5	9416.43	560.476	28	482.799	524.633	440.966	0.840523	-0.250641	0.867263	1
NC_006624.1	RefSeq	gene	1333960	1334484	.	-	.	ID=gene1548;Name=TK1516;Dbxref=GeneID:3235844;gbkey=Gene;locus_tag=TK1516	35.5	69.5	1164.67	71	3.5	38.4317	44.4395	32.424	0.729621	-0.454781	0.803746	1
NC_006624.1	RefSeq	gene	1334477	1335067	.	-	.	ID=gene1549;Name=TK1517;Dbxref=GeneID:3235845;gbkey=Gene;locus_tag=TK1517	131	495.841	1293.83	293.333	4.5	195.729	161.71	229.747	1.42073	0.506634	0.826537	1
NC_006624.1	RefSeq	gene	1335150	1336598	.	-	.	ID=gene1550;Name=TK1518;Dbxref=GeneID:3235846;gbkey=Gene;locus_tag=TK1518	250.5	514.833	2664.4	248.333	10	273.578	308.607	238.548	0.772981	-0.371495	0.820153	1
NC_006624.1	RefSeq	gene	1336639	1337085	.	-	.	ID=gene1551;Name=rpl15p;Dbxref=GeneID:3235847;gbkey=Gene;gene=rpl15p;locus_tag=TK1519	138	453	4216.86	257.5	8	190.09	170.351	209.829	1.23174	0.300703	0.910909	1
NC_006624.1	RefSeq	gene	1337097	1337564	.	-	.	ID=gene1552;Name=rpl30p;Dbxref=GeneID:3235848;gbkey=Gene;gene=rpl30p;locus_tag=TK1520	152.95	554.726	7396.02	235.667	12.5333	222.972	188.868	257.076	1.36114	0.444817	0.851141	1
NC_006624.1	RefSeq	gene	1337576	1338283	.	-	.	ID=gene1553;Name=rps5p;Dbxref=GeneID:3235849;gbkey=Gene;gene=rps5p;locus_tag=TK1521	98.4583	334.825	5047.23	160.625	8.125	138.073	120.974	155.172	1.28269	0.359168	0.888277	1
NC_006624.1	RefSeq	gene	1338280	1338885	.	-	.	ID=gene1554;Name=rpl18p;Dbxref=GeneID:3235850;gbkey=Gene;gene=rpl18p;locus_tag=TK1522	69.0417	182.31	1991.72	99.125	5.125	84.739	85.1756	84.3023	0.989746	-0.0148693	0.969962	1
NC_006624.1	RefSeq	gene	1338896	1339348	.	-	.	ID=gene1555;Name=rpl19e;Dbxref=GeneID:3233876;gbkey=Gene;gene=rpl19e;locus_tag=TK1523	47.25	98.2083	1537.58	71.8333	3.5	51.7059	58.0182	45.3935	0.782402	-0.354019	0.838412	1
NC_006624.1	RefSeq	gene	1339353	1339733	.	-	.	ID=gene1556;Name=rpl32e;Dbxref=GeneID:3233877;gbkey=Gene;gene=rpl32e;locus_tag=TK1524	60.25	144.742	2687.69	104.333	23.9167	70.6148	74.0658	67.1639	0.906814	-0.141121	0.92005	1
NC_006624.1	RefSeq	gene	1339750	1340304	.	-	.	ID=gene1557;Name=rpl6p;Dbxref=GeneID:3233878;gbkey=Gene;gene=rpl6p;locus_tag=TK1525	88.6	258.733	3130.22	141	4	114.916	109.864	119.969	1.09197	0.126935	0.984708	1
NC_006624.1	RefSeq	gene	1340315	1340707	.	-	.	ID=gene1558;Name=rps8p;Dbxref=GeneID:3233879;gbkey=Gene;gene=rps8p;locus_tag=TK1526	55.1833	167.6	2104.7	88.7	5	72.8556	67.8936	77.8175	1.14617	0.196818	0.95924	1
NC_006624.1	RefSeq	gene	1340719	1340889	.	-	.	ID=gene1559;Name=rps14P;Dbxref=GeneID:3233880;gbkey=Gene;gene=rps14P;locus_tag=TK1527	9.5	58	725.833	24	1.5	19.6049	12.3443	26.8656	2.17635	1.12191	0.634418	1
NC_006624.1	RefSeq	gene	1340891	1341442	.	-	.	ID=gene1560;Name=rpl5p;Dbxref=GeneID:3233881;gbkey=Gene;gene=rpl5p;locus_tag=TK1528	68	205.533	3074.48	95.5	3.75	89.6801	83.9412	95.4191	1.13674	0.184898	0.962456	1
NC_006624.1	RefSeq	gene	1341456	1342187	.	-	.	ID=gene1561;Name=TK1529;Dbxref=GeneID:3233882;gbkey=Gene;locus_tag=TK1529	86.5	287	2948.67	159.5	10.1667	119.55	106.161	132.938	1.25223	0.324503	0.903318	1
NC_006624.1	RefSeq	gene	1342187	1342552	.	-	.	ID=gene1562;Name=rpl24p;Dbxref=GeneID:3233697;gbkey=Gene;gene=rpl24p;locus_tag=TK1530	78.5	430.5	3936.87	164.333	6.5	147.731	96.2855	199.176	2.06859	1.04865	0.616741	1
NC_006624.1	RefSeq	gene	1342564	1342989	.	-	.	ID=gene1563;Name=rpl14p;Dbxref=GeneID:3233698;gbkey=Gene;gene=rpl14p;locus_tag=TK1531	48	223	1217.83	98.5	5	81.273	59.2526	103.293	1.74327	0.801798	0.715479	1
NC_006624.1	RefSeq	gene	1342993	1343337	.	-	.	ID=gene1564;Name=rps17p;Dbxref=GeneID:3233699;gbkey=Gene;gene=rps17p;locus_tag=TK1532	38	144.6	1837.14	73.1667	2	57.0361	46.9083	67.1639	1.43181	0.517842	0.831722	1
NC_006624.1	RefSeq	gene	1343334	1343711	.	-	.	ID=gene1565;Name=TK1533;Dbxref=GeneID:3233700;gbkey=Gene;locus_tag=TK1533	278	842.267	1060.75	352	17	366.593	343.171	390.014	1.1365	0.184596	0.957162	1
NC_006624.1	RefSeq	gene	1343597	1343893	.	-	.	ID=gene1566;Name=TK1534;Dbxref=GeneID:3233701;gbkey=Gene;locus_tag=TK1534	44	115.167	1025.64	66.5	4	53.7914	54.3149	53.2679	0.980724	-0.0280811	0.969024	1
NC_006624.1	RefSeq	gene	1343900	1344100	.	-	.	ID=gene1567;Name=rpmC;Dbxref=GeneID:3233702;gbkey=Gene;gene=rpmC;locus_tag=TK1535	35.5	164.015	1880.25	117.5	5.5	60.2021	44.4395	75.9647	1.7094	0.773487	0.730138	1
NC_006624.1	RefSeq	gene	1344087	1344716	.	-	.	ID=gene1568;Name=rps3p;Dbxref=GeneID:3233703;gbkey=Gene;gene=rps3p;locus_tag=TK1536	90.2	310.2	2521.67	160.5	7.5	127.345	111.099	143.592	1.29247	0.370132	0.88427	1
NC_006624.1	RefSeq	gene	1344722	1345192	.	-	.	ID=gene1569;Name=rpl22p;Dbxref=GeneID:3235324;gbkey=Gene;gene=rpl22p;locus_tag=TK1537	31.0333	125.5	1290.76	84.6667	3.5	48.3152	38.2673	58.3631	1.52514	0.608944	0.798035	1
NC_006624.1	RefSeq	gene	1345203	1345604	.	-	.	ID=gene1570;Name=rps19p;Dbxref=GeneID:3235325;gbkey=Gene;gene=rps19p;locus_tag=TK1538	31.1667	123.16	994.728	63.5	3	47.6204	38.2673	56.9735	1.48883	0.574179	0.812117	1
NC_006624.1	RefSeq	gene	1345610	1346329	.	-	.	ID=gene1571;Name=rpl2p;Dbxref=GeneID:3235326;gbkey=Gene;gene=rpl2p;locus_tag=TK1539	112.389	402.726	1759.26	202.333	14	162.463	138.256	186.669	1.35017	0.433142	0.857261	1
NC_006624.1	RefSeq	gene	1346343	1346603	.	-	.	ID=gene1572;Name=rplW;Dbxref=GeneID:3235327;gbkey=Gene;gene=rplW;locus_tag=TK1540	21.25	55.5	706.117	33.5	3	25.9311	25.923	25.9392	1.00062	0.000897996	1	1
NC_006624.1	RefSeq	gene	1346610	1347377	.	-	.	ID=gene1573;Name=rpl4lp;Dbxref=GeneID:3235328;gbkey=Gene;gene=rpl4lp;locus_tag=TK1541	125.5	730.667	2631.18	303.5	10.5	247.068	155.538	338.599	2.17695	1.12231	0.587137	1
NC_006624.1	RefSeq	gene	1347388	1348428	.	-	.	ID=gene1574;Name=rpl3p;Dbxref=GeneID:3235329;gbkey=Gene;gene=rpl3p;locus_tag=TK1542	69	207.367	2527.45	122.125	10	90.529	85.1756	95.8823	1.1257	0.170823	0.968163	1
NC_006624.1	RefSeq	gene	1348430	1349200	.	-	.	ID=gene1575;Name=TK1543;Dbxref=GeneID:3235330;gbkey=Gene;locus_tag=TK1543	1970	6763.67	6775.33	5017	210.5	2782.45	2431.83	3133.08	1.28837	0.365542	0.880618	1
NC_006624.1	RefSeq	gene	1349822	1351198	.	-	.	ID=gene1576;Name=TK1544;Dbxref=GeneID:3234154;gbkey=Gene;locus_tag=TK1544	51	270.912	768.417	317.333	7.25	94.2415	62.9559	125.527	1.99389	0.995584	0.640402	1
NC_006624.1	RefSeq	gene	1351262	1352404	.	-	.	ID=gene1577;Name=TK1545;Dbxref=GeneID:3234155;gbkey=Gene;locus_tag=TK1545	108.5	188.8	452.717	154	11	110.432	133.318	87.5447	0.656659	-0.606785	0.733129	1
NC_006624.1	RefSeq	gene	1352553	1353101	.	-	.	ID=gene1578;Name=rpl10e;Dbxref=GeneID:3234156;gbkey=Gene;gene=rpl10e;locus_tag=TK1546	2516.73	4829.37	5839.34	2229.81	75.5	2671.92	3107.06	2236.79	0.719906	-0.47412	0.777344	1
NC_006624.1	RefSeq	gene	1353196	1354359	.	-	.	ID=gene1579;Name=TK1547;Dbxref=GeneID:3234157;gbkey=Gene;locus_tag=TK1547	17.1111	199.833	1216.54	80.25	1.5	56.8126	20.9853	92.6399	4.41451	2.14225	0.302001	1
NC_006624.1	RefSeq	gene	1354523	1355680	.	+	.	ID=gene1580;Name=TK1548;Dbxref=GeneID:3234158;gbkey=Gene;locus_tag=TK1548	258.333	282.225	2885.33	236.25	10.5	224.553	318.483	130.622	0.410139	-1.28582	0.494267	1
NC_006624.1	RefSeq	gene	1355761	1356342	.	-	.	ID=gene1581;Name=TK1549;Dbxref=GeneID:3234159;gbkey=Gene;locus_tag=TK1549	75.5	117.292	620.976	118.333	3	74.0055	93.8166	54.1943	0.577662	-0.791702	0.668106	1
NC_006624.1	RefSeq	gene	1356555	1357454	.	+	.	ID=gene1582;Name=TK1550;Dbxref=GeneID:3234160;gbkey=Gene;locus_tag=TK1550	31.7	32.9444	38	19.754	4	27.3937	39.5017	15.2856	0.38696	-1.36975	0.494709	1
NC_006624.1	RefSeq	gene	1357457	1358287	.	-	.	ID=gene1583;Name=TK1551;Dbxref=GeneID:3233896;gbkey=Gene;locus_tag=TK1551	31.5333	95.5	336.45	95.5	5.33333	41.9844	39.5017	44.4671	1.1257	0.170823	0.976271	1
NC_006624.1	RefSeq	gene	1358381	1360642	.	-	.	ID=gene1584;Name=TK1552;Dbxref=GeneID:3233897;gbkey=Gene;locus_tag=TK1552	55	121.1	554.19	105.958	6	61.9704	67.8936	56.0471	0.825514	-0.276636	0.866952	1
NC_006624.1	RefSeq	gene	1360639	1361076	.	-	.	ID=gene1585;Name=TK1553;Dbxref=GeneID:3233898;gbkey=Gene;locus_tag=TK1553	26.6667	71	202.2	49.5	1.5	33.1084	33.3296	32.8872	0.986725	-0.0192799	0.980049	1
NC_006624.1	RefSeq	gene	1361121	1362401	.	+	.	ID=gene1586;Name=TK1554;Dbxref=GeneID:3233899;gbkey=Gene;locus_tag=TK1554	170.583	480.093	454.667	421.444	58.0556	216.712	211.087	222.336	1.05329	0.0748986	1	1
NC_006624.1	RefSeq	gene	1362456	1362953	.	-	.	ID=gene1587;Name=TK1555;Dbxref=GeneID:3233900;gbkey=Gene;locus_tag=TK1555	16	51.8333	502.333	33.5	2	21.9186	19.7509	24.0864	1.21951	0.2863	0.943887	1
NC_006624.1	RefSeq	gene	1362950	1363864	.	-	.	ID=gene1588;Name=TK1556;Dbxref=GeneID:3233901;gbkey=Gene;locus_tag=TK1556	66	273.833	1717.39	85.5	4.5	104.194	81.4724	126.917	1.55779	0.639498	0.776757	1
NC_006624.1	RefSeq	gene	1363912	1365378	.	-	.	ID=gene1589;Name=TK1557;Dbxref=GeneID:3233902;gbkey=Gene;locus_tag=TK1557	180.417	647.283	742.317	367.917	42.5	260.944	222.197	299.69	1.34876	0.431629	0.856098	1
NC_006624.1	RefSeq	gene	1365538	1366095	.	+	.	ID=gene1590;Name=TK1558;Dbxref=GeneID:3235634;gbkey=Gene;locus_tag=TK1558	64	121.333	205	133.25	14	67.5253	79.0035	56.0471	0.709426	-0.495276	0.780068	1
NC_006624.1	RefSeq	gene	1366144	1367286	.	+	.	ID=gene1591;Name=TK1559;Dbxref=GeneID:3235635;gbkey=Gene;locus_tag=TK1559	8	43.3512	123.528	30	1	14.8965	9.87544	19.9176	2.01688	1.01213	0.688862	1
NC_006624.1	RefSeq	gene	1367297	1368421	.	+	.	ID=gene1592;Name=TK1560;Dbxref=GeneID:3235636;gbkey=Gene;locus_tag=TK1560	3.5	18.4333	24.7409	18.8333	0	6.63765	4.93772	8.33759	1.68855	0.755785	0.843691	1
NC_006624.1	RefSeq	gene	1368522	1369133	.	+	.	ID=gene1593;Name=TK1561;Dbxref=GeneID:3235637;gbkey=Gene;locus_tag=TK1561	976	4311	3805.03	2478.5	76	1600.83	1204.8	1996.85	1.65741	0.72893	0.733217	1
NC_006624.1	RefSeq	gene	1369197	1370507	.	+	.	ID=gene1594;Name=hisS;Dbxref=GeneID:3235638;gbkey=Gene;gene=hisS;locus_tag=TK1562	95.25	255.093	2829.48	179.5	10.5	117.693	117.271	118.116	1.00721	0.0103583	1	1
NC_006624.1	RefSeq	gene	1370567	1371517	.	-	.	ID=gene1595;Name=TK1563;Dbxref=GeneID:3235639;gbkey=Gene;locus_tag=TK1563	279	1533.42	4191.83	766.583	40	527.245	344.406	710.085	2.06177	1.04388	0.613472	1
NC_006624.1	RefSeq	gene	1371561	1371701	.	-	.	ID=gene1596;Name=TK1564;Dbxref=GeneID:3235640;gbkey=Gene;locus_tag=TK1564	17	88.5	62.5	29	6	30.8734	20.9853	40.7615	1.94239	0.957829	0.676137	1
NC_006624.1	RefSeq	gene	1371787	1372065	.	+	.	ID=gene1597;Name=TK1565;Dbxref=GeneID:3235145;gbkey=Gene;locus_tag=TK1565	6567.9	6664.1	26375.5	4473	605	5597.25	8107.73	3086.76	0.380718	-1.39321	0.458211	1
NC_006624.1	RefSeq	gene	1372262	1373692	.	+	.	ID=gene1598;Name=TK1566;Dbxref=GeneID:3235146;gbkey=Gene;locus_tag=TK1566	37.1429	92.3333	85.7	56	9	44.1441	45.6739	42.6143	0.933013	-0.100031	0.942474	1
NC_006624.1	RefSeq	gene	1373851	1376604	.	+	.	ID=gene1599;Name=alaS;Dbxref=GeneID:3235147;gbkey=Gene;gene=alaS;locus_tag=TK1567	202.333	534.617	2203.21	268.85	26.8333	248.583	249.355	247.812	0.993811	-0.0089559	0.967206	1
NC_006624.1	RefSeq	gene	1376876	1378342	.	+	.	ID=gene1600;Name=TK1568;Dbxref=GeneID:3235148;gbkey=Gene;locus_tag=TK1568	64	39.6583	82.6667	33	4	48.7657	79.0035	18.528	0.234521	-2.09221	0.296024	1
NC_006624.1	RefSeq	gene	1378410	1379474	.	-	.	ID=gene1601;Name=TK1569;Dbxref=GeneID:3235149;gbkey=Gene;locus_tag=TK1569	20	35.0625	33.4167	27	0.2	20.4503	24.6886	16.212	0.656659	-0.606785	0.763828	1
NC_006624.1	RefSeq	gene	1379589	1379954	.	+	.	ID=gene1602;Name=TK1570;Dbxref=GeneID:3235150;gbkey=Gene;locus_tag=TK1570	63	177.625	95.7583	63.8333	0.5	80.1093	77.7691	82.4495	1.06018	0.084314	1	1
NC_006624.1	RefSeq	gene	1379921	1380385	.	-	.	ID=gene1603;Name=TK1571;Dbxref=GeneID:3235151;gbkey=Gene;locus_tag=TK1571	190.333	556.202	770.167	280	1	246.04	234.542	257.539	1.09805	0.134946	0.978554	1
NC_006624.1	RefSeq	gene	1380472	1381224	.	-	.	ID=gene1604;Name=TK1572;Dbxref=GeneID:3234810;gbkey=Gene;locus_tag=TK1572	26.5	34.975	194.95	38.5	5	24.1536	32.0952	16.212	0.505122	-0.985296	0.621151	1
NC_006624.1	RefSeq	gene	1381221	1382618	.	-	.	ID=gene1605;Name=TK1573;Dbxref=GeneID:3234811;gbkey=Gene;locus_tag=TK1573	34.5	88.075	190.083	82	2.75	41.3661	41.9706	40.7615	0.971193	-0.0421707	0.966914	1
NC_006624.1	RefSeq	gene	1382725	1384512	.	+	.	ID=gene1606;Name=TK1574;Dbxref=GeneID:3234812;gbkey=Gene;locus_tag=TK1574	44.5889	262.667	829.194	125.25	4	88.6854	55.5493	121.821	2.19303	1.13293	0.591207	1
NC_006624.1	RefSeq	gene	1384509	1385282	.	-	.	ID=gene1607;Name=TK1575;Dbxref=GeneID:3234813;gbkey=Gene;locus_tag=TK1575	214.417	738.667	602.333	489.867	15.5	303.236	264.168	342.304	1.29578	0.373824	0.879445	1
NC_006624.1	RefSeq	gene	1385291	1385854	.	-	.	ID=gene1608;Name=TK1576;Dbxref=GeneID:3234814;gbkey=Gene;locus_tag=TK1576	239.5	812.333	516.333	541.5	18.5	336.19	296.263	376.118	1.26954	0.344306	0.891356	1
NC_006624.1	RefSeq	gene	1386001	1387938	.	-	.	ID=gene1609;Name=TK1577;Dbxref=GeneID:3234815;gbkey=Gene;locus_tag=TK1577	104	192.117	717.627	121.5	35.7833	108.657	128.381	88.9343	0.692739	-0.529617	0.762554	1
NC_006624.1	RefSeq	gene	1387944	1388990	.	-	.	ID=gene1610;Name=TK1578;Dbxref=GeneID:3234816;gbkey=Gene;locus_tag=TK1578	94	183.211	525.867	117.5	25	100.401	116.036	84.7655	0.730508	-0.453029	0.792808	1
NC_006624.1	RefSeq	gene	1388987	1389910	.	-	.	ID=gene1611;Name=TK1579;Dbxref=GeneID:3233725;gbkey=Gene;locus_tag=TK1579	16.1429	50.8333	166.333	22	18	21.687	19.7509	23.6232	1.19606	0.258286	0.955141	1
NC_006624.1	RefSeq	gene	1390048	1390557	.	+	.	ID=gene1612;Name=TK1580;Dbxref=GeneID:3233726;gbkey=Gene;locus_tag=TK1580	63.5	373	418	179.75	13	125.888	79.0035	172.773	2.18691	1.12889	0.589116	1
NC_006624.1	RefSeq	gene	1390596	1391105	.	+	.	ID=gene1613;Name=TK1581;Dbxref=GeneID:3233727;gbkey=Gene;locus_tag=TK1581	413.5	1280	879.458	821.7	33	551.974	511.054	592.895	1.16014	0.214302	0.944249	1
NC_006624.1	RefSeq	gene	1391223	1391609	.	+	.	ID=gene1614;Name=TK1582;Dbxref=GeneID:3233728;gbkey=Gene;locus_tag=TK1582	23.5	69.4	82.5	49	47	30.7935	29.6263	31.9608	1.0788	0.109422	1	1
NC_006624.1	RefSeq	gene	1391626	1392363	.	+	.	ID=gene1615;Name=TK1583;Dbxref=GeneID:3233729;gbkey=Gene;locus_tag=TK1583	45.5	217	85.8333	106	7	78.649	56.7838	100.514	1.77012	0.82385	0.70772	1
NC_006624.1	RefSeq	gene	1392363	1392647	.	+	.	ID=gene1616;Name=TK1584;Dbxref=GeneID:3233730;gbkey=Gene;locus_tag=TK1584	0	1.5	3.61111	0	0	0.463199	0	0.926399	Inf	Inf	1	1
NC_006624.1	RefSeq	gene	1392644	1392946	.	+	.	ID=gene1617;Name=TK1585;Dbxref=GeneID:3233731;gbkey=Gene;locus_tag=TK1585	2	1	4.7	2	0.5	1.46603	2.46886	0.463199	0.187617	-2.41414	0.637113	1
NC_006624.1	RefSeq	gene	1392991	1393413	.	+	.	ID=gene1618;Name=TK1586;Dbxref=GeneID:3234562;gbkey=Gene;locus_tag=TK1586	0	5.5	8.75	1	3.75	1.3896	0	2.7792	Inf	Inf	0.565125	1
NC_006624.1	RefSeq	gene	1393410	1393826	.	+	.	ID=gene1619;Name=TK1587;Dbxref=GeneID:3234563;gbkey=Gene;locus_tag=TK1587	0	1.5	3.92619	2.08333	0	0.463199	0	0.926399	Inf	Inf	1	1
NC_006624.1	RefSeq	gene	1393823	1394479	.	+	.	ID=gene1620;Name=TK1588;Dbxref=GeneID:3234564;gbkey=Gene;locus_tag=TK1588	3	2.83333	13	5.58333	1	2.54644	3.70329	1.3896	0.375233	-1.41414	0.703764	1
NC_006624.1	RefSeq	gene	1394436	1396058	.	+	.	ID=gene1621;Name=TK1589;Dbxref=GeneID:3234565;gbkey=Gene;locus_tag=TK1589	50	131.417	92.65	120.976	2.5	61.2003	61.7215	60.6791	0.983112	-0.0245727	0.968959	1
NC_006624.1	RefSeq	gene	1396144	1396890	.	+	.	ID=gene1622;Name=TK1590;Dbxref=GeneID:3234566;gbkey=Gene;locus_tag=TK1590	4	21.3333	128.343	16.8333	3.125	7.33245	4.93772	9.72719	1.96998	0.978178	0.755843	1
NC_006624.1	RefSeq	gene	1396907	1397461	.	+	.	ID=gene1623;Name=TK1591;Dbxref=GeneID:3234567;gbkey=Gene;locus_tag=TK1591	38.3333	47.4917	113.45	22.6667	1	34.3393	46.9083	21.7704	0.464105	-1.10748	0.571969	1
NC_006624.1	RefSeq	gene	1397467	1397898	.	-	.	ID=gene1624;Name=TK1592;Dbxref=GeneID:3234568;gbkey=Gene;locus_tag=TK1592	100	656.5	1677.33	354	9	213.651	123.443	303.859	2.46153	1.29956	0.525666	1
NC_006624.1	RefSeq	gene	1398210	1399115	.	+	.	ID=gene1625;Name=TK1593;Dbxref=GeneID:3235543;gbkey=Gene;locus_tag=TK1593	158.5	373.667	892.5	131.5	24	184.138	195.04	173.237	0.888211	-0.171026	0.901897	1
NC_006624.1	RefSeq	gene	1399112	1400632	.	+	.	ID=gene1626;Name=secD;Dbxref=GeneID:3235544;gbkey=Gene;gene=secD;locus_tag=TK1594	91.1667	164	1482.96	98.2	7	94.1489	112.333	75.9647	0.676245	-0.564382	0.750332	1
NC_006624.1	RefSeq	gene	1400632	1401321	.	+	.	ID=gene1627;Name=TK1595;Dbxref=GeneID:3235545;gbkey=Gene;locus_tag=TK1595	265	366.5	1169	261.167	14.6667	248.327	327.124	169.531	0.518247	-0.948288	0.605027	1
NC_006624.1	RefSeq	gene	1401441	1401752	.	+	.	ID=gene1628;Name=TK1596;Dbxref=GeneID:3235546;gbkey=Gene;locus_tag=TK1596	535.5	2472.67	640	465	45.5	903.573	661.654	1145.49	1.73125	0.791818	0.708897	1
NC_006624.1	RefSeq	gene	1401754	1403745	.	+	.	ID=gene1629;Name=TK1597;Dbxref=GeneID:3235547;gbkey=Gene;locus_tag=TK1597	162.81	519.25	2211.93	167.333	9.5	220.806	201.212	240.4	1.19476	0.256723	0.928562	1
NC_006624.1	RefSeq	gene	1403763	1404248	.	+	.	ID=gene1630;Name=TK1598;Dbxref=GeneID:3235548;gbkey=Gene;locus_tag=TK1598	156.5	394	1713.42	142	5	187.536	192.571	182.501	0.947705	-0.0774899	0.939963	1
NC_006624.1	RefSeq	gene	1404288	1404899	.	+	.	ID=gene1631;Name=TK1599;Dbxref=GeneID:3235549;gbkey=Gene;locus_tag=TK1599	68.7	181.533	897.7	62	5	84.739	85.1756	84.3023	0.989746	-0.0148693	0.969953	1
NC_006624.1	RefSeq	gene	1404902	1405999	.	+	.	ID=gene1632;Name=TK1600;Dbxref=GeneID:3235292;gbkey=Gene;locus_tag=TK1600	96.4167	252.667	921.935	87.45	4.33333	117.847	118.505	117.189	0.988897	-0.0161084	0.967246	1
NC_006624.1	RefSeq	gene	1405996	1406304	.	+	.	ID=gene1633;Name=TK1601;Dbxref=GeneID:3235293;gbkey=Gene;locus_tag=TK1601	18.75	51	249	28.1429	2	23.5387	23.4542	23.6232	1.00721	0.0103583	1	1
NC_006624.1	RefSeq	gene	1406311	1408068	.	+	.	ID=gene1634;Name=TK1602;Dbxref=GeneID:3235294;gbkey=Gene;locus_tag=TK1602	524	911.976	3452.79	335.75	17.8333	534.639	646.841	422.438	0.653078	-0.614672	0.724518	1
NC_006624.1	RefSeq	gene	1408068	1409465	.	+	.	ID=gene1635;Name=TK1603;Dbxref=GeneID:3235295;gbkey=Gene;locus_tag=TK1603	165	381.2	2514.69	172.893	16.2	190.08	203.681	176.479	0.866448	-0.206815	0.88726	1
NC_006624.1	RefSeq	gene	1409494	1410138	.	+	.	ID=gene1636;Name=TK1604;Dbxref=GeneID:3235296;gbkey=Gene;locus_tag=TK1604	301	538.7	2137.53	316.333	13.5	310.614	371.563	249.664	0.67193	-0.573618	0.74118	1
NC_006624.1	RefSeq	gene	1410233	1411000	.	+	.	ID=gene1637;Name=TK1605;Dbxref=GeneID:3235297;gbkey=Gene;locus_tag=TK1605	60.5	107	194.292	48.9583	4	61.8141	74.0658	49.5623	0.669166	-0.579563	0.749076	1
NC_006624.1	RefSeq	gene	1411010	1411765	.	+	.	ID=gene1638;Name=TK1606;Dbxref=GeneID:3235298;gbkey=Gene;locus_tag=TK1606	143	226.667	258.946	171	4	140.835	176.523	105.146	0.59565	-0.747462	0.679322	1
NC_006624.1	RefSeq	gene	1411758	1412978	.	+	.	ID=gene1639;Name=TK1607;Dbxref=GeneID:3235860;gbkey=Gene;locus_tag=TK1607	50.75	74.9762	191.583	36.0833	1.5	48.8479	62.9559	34.7399	0.551814	-0.857746	0.650267	1
NC_006624.1	RefSeq	gene	1413058	1413771	.	+	.	ID=gene1640;Name=TK1608;Dbxref=GeneID:3235861;gbkey=Gene;locus_tag=TK1608	197.5	288.333	678.2	159.833	15	188.909	244.417	133.401	0.545794	-0.873571	0.632296	1
NC_006624.1	RefSeq	gene	1413746	1414453	.	+	.	ID=gene1641;Name=TK1609;Dbxref=GeneID:3235862;gbkey=Gene;locus_tag=TK1609	45.5	94.5	894.617	60	3	50.1622	56.7838	43.5407	0.766781	-0.383113	0.827457	1
NC_006624.1	RefSeq	gene	1414447	1414752	.	+	.	ID=gene1642;Name=TK1610;Dbxref=GeneID:3235863;gbkey=Gene;locus_tag=TK1610	66.3333	158	224.083	103.226	2	77.3289	81.4724	73.1855	0.898286	-0.154753	0.913774	1
NC_006624.1	RefSeq	gene	1414763	1415608	.	+	.	ID=gene1643;Name=TK1611;Dbxref=GeneID:3235864;gbkey=Gene;locus_tag=TK1611	73.6667	84.9	407.517	51.75	12.6667	65.3599	91.3478	39.3719	0.431011	-1.2142	0.525453	1
NC_006624.1	RefSeq	gene	1415611	1418469	.	-	.	ID=gene1644;Name=TK1612;Dbxref=GeneID:3235865;gbkey=Gene;locus_tag=TK1612	62.6786	85.6445	190.126	75.2	9.83333	58.8021	77.7691	39.8351	0.512223	-0.965155	0.609551	1
NC_006624.1	RefSeq	gene	1418466	1420268	.	-	.	ID=gene1645;Name=TK1613;Dbxref=GeneID:3235866;gbkey=Gene;locus_tag=TK1613	31.2	38.0833	238.994	36.5833	2.5	27.9344	38.2673	17.6016	0.459964	-1.12041	0.571993	1
NC_006624.1	RefSeq	gene	1420261	1420725	.	-	.	ID=gene1646;Name=TK1614;Dbxref=GeneID:3235661;gbkey=Gene;locus_tag=TK1614	95.5	33.5	56.0833	29.5	16	67.127	118.505	15.7488	0.132895	-2.91164	0.152483	1
NC_006624.1	RefSeq	gene	1420860	1421891	.	-	.	ID=gene1647;Name=TK1615;Dbxref=GeneID:3235662;gbkey=Gene;locus_tag=TK1615	35.6429	74.9	491.15	45.9762	1.83333	39.5897	44.4395	34.7399	0.781736	-0.355246	0.842289	1
NC_006624.1	RefSeq	gene	1421980	1422570	.	+	.	ID=gene1648;Name=TK1616;Dbxref=GeneID:3235663;gbkey=Gene;locus_tag=TK1616	43.2	106.9	159.333	71.2	6.33333	51.3214	53.0805	49.5623	0.933721	-0.0989373	0.940812	1
NC_006624.1	RefSeq	gene	1422551	1423405	.	-	.	ID=gene1649;Name=TK1617;Dbxref=GeneID:3235664;gbkey=Gene;locus_tag=TK1617	21	51.0417	386.226	36.5	2.5	24.7731	25.923	23.6232	0.911281	-0.134032	0.940379	1
NC_006624.1	RefSeq	gene	1423428	1423940	.	-	.	ID=gene1650;Name=TK1618;Dbxref=GeneID:3235665;gbkey=Gene;locus_tag=TK1618	81.25	173.083	387.444	115.85	7	90.0611	99.9888	80.1335	0.801425	-0.319361	0.846372	1
NC_006624.1	RefSeq	gene	1424104	1424598	.	+	.	ID=gene1651;Name=TK1619;Dbxref=GeneID:3235666;gbkey=Gene;locus_tag=TK1619	37	110.333	748.833	34.5	0	48.3129	45.6739	50.9519	1.11556	0.157767	0.979624	1
NC_006624.1	RefSeq	gene	1424598	1428071	.	+	.	ID=gene1652;Name=TK1620;Dbxref=GeneID:3235667;gbkey=Gene;locus_tag=TK1620	206.613	579.476	1728.61	330.939	19.1667	261.86	255.527	268.192	1.04957	0.0697931	1	1
NC_006624.1	RefSeq	gene	1428117	1428545	.	+	.	ID=gene1653;Name=TK1621;Dbxref=GeneID:3234140;gbkey=Gene;locus_tag=TK1621	459.343	613.033	2207.17	579.333	14	425.272	566.603	283.941	0.501129	-0.996747	0.586945	1
NC_006624.1	RefSeq	gene	1428653	1430221	.	+	.	ID=gene1654;Name=TK1622;Dbxref=GeneID:3234141;gbkey=Gene;locus_tag=TK1622	119.167	338.833	1419.78	212.944	18.9	151.961	146.897	157.025	1.06894	0.0961842	0.996062	1
NC_006624.1	RefSeq	gene	1430232	1430618	.	+	.	ID=gene1655;Name=TK1623;Dbxref=GeneID:3234142;gbkey=Gene;locus_tag=TK1623	20.5	46	262.833	31.25	2.5	22.9979	24.6886	21.3072	0.863037	-0.212506	0.911165	1
NC_006624.1	RefSeq	gene	1430621	1431094	.	+	.	ID=gene1656;Name=TK1624;Dbxref=GeneID:3234143;gbkey=Gene;locus_tag=TK1624	39.5	58.5	657.583	47	2	38.1214	49.3772	26.8656	0.544089	-0.878087	0.646851	1
NC_006624.1	RefSeq	gene	1431101	1432294	.	+	.	ID=gene1657;Name=TK1625;Dbxref=GeneID:3234144;gbkey=Gene;locus_tag=TK1625	252.733	342.56	1753.57	217.833	11.4	235.594	312.311	158.877	0.508716	-0.975068	0.595922	1
NC_006624.1	RefSeq	gene	1432367	1433209	.	+	.	ID=gene1658;Name=TK1626;Dbxref=GeneID:3234145;gbkey=Gene;locus_tag=TK1626	256.7	325.125	1744.26	264.45	12.4	233.894	317.248	150.54	0.474517	-1.07547	0.561898	1
NC_006624.1	RefSeq	gene	1433252	1434256	.	+	.	ID=gene1659;Name=TK1627;Dbxref=GeneID:3234146;gbkey=Gene;locus_tag=TK1627	73.8333	194.083	623.367	255.5	4	90.6042	91.3478	89.8607	0.98372	-0.02368	0.965841	1
NC_006624.1	RefSeq	gene	1434243	1434635	.	-	.	ID=gene1660;Name=TK1628;Dbxref=GeneID:3234147;gbkey=Gene;locus_tag=TK1628	275.5	365.536	158.183	288	12	255.117	340.703	169.531	0.497592	-1.00696	0.584836	1
NC_006624.1	RefSeq	gene	1434685	1435209	.	+	.	ID=gene1661;Name=TK1629;Dbxref=GeneID:3234968;gbkey=Gene;locus_tag=TK1629	32	189.917	404.25	150.2	4.5	63.7548	39.5017	88.0079	2.22795	1.15572	0.587879	1
NC_006624.1	RefSeq	gene	1435206	1435910	.	-	.	ID=gene1662;Name=TK1630;Dbxref=GeneID:3234969;gbkey=Gene;locus_tag=TK1630	67	188.917	967.917	128	4	85.1257	82.7068	87.5447	1.05849	0.0820137	1	1
NC_006624.1	RefSeq	gene	1435991	1436404	.	-	.	ID=gene1663;Name=TK1631;Dbxref=GeneID:3234970;gbkey=Gene;locus_tag=TK1631	1415	2759.17	3192.62	3860.2	45	1512.34	1746.72	1277.97	0.731639	-0.450796	0.786669	1
NC_006624.1	RefSeq	gene	1436456	1436737	.	-	.	ID=gene1664;Name=TK1632;Dbxref=GeneID:3234971;gbkey=Gene;locus_tag=TK1632	43.5	37	198.833	25.5	1	35.7266	54.3149	17.1384	0.315537	-1.66412	0.404682	1
NC_006624.1	RefSeq	gene	1436769	1437587	.	-	.	ID=gene1665;Name=TK1633;Dbxref=GeneID:3234972;gbkey=Gene;locus_tag=TK1633	244.571	512.924	2465.33	487.2	19	270.028	302.435	237.621	0.785693	-0.347962	0.829514	1
NC_006624.1	RefSeq	gene	1437580	1438329	.	-	.	ID=gene1666;Name=TK1634;Dbxref=GeneID:3234973;gbkey=Gene;locus_tag=TK1634	65.5714	84.8373	954.1	60.5	0.625	60.4221	81.4724	39.3719	0.483255	-1.04914	0.580434	1
NC_006624.1	RefSeq	gene	1438313	1439086	.	-	.	ID=gene1667;Name=TK1635;Dbxref=GeneID:3234974;gbkey=Gene;locus_tag=TK1635	86.3333	133	1452.68	109.033	6.625	83.8832	106.161	61.6055	0.580303	-0.785122	0.669077	1
NC_006624.1	RefSeq	gene	1439083	1439793	.	-	.	ID=gene1668;Name=TK1636;Dbxref=GeneID:3235073;gbkey=Gene;locus_tag=TK1636	87.75	214.333	1492.12	172.5	4.5	103.877	108.63	99.1247	0.9125	-0.132104	0.920627	1
NC_006624.1	RefSeq	gene	1439805	1440587	.	-	.	ID=gene1669;Name=TK1637;Dbxref=GeneID:3235074;gbkey=Gene;locus_tag=TK1637	153.75	326.583	8753.78	223	6	170.784	190.102	151.466	0.796762	-0.327779	0.839076	1
NC_006624.1	RefSeq	gene	1440651	1440872	.	-	.	ID=gene1670;Name=TK1638;Dbxref=GeneID:3235075;gbkey=Gene;locus_tag=TK1638	41.25	215.167	370.167	91	11	75.0997	50.6116	99.5879	1.96769	0.976501	0.650353	1
NC_006624.1	RefSeq	gene	1440926	1441393	.	+	.	ID=gene1671;Name=TK1639;Dbxref=GeneID:3235076;gbkey=Gene;locus_tag=TK1639	19.5	70	63.1667	29.6667	1.75	28.5563	24.6886	32.424	1.31332	0.393215	0.895078	1
NC_006624.1	RefSeq	gene	1441368	1441688	.	-	.	ID=gene1672;Name=TK1640;Dbxref=GeneID:3235077;gbkey=Gene;locus_tag=TK1640	61.7	68.5	233.476	43.625	1	54.0161	76.5346	31.4976	0.411546	-1.28087	0.507692	1
NC_006624.1	RefSeq	gene	1441699	1441986	.	-	.	ID=gene1673;Name=TK1641;Dbxref=GeneID:3235078;gbkey=Gene;locus_tag=TK1641	148.5	266.75	607.4	241.167	27	153.185	182.696	123.674	0.676941	-0.562897	0.747814	1
NC_006624.1	RefSeq	gene	1442079	1442336	.	+	.	ID=gene1674;Name=TK1642;Dbxref=GeneID:3235079;gbkey=Gene;locus_tag=TK1642	201	319	953.167	486	11	197.94	248.12	147.761	0.59552	-0.747779	0.677419	1
NC_006624.1	RefSeq	gene	1442422	1444335	.	+	.	ID=gene1675;Name=TK1643;Dbxref=GeneID:3235160;gbkey=Gene;locus_tag=TK1643	191.333	258.333	1913.29	166.25	9.75	177.641	235.776	119.505	0.50686	-0.980341	0.595186	1
NC_006624.1	RefSeq	gene	1444332	1444778	.	-	.	ID=gene1676;Name=TK1644;Dbxref=GeneID:3235161;gbkey=Gene;locus_tag=TK1644	6	29.25	342.417	9.33333	2.5	10.4197	7.40658	13.4328	1.81363	0.858879	0.765053	1
NC_006624.1	RefSeq	gene	1444765	1444986	.	-	.	ID=gene1677;Name=TK1645;Dbxref=GeneID:3235162;gbkey=Gene;locus_tag=TK1645	56.025	134.5	480.917	97.5	7	65.5984	69.1281	62.0687	0.89788	-0.155405	0.915059	1
NC_006624.1	RefSeq	gene	1445099	1445782	.	-	.	ID=gene1678;Name=TK1646;Dbxref=GeneID:3235163;gbkey=Gene;locus_tag=TK1646	274	695.75	614.46	458.7	19.3333	330.31	338.234	322.387	0.953148	-0.0692281	0.941768	1
NC_006624.1	RefSeq	gene	1445839	1446225	.	+	.	ID=gene1679;Name=TK1647;Dbxref=GeneID:3235164;gbkey=Gene;locus_tag=TK1647	20.5	26.5	33	28.5	2.5	18.3659	24.6886	12.0432	0.487804	-1.03563	0.614963	1
NC_006624.1	RefSeq	gene	1446232	1446546	.	-	.	ID=gene1680;Name=TK1648;Dbxref=GeneID:3235165;gbkey=Gene;locus_tag=TK1648	732.25	867.333	813.417	670.333	70.3333	652.598	903.602	401.594	0.444436	-1.16995	0.528632	1
NC_006624.1	RefSeq	gene	1446601	1447638	.	+	.	ID=gene1681;Name=TK1649;Dbxref=GeneID:3235166;gbkey=Gene;locus_tag=TK1649	68.5	128.333	684.921	88.1667	6.5	71.6154	83.9412	59.2895	0.706322	-0.501602	0.777006	1
NC_006624.1	RefSeq	gene	1447574	1448110	.	-	.	ID=gene1682;Name=TK1650;Dbxref=GeneID:3235651;gbkey=Gene;locus_tag=TK1650	97	165.833	417.917	131.167	4.5	98.3154	119.74	76.8911	0.642152	-0.639013	0.721913	1
NC_006624.1	RefSeq	gene	1448165	1448575	.	-	.	ID=gene1683;Name=TK1651;Dbxref=GeneID:3235652;gbkey=Gene;locus_tag=TK1651	4260	3131	1559.95	2868	38	3354.47	5258.67	1450.28	0.275788	-1.85837	0.333152	1
NC_006624.1	RefSeq	gene	1448616	1449038	.	+	.	ID=gene1684;Name=TK1652;Dbxref=GeneID:3235653;gbkey=Gene;locus_tag=TK1652	185.833	375.208	603	530.9	10	201.652	229.604	173.7	0.756519	-0.402552	0.808882	1
NC_006624.1	RefSeq	gene	1449035	1449520	.	-	.	ID=gene1685;Name=TK1653;Dbxref=GeneID:3235654;gbkey=Gene;locus_tag=TK1653	2037.5	2655.5	1773.5	3950	897	1873.01	2515.77	1230.26	0.489019	-1.03204	0.573409	1
NC_006624.1	RefSeq	gene	1449584	1449883	.	+	.	ID=gene1686;Name=TK1654;Dbxref=GeneID:3235655;gbkey=Gene;locus_tag=TK1654	1.125	34.6429	90.95	123	1	8.7232	1.23443	16.212	13.1332	3.71514	0.191805	1
NC_006624.1	RefSeq	gene	1449887	1451083	.	+	.	ID=gene1687;Name=TK1655;Dbxref=GeneID:3235656;gbkey=Gene;locus_tag=TK1655	8.5	23.0833	161.908	37.9333	1	10.2645	9.87544	10.6536	1.0788	0.109422	1	1
NC_006624.1	RefSeq	gene	1451173	1452159	.	+	.	ID=gene1688;Name=TK1656;Dbxref=GeneID:3235657;gbkey=Gene;locus_tag=TK1656	21	108.25	665.4	211.25	3.5	37.9743	25.923	50.0255	1.92977	0.948431	0.672997	1
NC_006624.1	RefSeq	gene	1452156	1452368	.	-	.	ID=gene1689;Name=TK1657;Dbxref=GeneID:3235658;gbkey=Gene;locus_tag=TK1657	42.5	98.8333	1135.5	67.5	6.5	48.8514	51.846	45.8567	0.884479	-0.1771	0.909834	1
NC_006624.1	RefSeq	gene	1452427	1452681	.	-	.	ID=gene1690;Name=TK1658;Dbxref=GeneID:3235813;gbkey=Gene;locus_tag=TK1658	198.5	325.5	1151	259.5	3	197.71	244.417	151.003	0.617809	-0.694768	0.697028	1
NC_006624.1	RefSeq	gene	1452732	1453382	.	-	.	ID=gene1691;Name=TK1659;Dbxref=GeneID:3235814;gbkey=Gene;locus_tag=TK1659	16.5	36.6	142.333	14	0	18.4446	19.7509	17.1384	0.867727	-0.204686	0.92137	1
NC_006624.1	RefSeq	gene	1453490	1453765	.	+	.	ID=gene1692;Name=TK1660;Dbxref=GeneID:3235815;gbkey=Gene;locus_tag=TK1660	19.5	47	43.5	30	13	23.2295	24.6886	21.7704	0.881799	-0.181479	0.923149	1
NC_006624.1	RefSeq	gene	1453720	1454472	.	-	.	ID=gene1693;Name=TK1661;Dbxref=GeneID:3235816;gbkey=Gene;locus_tag=TK1661	78	142.5	835.5	85.5	4.5	81.0299	96.2855	65.7743	0.683117	-0.549795	0.757287	1
NC_006624.1	RefSeq	gene	1454473	1455591	.	-	.	ID=gene1694;Name=TK1662;Dbxref=GeneID:3235817;gbkey=Gene;locus_tag=TK1662	168	352.167	1619.5	288.5	4.5	185.215	207.384	163.046	0.786204	-0.347025	0.831158	1
NC_006624.1	RefSeq	gene	1455591	1458182	.	-	.	ID=gene1695;Name=TK1663;Dbxref=GeneID:3235818;gbkey=Gene;locus_tag=TK1663	387	789.158	4045.53	513.167	21.1667	421.594	477.724	365.464	0.765011	-0.386448	0.81327	1
NC_006624.1	RefSeq	gene	1458184	1460673	.	-	.	ID=gene1696;Name=TK1664;Dbxref=GeneID:3235819;gbkey=Gene;locus_tag=TK1664	1631.17	2294.48	10697.6	1905.25	83	1537.97	2013.35	1062.58	0.527766	-0.922031	0.611394	1
NC_006624.1	RefSeq	gene	1460670	1461173	.	-	.	ID=gene1697;Name=TK1665;Dbxref=GeneID:3234664;gbkey=Gene;locus_tag=TK1665	72	250.5	1119.83	158.25	6.5	102.339	88.8789	115.8	1.30289	0.38172	0.880998	1
NC_006624.1	RefSeq	gene	1461154	1461597	.	-	.	ID=gene1698;Name=TK1666;Dbxref=GeneID:3234665;gbkey=Gene;locus_tag=TK1666	34.5	60.25	670.75	41.5	1	34.8813	41.9706	27.792	0.662177	-0.594712	0.752297	1
NC_006624.1	RefSeq	gene	1461597	1462262	.	-	.	ID=gene1699;Name=TK1667;Dbxref=GeneID:3234666;gbkey=Gene;locus_tag=TK1667	187	456.333	1778.58	301.667	45.5	221.029	230.838	211.219	0.915008	-0.128144	0.918698	1
NC_006624.1	RefSeq	gene	1462305	1462919	.	-	.	ID=gene1700;Name=TK1668;Dbxref=GeneID:3234667;gbkey=Gene;locus_tag=TK1668	42.0769	62	587.15	27.0952	2.5	40.2822	51.846	28.7184	0.553916	-0.852261	0.65505	1
NC_006624.1	RefSeq	gene	1462916	1464058	.	-	.	ID=gene1701;Name=TK1669;Dbxref=GeneID:3234668;gbkey=Gene;locus_tag=TK1669	68.5	117	528.617	58.5	2	69.0678	83.9412	54.1943	0.645622	-0.631238	0.728147	1
NC_006624.1	RefSeq	gene	1464066	1466303	.	-	.	ID=gene1702;Name=TK1670;Dbxref=GeneID:3234669;gbkey=Gene;locus_tag=TK1670	125.143	201.783	2682.28	135.625	7.23333	123.935	154.304	93.5663	0.606377	-0.721712	0.689268	1
NC_006624.1	RefSeq	gene	1466410	1467411	.	-	.	ID=gene1703;Name=TK1671;Dbxref=GeneID:3234670;gbkey=Gene;locus_tag=TK1671	78	297.06	852.783	190.25	9.75	116.928	96.2855	137.57	1.42877	0.514777	0.825998	1
NC_006624.1	RefSeq	gene	1467580	1467717	.	+	.	ID=gene1704;Name=TK1672;Dbxref=GeneID:3234569;gbkey=Gene;locus_tag=TK1672	872	2974.5	1862	2444	181	1226.99	1076.42	1377.55	1.27975	0.355865	0.884956	1
NC_006624.1	RefSeq	gene	1467702	1468286	.	-	.	ID=gene1705;Name=TK1673;Dbxref=GeneID:3234570;gbkey=Gene;locus_tag=TK1673	79	199.833	582.583	114	3	95.0799	97.5199	92.6399	0.949958	-0.0740641	0.944897	1
NC_006624.1	RefSeq	gene	1468309	1468830	.	-	.	ID=gene1706;Name=TK1674;Dbxref=GeneID:3234571;gbkey=Gene;locus_tag=TK1674	92	190	208	118.5	8	100.788	113.568	88.0079	0.774939	-0.367846	0.826323	1
NC_006624.1	RefSeq	gene	1469076	1470344	.	+	.	ID=gene1707;Name=TK1675;Dbxref=GeneID:3234572;gbkey=Gene;locus_tag=TK1675	109	159.417	45.1429	79	2	104.101	134.553	73.6487	0.547359	-0.869441	0.637594	1
NC_006624.1	RefSeq	gene	1470420	1471592	.	-	.	ID=gene1708;Name=TK1676;Dbxref=GeneID:3234573;gbkey=Gene;locus_tag=TK1676	677.5	2806.17	2705.58	2495.17	32	1068.34	836.943	1299.74	1.55296	0.635018	0.771034	1
NC_006624.1	RefSeq	gene	1471693	1472484	.	+	.	ID=gene1709;Name=TK1677;Dbxref=GeneID:3234574;gbkey=Gene;locus_tag=TK1677	50	82.1667	67.1111	89.75	3	49.8519	61.7215	37.9823	0.615383	-0.700444	0.706831	1
NC_006624.1	RefSeq	gene	1472523	1474025	.	-	.	ID=gene1710;Name=TK1678;Dbxref=GeneID:3234575;gbkey=Gene;locus_tag=TK1678	10.75	48.8333	97.6167	34.5	9	18.1377	13.5787	22.6968	1.67149	0.741139	0.775374	1
NC_006624.1	RefSeq	gene	1474010	1474447	.	-	.	ID=gene1711;Name=TK1679;Dbxref=GeneID:3234576;gbkey=Gene;locus_tag=TK1679	215	327.7	137.5	165.167	76.5	208.666	265.402	151.929	0.572449	-0.80478	0.656412	1
NC_006624.1	RefSeq	gene	1474542	1474739	.	-	.	ID=gene1712;Name=TK1680;Dbxref=GeneID:3235138;gbkey=Gene;locus_tag=TK1680	8.5	36.5	73.7	23	15	13.2753	9.87544	16.6752	1.68855	0.755785	0.78549	1
NC_006624.1	RefSeq	gene	1474883	1475782	.	-	.	ID=gene1713;Name=TK1681;Dbxref=GeneID:3235139;gbkey=Gene;locus_tag=TK1681	17	31.75	119.791	21	1.5	17.9038	20.9853	14.8224	0.706322	-0.501602	0.807295	1
NC_006624.1	RefSeq	gene	1475892	1476842	.	+	.	ID=gene1714;Name=TK1682;Dbxref=GeneID:3235140;gbkey=Gene;locus_tag=TK1682	445	1282.5	1940.29	852	45	571.571	549.321	593.822	1.08101	0.11238	0.986402	1
NC_006624.1	RefSeq	gene	1476918	1477385	.	+	.	ID=gene1715;Name=TK1683;Dbxref=GeneID:3235141;gbkey=Gene;locus_tag=TK1683	443	1044.86	992.833	788.333	18	515.448	546.852	484.043	0.885144	-0.176015	0.897395	1
NC_006624.1	RefSeq	gene	1477395	1478840	.	-	.	ID=gene1716;Name=TK1684;Dbxref=GeneID:3235142;gbkey=Gene;locus_tag=TK1684	38.1667	117.393	1073.74	112.083	4.5	50.5513	46.9083	54.1943	1.15532	0.208298	0.958477	1
NC_006624.1	RefSeq	gene	1478841	1479695	.	-	.	ID=gene1717;Name=TK1685;Dbxref=GeneID:3235143;gbkey=Gene;locus_tag=TK1685	74.75	176	849.333	140	15	87.0527	92.5822	81.5231	0.880548	-0.183527	0.901065	1
NC_006624.1	RefSeq	gene	1479899	1480684	.	+	.	ID=gene1718;Name=TK1686;Dbxref=GeneID:3235144;gbkey=Gene;locus_tag=TK1686	61	105.2	443.333	80.3333	3	61.9681	75.3002	48.6359	0.645894	-0.630631	0.729612	1
NC_006624.1	RefSeq	gene	1480771	1481592	.	-	.	ID=gene1719;Name=TK1687;Dbxref=GeneID:3234993;gbkey=Gene;locus_tag=TK1687	244	650.25	1478	607.333	11	301.14	301.201	301.08	0.999597	-0.000580933	0.970182	1
NC_006624.1	RefSeq	gene	1481860	1482591	.	-	.	ID=gene1720;Name=TK1688;Dbxref=GeneID:3234994;gbkey=Gene;locus_tag=TK1688	2000.14	2896.17	3783.62	1946.14	79	1905.14	2468.86	1341.43	0.543338	-0.880078	0.626078	1
NC_006624.1	RefSeq	gene	1483657	1483734	.	-	.	ID=gene1721;Name=TKt30;Dbxref=GeneID:3253129;gbkey=Gene;locus_tag=TKt30	110	253.617	687.61	149.644	34.9167	126.72	135.787	117.653	0.866448	-0.206815	0.889126	1
NC_006624.1	RefSeq	gene	1483748	1483825	.	-	.	ID=gene1722;Name=TKt31;Dbxref=GeneID:3253155;gbkey=Gene;locus_tag=TKt31	430.317	1231.5	542.56	687.521	43.8333	550.733	530.805	570.662	1.07509	0.104454	0.989726	1
NC_006624.1	RefSeq	gene	1484233	1486224	.	+	.	ID=gene1723;Name=TK1689;Dbxref=GeneID:3234995;gbkey=Gene;locus_tag=TK1689	35	128.31	127.633	76.5	5	51.2473	43.205	59.2895	1.37228	0.456577	0.858198	1
NC_006624.1	RefSeq	gene	1486268	1488022	.	+	.	ID=gene1724;Name=TK1690;Dbxref=GeneID:3234996;gbkey=Gene;locus_tag=TK1690	95.2667	229.66	602.043	135.417	5	111.903	117.271	106.536	0.90846	-0.138505	0.91757	1
NC_006624.1	RefSeq	gene	1488064	1489119	.	-	.	ID=gene1725;Name=TK1691;Dbxref=GeneID:3234997;gbkey=Gene;locus_tag=TK1691	319.7	994.25	3512	779.1	14	427.719	395.017	460.42	1.16557	0.221034	0.941807	1
NC_006624.1	RefSeq	gene	1489228	1489968	.	+	.	ID=gene1726;Name=TK1692;Dbxref=GeneID:3234998;gbkey=Gene;locus_tag=TK1692	577.5	1098.5	961.833	899.75	35.5	611.047	713.5	508.593	0.712814	-0.488403	0.772773	1
NC_006624.1	RefSeq	gene	1490031	1490564	.	+	.	ID=gene1727;Name=TK1693;Dbxref=GeneID:3234999;gbkey=Gene;locus_tag=TK1693	84	164	873.75	73.5	2.5	89.8284	103.692	75.9647	0.732599	-0.448905	0.795363	1
NC_006624.1	RefSeq	gene	1490707	1490898	.	+	.	ID=gene1728;Name=TK1694;Dbxref=GeneID:3235247;gbkey=Gene;locus_tag=TK1694	50972	78209	34404.5	100053	1758	49573.9	62921.3	36226.4	0.57574	-0.79651	0.65561	1
NC_006624.1	RefSeq	gene	1491033	1491206	.	-	.	ID=gene1729;Name=TK1695;Dbxref=GeneID:3235248;gbkey=Gene;locus_tag=TK1695	94.5	315.5	1801.17	234	2.5	131.204	116.036	146.371	1.26142	0.335052	0.898506	1
NC_006624.1	RefSeq	gene	1491217	1491513	.	-	.	ID=gene1730;Name=rps24e;Dbxref=GeneID:3235249;gbkey=Gene;gene=rps24e;locus_tag=TK1696	277.861	854.75	34636.1	646	15.5	369.603	343.171	396.035	1.15405	0.2067	0.947954	1
NC_006624.1	RefSeq	gene	1491503	1492036	.	-	.	ID=gene1731;Name=TK1697;Dbxref=GeneID:3235250;gbkey=Gene;locus_tag=TK1697	347.25	1018.68	3024.65	537.333	20	450.174	428.347	472	1.10191	0.140007	0.975269	1
NC_006624.1	RefSeq	gene	1492033	1492236	.	-	.	ID=gene1732;Name=TK1698;Dbxref=GeneID:3235251;gbkey=Gene;locus_tag=TK1698	22	32.5	269	33.1111	1.5	20.9899	27.1575	14.8224	0.545794	-0.873571	0.664613	1
NC_006624.1	RefSeq	gene	1492239	1492811	.	-	.	ID=gene1733;Name=TK1699;Dbxref=GeneID:3235252;gbkey=Gene;locus_tag=TK1699	31	128.833	1105.17	78.5	2	49.01	38.2673	59.7527	1.56146	0.642891	0.784487	1
NC_006624.1	RefSeq	gene	1492848	1493384	.	-	.	ID=gene1734;Name=TK1700;Dbxref=GeneID:3235253;gbkey=Gene;locus_tag=TK1700	52.8333	249.833	2188.92	89.3333	9	90.6123	65.4248	115.8	1.76997	0.823724	0.705721	1
NC_006624.1	RefSeq	gene	1493442	1494404	.	-	.	ID=gene1735;Name=TK1701;Dbxref=GeneID:3235254;gbkey=Gene;locus_tag=TK1701	120.167	489.976	118.667	120.976	11.5833	187.55	148.132	226.968	1.5322	0.615608	0.782825	1
NC_006624.1	RefSeq	gene	1494424	1495371	.	-	.	ID=gene1736;Name=TK1702;Dbxref=GeneID:3235413;gbkey=Gene;locus_tag=TK1702	10.75	25.7292	36.6667	23.5	1.5	12.811	13.5787	12.0432	0.886916	-0.173131	0.948554	1
NC_006624.1	RefSeq	gene	1495368	1496435	.	-	.	ID=gene1737;Name=TK1703;Dbxref=GeneID:3235414;gbkey=Gene;locus_tag=TK1703	21	61.25	74	45	6	27.0891	25.923	28.2552	1.08996	0.12428	1	1
NC_006624.1	RefSeq	gene	1496488	1497027	.	-	.	ID=gene1738;Name=TK1704;Dbxref=GeneID:3235415;gbkey=Gene;locus_tag=TK1704	21	72.5	33.5	43	2.5	29.6367	25.923	33.3504	1.28651	0.363468	0.905958	1
NC_006624.1	RefSeq	gene	1497042	1497638	.	-	.	ID=gene1739;Name=TK1705;Dbxref=GeneID:3235416;gbkey=Gene;locus_tag=TK1705	7	15.5	23.9583	26.5	0	8.0261	8.64101	7.41119	0.857677	-0.221494	0.957184	1
NC_006624.1	RefSeq	gene	1497826	1498317	.	-	.	ID=gene1740;Name=TK1706;Dbxref=GeneID:3235417;gbkey=Gene;locus_tag=TK1706	2.5	13	80.4583	21.7	0	4.24523	2.46886	6.02159	2.43902	1.2863	0.736555	1
NC_006624.1	RefSeq	gene	1498324	1498545	.	-	.	ID=gene1741;Name=TK1707;Dbxref=GeneID:3235418;gbkey=Gene;locus_tag=TK1707	13.5	60.5	717.425	96.5	4	22.537	17.282	27.792	1.60814	0.685396	0.787405	1
NC_006624.1	RefSeq	gene	1498945	1499020	.	-	.	ID=gene1742;Name=TKt32;Dbxref=GeneID:3253131;gbkey=Gene;locus_tag=TKt32	11370	43091.4	4331.88	30934.3	199	16997.6	14035.5	19959.7	1.42209	0.508015	0.821806	1
NC_006624.1	RefSeq	gene	1499113	1499190	.	+	.	ID=gene1743;Name=TKt33;Dbxref=GeneID:3253124;gbkey=Gene;locus_tag=TKt33	53.6952	141.217	51.979	111.656	11.15	65.9852	66.6592	65.3111	0.979776	-0.0294757	0.96619	1
NC_006624.1	RefSeq	gene	1499704	1500654	.	-	.	ID=gene1744;Name=TK1708;Dbxref=GeneID:3235419;gbkey=Gene;locus_tag=TK1708	161.5	412.333	827.867	252.167	3	195.408	199.978	190.838	0.954298	-0.067489	0.943914	1
NC_006624.1	RefSeq	gene	1500738	1501145	.	+	.	ID=gene1745;Name=TK1709;Dbxref=GeneID:3233704;gbkey=Gene;locus_tag=TK1709	2656.5	3571.75	4090.83	4186.5	60	2466.6	3278.65	1654.55	0.504644	-0.986663	0.588795	1
NC_006624.1	RefSeq	gene	1501135	1501566	.	+	.	ID=gene1746;Name=TK1710;Dbxref=GeneID:3233705;gbkey=Gene;locus_tag=TK1710	40	142	625.833	59.5	2.5	57.5757	49.3772	65.7743	1.33208	0.41368	0.873717	1
NC_006624.1	RefSeq	gene	1501563	1502558	.	+	.	ID=gene1747;Name=TK1711;Dbxref=GeneID:3233706;gbkey=Gene;locus_tag=TK1711	125	194.583	1352.73	140.65	7	122.314	154.304	90.3239	0.585364	-0.772593	0.670792	1
NC_006624.1	RefSeq	gene	1502593	1503840	.	+	.	ID=gene1748;Name=TK1712;Dbxref=GeneID:3233707;gbkey=Gene;locus_tag=TK1712	244	500.5	1353.9	345.5	8.5	266.4	301.201	231.6	0.768921	-0.379093	0.81724	1
NC_006624.1	RefSeq	gene	1504196	1505269	.	-	.	ID=gene1749;Name=TK1713;Dbxref=GeneID:3233708;gbkey=Gene;locus_tag=TK1713	290.7	607.1	1562.28	372	12	320.191	359.219	281.162	0.782704	-0.353462	0.826922	1
NC_006624.1	RefSeq	gene	1505266	1506237	.	-	.	ID=gene1750;Name=TK1714;Dbxref=GeneID:3233709;gbkey=Gene;locus_tag=TK1714	175.5	250.083	1168.97	203.5	6	166.53	217.26	115.8	0.533002	-0.907787	0.62076	1
NC_006624.1	RefSeq	gene	1506301	1507494	.	+	.	ID=gene1751;Name=TK1715;Dbxref=GeneID:3233710;gbkey=Gene;locus_tag=TK1715	104	288.75	856.143	272.625	13.5	131.123	128.381	133.865	1.04272	0.0603465	1	1
NC_006624.1	RefSeq	gene	1507491	1508180	.	+	.	ID=gene1752;Name=TK1716;Dbxref=GeneID:3235613;gbkey=Gene;locus_tag=TK1716	47.5	167.5	552.867	131.833	1.5	68.5351	59.2526	77.8175	1.31332	0.393215	0.879942	1
NC_006624.1	RefSeq	gene	1508177	1509061	.	+	.	ID=gene1753;Name=TK1717;Dbxref=GeneID:3235614;gbkey=Gene;locus_tag=TK1717	38	98.4167	301.694	62.5	0	46.1509	46.9083	45.3935	0.967707	-0.0473572	0.963176	1
NC_006624.1	RefSeq	gene	1509095	1511395	.	-	.	ID=gene1754;Name=TK1718;Dbxref=GeneID:3235615;gbkey=Gene;locus_tag=TK1718	95.0833	207.667	1698.84	150.417	5	106.808	117.271	96.3455	0.821564	-0.283555	0.859321	1
NC_006624.1	RefSeq	gene	1511593	1512882	.	+	.	ID=gene1755;Name=TK1719;Dbxref=GeneID:3235616;gbkey=Gene;locus_tag=TK1719	200.2	1208.75	3684.75	626.5	17.5	403.447	246.886	560.008	2.26829	1.1816	0.564171	1
NC_006624.1	RefSeq	gene	1512845	1513570	.	+	.	ID=gene1756;Name=TK1720;Dbxref=GeneID:3235617;gbkey=Gene;locus_tag=TK1720	506	1328.5	2112.62	817	64	619.875	624.621	615.129	0.984803	-0.0220936	0.960172	1
NC_006624.1	RefSeq	gene	1513567	1514646	.	+	.	ID=gene1757;Name=TK1721;Dbxref=GeneID:3235618;gbkey=Gene;locus_tag=TK1721	147.5	519.867	2360.42	255.417	12.5	211.78	182.696	240.864	1.31839	0.398775	0.870233	1
NC_006624.1	RefSeq	gene	1514648	1515466	.	+	.	ID=gene1758;Name=TK1722;Dbxref=GeneID:3235619;gbkey=Gene;locus_tag=TK1722	135.5	423.5	2719.67	183.5	13	182.139	167.882	196.397	1.16985	0.226318	0.94174	1
NC_006624.1	RefSeq	gene	1515487	1516653	.	+	.	ID=gene1759;Name=TK1723;Dbxref=GeneID:3235620;gbkey=Gene;locus_tag=TK1723	254.7	721.233	2805.65	373.7	15	324.373	314.78	333.967	1.06095	0.0853625	0.998391	1
NC_006624.1	RefSeq	gene	1516656	1517666	.	+	.	ID=gene1760;Name=TK1724;Dbxref=GeneID:3235045;gbkey=Gene;locus_tag=TK1724	63.5	213	3754.07	70	4.5	88.8325	79.0035	98.6615	1.24882	0.32057	0.90694	1
NC_006624.1	RefSeq	gene	1517683	1521411	.	+	.	ID=gene1761;Name=TK1725;Dbxref=GeneID:3235046;gbkey=Gene;locus_tag=TK1725	983.167	2056	5996.98	1020.17	52.5	1082.89	1213.44	952.338	0.784822	-0.349563	0.826812	1
NC_006624.1	RefSeq	gene	1521546	1522403	.	+	.	ID=gene1762;Name=TK1726;Dbxref=GeneID:3235047;gbkey=Gene;locus_tag=TK1726	303.167	761.333	1206.83	439	36.5	363.263	374.032	352.495	0.942418	-0.0855608	0.934882	1
NC_006624.1	RefSeq	gene	1522345	1522611	.	+	.	ID=gene1763;Name=TK1727;Dbxref=GeneID:3235048;gbkey=Gene;locus_tag=TK1727	536.167	1305	897.5	1267.33	28.5	633.065	661.654	604.475	0.913582	-0.130395	0.915725	1
NC_006624.1	RefSeq	gene	1523030	1524478	.	+	.	ID=gene1764;Name=TK1728;Dbxref=GeneID:3235049;gbkey=Gene;locus_tag=TK1728	71.1667	206.333	1065	120.444	14	91.5318	87.6445	95.4191	1.08871	0.122614	0.987872	1
NC_006624.1	RefSeq	gene	1524521	1525180	.	+	.	ID=gene1765;Name=TK1729;Dbxref=GeneID:3235050;gbkey=Gene;locus_tag=TK1729	53	173	574.7	138.333	4	72.7791	65.4248	80.1335	1.22482	0.292568	0.920247	1
NC_006624.1	RefSeq	gene	1525174	1525887	.	+	.	ID=gene1766;Name=TK1730;Dbxref=GeneID:3235051;gbkey=Gene;locus_tag=TK1730	132.833	298	591.833	213	4.25	151.106	164.179	138.033	0.840749	-0.250253	0.870757	1
NC_006624.1	RefSeq	gene	1525877	1526938	.	-	.	ID=gene1767;Name=TK1731;Dbxref=GeneID:3233858;gbkey=Gene;locus_tag=TK1731	61.45	212.933	1056.54	71.5	8	86.9808	75.3002	98.6615	1.31024	0.389833	0.878963	1
NC_006624.1	RefSeq	gene	1526935	1528056	.	-	.	ID=gene1768;Name=TK1732;Dbxref=GeneID:3233859;gbkey=Gene;locus_tag=TK1732	319.25	876	1990.28	707.167	4	399.773	393.783	405.763	1.03042	0.0432349	1	1
NC_006624.1	RefSeq	gene	1528046	1529155	.	-	.	ID=gene1769;Name=TK1733;Dbxref=GeneID:3233860;gbkey=Gene;locus_tag=TK1733	225	966.5	890	370.75	30	362.599	277.747	447.451	1.611	0.687959	0.751501	1
NC_006624.1	RefSeq	gene	1529300	1530106	.	+	.	ID=gene1770;Name=TK1734;Dbxref=GeneID:3233861;gbkey=Gene;locus_tag=TK1734	399.5	830	751	401.333	28.5	439.114	493.772	384.455	0.778609	-0.361028	0.823291	1
NC_006624.1	RefSeq	gene	1530107	1530544	.	+	.	ID=gene1771;Name=TK1735;Dbxref=GeneID:3233862;gbkey=Gene;locus_tag=TK1735	157	316.417	541.143	209.292	7.5	170.088	193.805	146.371	0.755247	-0.40498	0.808652	1
NC_006624.1	RefSeq	gene	1530735	1535975	.	+	.	ID=gene1772;Name=TK1736;Dbxref=GeneID:3233863;gbkey=Gene;locus_tag=TK1736	1372.37	1349.2	4009.53	455.583	40.5	1159.25	1693.64	624.856	0.368943	-1.43853	0.445451	1
NC_006624.1	RefSeq	gene	1536118	1536582	.	+	.	ID=gene1773;Name=TK1737;Dbxref=GeneID:3233864;gbkey=Gene;locus_tag=TK1737	298	920	1434.5	306.643	56	397.002	367.86	426.143	1.15844	0.212182	0.945596	1
NC_006624.1	RefSeq	gene	1536622	1537176	.	+	.	ID=gene1774;Name=TK1738;Dbxref=GeneID:3233865;gbkey=Gene;locus_tag=TK1738	165.393	230.333	428.317	147.5	6.5	155.108	203.681	106.536	0.523053	-0.934972	0.611728	1
NC_006624.1	RefSeq	gene	1537426	1538835	.	+	.	ID=gene1775;Name=TK1739;Dbxref=GeneID:3234345;gbkey=Gene;locus_tag=TK1739	77.3333	224.5	470.583	147	53.5	99.4039	95.0511	103.757	1.09159	0.126429	0.985755	1
NC_006624.1	RefSeq	gene	1538851	1540068	.	+	.	ID=gene1776;Name=TK1740;Dbxref=GeneID:3234346;gbkey=Gene;locus_tag=TK1740	41.5	113.5	256.75	70.5833	10.75	52.3254	51.846	52.8047	1.01849	0.0264331	1	1
NC_006624.1	RefSeq	gene	1540143	1541513	.	+	.	ID=gene1777;Name=TK1741;Dbxref=GeneID:3234347;gbkey=Gene;locus_tag=TK1741	73	119.362	430.674	119.167	4.5	72.617	90.1134	55.1207	0.611682	-0.709146	0.698537	1
NC_006624.1	RefSeq	gene	1541457	1541669	.	-	.	ID=gene1778;Name=TK1742;Dbxref=GeneID:3234348;gbkey=Gene;locus_tag=TK1742	77	391.75	333.783	92.3333	7	138.313	95.0511	181.574	1.91028	0.933784	0.66043	1
NC_006624.1	RefSeq	gene	1541712	1543448	.	-	.	ID=gene1779;Name=TK1743;Dbxref=GeneID:3234349;gbkey=Gene;locus_tag=TK1743	35	131.583	137.967	73.9167	2	52.1737	43.205	61.1423	1.41517	0.500972	0.840278	1
NC_006624.1	RefSeq	gene	1543565	1543873	.	+	.	ID=gene1780;Name=TK1744;Dbxref=GeneID:3234350;gbkey=Gene;locus_tag=TK1744	332.7	1154.2	1275.7	567.333	44.5	472.799	411.065	534.532	1.30036	0.37891	0.876442	1
NC_006624.1	RefSeq	gene	1543904	1544731	.	+	.	ID=gene1781;Name=TK1745;Dbxref=GeneID:3234351;gbkey=Gene;locus_tag=TK1745	64.3333	265.167	1994.7	152.833	6.5	100.876	79.0035	122.748	1.5537	0.635709	0.778484	1
NC_006624.1	RefSeq	gene	1544781	1545158	.	+	.	ID=gene1782;Name=TK1746;Dbxref=GeneID:3235478;gbkey=Gene;locus_tag=TK1746	23.45	76.1429	722.445	102.5	7.5	31.7975	28.3919	35.2031	1.2399	0.310226	0.924987	1
NC_006624.1	RefSeq	gene	1545243	1545779	.	-	.	ID=gene1783;Name=yjjX;Dbxref=GeneID:3235479;gbkey=Gene;gene=yjjX;gene_synonym=yjjX;locus_tag=TK1747	16.5	27	253.333	22	0	16.1286	19.7509	12.5064	0.633207	-0.659252	0.752389	1
NC_006624.1	RefSeq	gene	1545976	1549173	.	+	.	ID=gene1784;Name=ileS;Dbxref=GeneID:3235480;gbkey=Gene;gene=ileS;locus_tag=TK1748	93.0429	310.734	2582.7	204.63	14.0429	129.428	114.802	144.055	1.25481	0.327472	0.901652	1
NC_006624.1	RefSeq	gene	1549181	1549678	.	-	.	ID=gene1785;Name=TK1749;Dbxref=GeneID:3235481;gbkey=Gene;locus_tag=TK1749	14.3333	26	104.833	24.5833	0.5	14.6626	17.282	12.0432	0.696862	-0.521055	0.808682	1
NC_006624.1	RefSeq	gene	1550006	1551265	.	-	.	ID=gene1786;Name=TK1750;Dbxref=GeneID:3235482;gbkey=Gene;locus_tag=TK1750	895	1491.5	472.95	1083	138.5	897.954	1104.81	691.093	0.625529	-0.676852	0.700531	1
NC_006624.1	RefSeq	gene	1551448	1551819	.	-	.	ID=gene1787;Name=TK1751;Dbxref=GeneID:3235483;gbkey=Gene;locus_tag=TK1751	22.2909	93	265.5	62.25	6	35.1175	27.1575	43.0775	1.58621	0.665588	0.78255	1
NC_006624.1	RefSeq	gene	1551786	1552019	.	-	.	ID=gene1788;Name=TK1752;Dbxref=GeneID:3235484;gbkey=Gene;locus_tag=TK1752	8	31.75	84	29	0.5	12.3489	9.87544	14.8224	1.50093	0.58586	0.854108	1
NC_006624.1	RefSeq	gene	1552141	1552899	.	+	.	ID=gene1789;Name=TK1753;Dbxref=GeneID:3235172;gbkey=Gene;locus_tag=TK1753	2239.67	4116.15	1594.75	1814.5	823.933	2335.83	2765.12	1906.53	0.689492	-0.536395	0.753256	1
NC_006624.1	RefSeq	gene	1552919	1555279	.	-	.	ID=gene1790;Name=TK1754;Dbxref=GeneID:3235173;gbkey=Gene;locus_tag=TK1754	36.4167	117.283	130.85	83.3167	4.14286	49.3169	44.4395	54.1943	1.21951	0.2863	0.927382	1
NC_006624.1	RefSeq	gene	1555285	1556265	.	-	.	ID=gene1791;Name=TK1755;Dbxref=GeneID:3235174;gbkey=Gene;locus_tag=TK1755	8.08333	12.5	182	25.7	1.5	7.71691	9.87544	5.55839	0.56285	-0.829177	0.73568	1
NC_006624.1	RefSeq	gene	1556266	1557234	.	-	.	ID=gene1792;Name=TK1756;Dbxref=GeneID:3235175;gbkey=Gene;locus_tag=TK1756	23.6	60.85	117.839	41.2857	1	28.9407	29.6263	28.2552	0.953718	-0.0683647	0.963002	1
NC_006624.1	RefSeq	gene	1557227	1558204	.	-	.	ID=gene1793;Name=TK1757;Dbxref=GeneID:3235176;gbkey=Gene;locus_tag=TK1757	3.6	11.9333	50.1465	11.2	0	5.24806	4.93772	5.55839	1.1257	0.170823	1	1
NC_006624.1	RefSeq	gene	1558201	1559145	.	-	.	ID=gene1794;Name=TK1758;Dbxref=GeneID:3235177;gbkey=Gene;locus_tag=TK1758	1	8.83333	26.5833	2.33333	0	2.70161	1.23443	4.16879	3.3771	1.75579	0.720905	1
NC_006624.1	RefSeq	gene	1559148	1560146	.	-	.	ID=gene1795;Name=TK1759;Dbxref=GeneID:3235178;gbkey=Gene;locus_tag=TK1759	7.5	40.7	61.3676	39	2.16667	14.4333	9.87544	18.9912	1.92307	0.943413	0.714733	1
NC_006624.1	RefSeq	gene	1560193	1562073	.	-	.	ID=gene1796;Name=TK1760;Dbxref=GeneID:3235179;gbkey=Gene;locus_tag=TK1760	8.5	56.25	76.6929	38	6.5	17.9073	9.87544	25.9392	2.62663	1.39322	0.550687	1
NC_006624.1	RefSeq	gene	1562308	1563762	.	+	.	ID=gene1797;Name=TK1761;Dbxref=GeneID:3235438;gbkey=Gene;locus_tag=TK1761	154	691.583	647.471	441.083	15.5	255.318	190.102	320.534	1.68611	0.753702	0.726544	1
NC_006624.1	RefSeq	gene	1563759	1563968	.	+	.	ID=gene1798;Name=TK1762;Dbxref=GeneID:3235439;gbkey=Gene;locus_tag=TK1762	24	57.5	85.3333	42.25	1.5	28.2459	29.6263	26.8656	0.906814	-0.141121	0.934374	1
NC_006624.1	RefSeq	gene	1563965	1564414	.	+	.	ID=gene1799;Name=TK1763;Dbxref=GeneID:3235440;gbkey=Gene;locus_tag=TK1763	20.5	42	193	30	2.5	22.0715	24.6886	19.4544	0.78799	-0.34375	0.860768	1
NC_006624.1	RefSeq	gene	1564436	1565239	.	-	.	ID=gene1800;Name=TK1764;Dbxref=GeneID:3235441;gbkey=Gene;locus_tag=TK1764	94.5	308.858	273.583	188	6.5	129.582	116.036	143.129	1.23348	0.302735	0.911927	1
NC_006624.1	RefSeq	gene	1565482	1569129	.	+	.	ID=gene1801;Name=TK1765;Dbxref=GeneID:3235442;gbkey=Gene;locus_tag=TK1765	22.5833	121.383	124.283	144.31	6.5	42.2195	28.3919	56.0471	1.97405	0.981162	0.658865	1
NC_006624.1	RefSeq	gene	1569175	1570260	.	-	.	ID=gene1802;Name=TK1766;Dbxref=GeneID:3235443;gbkey=Gene;locus_tag=TK1766	65.3333	166.85	648.183	93	4.33333	78.7961	80.2379	77.3543	0.964061	-0.052803	0.955034	1
NC_006624.1	RefSeq	gene	1570334	1570696	.	+	.	ID=gene1803;Name=TK1767;Dbxref=GeneID:3235444;gbkey=Gene;locus_tag=TK1767	184	521	538.917	385.875	10	234.231	227.135	241.327	1.06248	0.0874381	0.99827	1
NC_006624.1	RefSeq	gene	1570693	1572039	.	-	.	ID=gene1804;Name=TK1768;Dbxref=GeneID:3234465;gbkey=Gene;locus_tag=TK1768	331.5	675.833	752.166	518.692	25.5	361.477	409.831	313.123	0.76403	-0.388299	0.812857	1
NC_006624.1	RefSeq	gene	1572088	1573113	.	-	.	ID=gene1805;Name=TK1769;Dbxref=GeneID:3234466;gbkey=Gene;locus_tag=TK1769	83.8333	250.417	318.038	235	4.66667	109.746	103.692	115.8	1.11677	0.159327	0.971726	1
NC_006624.1	RefSeq	gene	1573186	1575156	.	+	.	ID=gene1806;Name=TK1770;Dbxref=GeneID:3234467;gbkey=Gene;locus_tag=TK1770	82.6111	359.333	299.583	234.25	4	134.373	102.458	166.289	1.623	0.698661	0.751587	1
NC_006624.1	RefSeq	gene	1575229	1576575	.	+	.	ID=gene1807;Name=TK1771;Dbxref=GeneID:3234468;gbkey=Gene;locus_tag=TK1771	704	1214.17	910.93	685.5	12	715.681	869.038	562.324	0.647065	-0.628018	0.719122	1
NC_006624.1	RefSeq	gene	1576614	1577516	.	+	.	ID=gene1808;Name=TK1772;Dbxref=GeneID:3234469;gbkey=Gene;locus_tag=TK1772	19	50	142.325	24.125	4.5	23.3071	23.4542	23.16	0.987457	-0.0182108	0.988443	1
NC_006624.1	RefSeq	gene	1577516	1578760	.	+	.	ID=gene1809;Name=TK1773;Dbxref=GeneID:3234470;gbkey=Gene;locus_tag=TK1773	33.5	49.75	131.95	34.3333	3.5	32.5653	41.9706	23.16	0.551814	-0.857746	0.657944	1
NC_006624.1	RefSeq	gene	1578770	1582072	.	+	.	ID=gene1810;Name=TK1774;Dbxref=GeneID:3234471;gbkey=Gene;locus_tag=TK1774	72.3667	151.45	286.154	92.1429	5.95	79.411	88.8789	69.9431	0.786948	-0.34566	0.837047	1
NC_006624.1	RefSeq	gene	1582183	1583301	.	+	.	ID=gene1811;Name=TK1775;Dbxref=GeneID:3234472;gbkey=Gene;locus_tag=TK1775	69.0833	89.25	146.483	43.0833	2.5	63.2002	85.1756	41.2247	0.483997	-1.04693	0.5813	1
NC_006624.1	RefSeq	gene	1583334	1583735	.	+	.	ID=gene1812;Name=TK1776;Dbxref=GeneID:3233829;gbkey=Gene;locus_tag=TK1776	1228.5	2992.5	934.22	1941.5	38	1450.89	1515.88	1385.89	0.91425	-0.12934	0.915527	1
NC_006624.1	RefSeq	gene	1583765	1585117	.	+	.	ID=gene1813;Name=TK1777;Dbxref=GeneID:3233830;gbkey=Gene;locus_tag=TK1777	71.45	146.26	561.983	101.833	14.5	77.6358	87.6445	67.6271	0.771607	-0.374062	0.825938	1
NC_006624.1	RefSeq	gene	1585122	1585937	.	-	.	ID=gene1814;Name=TK1778;Dbxref=GeneID:3233831;gbkey=Gene;locus_tag=TK1778	233.75	391.343	1540.17	286.5	1.42857	234.984	288.857	181.111	0.626993	-0.673479	0.704313	1
NC_006624.1	RefSeq	gene	1586149	1588023	.	+	.	ID=gene1815;Name=TK1779;Dbxref=GeneID:3233832;gbkey=Gene;locus_tag=TK1779	726	750.783	1441.5	662.5	14	622.029	896.196	347.863	0.388155	-1.3653	0.46778	1
NC_006624.1	RefSeq	gene	1588073	1588438	.	+	.	ID=gene1816;Name=TK1780;Dbxref=GeneID:3233833;gbkey=Gene;locus_tag=TK1780	42	62.5	275	47.5	1.5	40.2822	51.846	28.7184	0.553916	-0.852261	0.655342	1
NC_006624.1	RefSeq	gene	1588422	1589690	.	+	.	ID=gene1817;Name=TK1781;Dbxref=GeneID:3233834;gbkey=Gene;locus_tag=TK1781	113	167.958	818.333	98.8333	5.5	108.654	139.491	77.8175	0.557869	-0.842001	0.646637	1
NC_006624.1	RefSeq	gene	1589774	1591054	.	+	.	ID=gene1818;Name=TK1782;Dbxref=GeneID:3233835;gbkey=Gene;locus_tag=TK1782	27.3333	35.8095	219.333	38.1667	7	25.0024	33.3296	16.6752	0.500311	-0.999102	0.615211	1
NC_006624.1	RefSeq	gene	1591059	1592051	.	-	.	ID=gene1819;Name=TK1783;Dbxref=GeneID:3235499;gbkey=Gene;locus_tag=TK1783	21	47.5	392.5	35.5	3	24.0783	25.923	22.2336	0.857677	-0.221494	0.906256	1
NC_006624.1	RefSeq	gene	1592244	1592990	.	+	.	ID=gene1820;Name=TK1784;Dbxref=GeneID:3235500;gbkey=Gene;locus_tag=TK1784	401	493	300.226	407	8	361.682	495.006	228.357	0.461322	-1.11615	0.547284	1
NC_006624.1	RefSeq	gene	1593157	1594347	.	-	.	ID=gene1821;Name=TK1785;Dbxref=GeneID:3235501;gbkey=Gene;locus_tag=TK1785	400.125	946.875	4738.53	670.833	43.1667	466.211	493.772	438.65	0.888365	-0.170775	0.899661	1
NC_006624.1	RefSeq	gene	1594492	1594800	.	+	.	ID=gene1822;Name=TK1786;Dbxref=GeneID:3235502;gbkey=Gene;locus_tag=TK1786	619	568	2310.38	1019	16	513.605	764.112	263.097	0.344318	-1.53819	0.417831	1
NC_006624.1	RefSeq	gene	1594837	1595961	.	-	.	ID=gene1823;Name=TK1787;Dbxref=GeneID:3235503;gbkey=Gene;locus_tag=TK1787	10.2	26.5	44.1706	32.4	0.666667	12.1937	12.3443	12.0432	0.975607	-0.0356279	1	1
NC_006624.1	RefSeq	gene	1595940	1597097	.	-	.	ID=gene1824;Name=TK1788;Dbxref=GeneID:3235504;gbkey=Gene;locus_tag=TK1788	2.7	19	56.0833	10.8333	3	6.25204	3.70329	8.80079	2.37648	1.24883	0.689456	1
NC_006624.1	RefSeq	gene	1597226	1597975	.	-	.	ID=gene1825;Name=TK1789;Dbxref=GeneID:3235505;gbkey=Gene;locus_tag=TK1789	2223.75	2503.17	6506	3192	176.5	1952.38	2745.37	1159.39	0.422306	-1.24364	0.504263	1
NC_006624.1	RefSeq	gene	1598175	1599377	.	+	.	ID=gene1826;Name=TK1790;Dbxref=GeneID:3235506;gbkey=Gene;locus_tag=TK1790	176.619	516.81	1086.7	391	17.25	228.984	218.494	239.474	1.09602	0.132275	0.979828	1
NC_006624.1	RefSeq	gene	1599370	1600410	.	+	.	ID=gene1827;Name=TK1791;Dbxref=GeneID:3233798;gbkey=Gene;locus_tag=TK1791	136.9	404.75	461.5	335.5	10	178.356	169.117	187.596	1.10927	0.149607	0.973479	1
NC_006624.1	RefSeq	gene	1600407	1601252	.	+	.	ID=gene1828;Name=TK1792;Dbxref=GeneID:3233799;gbkey=Gene;locus_tag=TK1792	141.5	361.283	885.5	309.417	8	171.252	175.289	167.215	0.953939	-0.0680316	0.944182	1
NC_006624.1	RefSeq	gene	1601254	1601575	.	-	.	ID=gene1829;Name=TKr03;Dbxref=GeneID:3253143;gbkey=Gene;locus_tag=TKr03	725.325	972.433	935.433	793.083	2321.08	672.596	894.961	450.23	0.503072	-0.991164	0.588055	1
NC_006624.1	RefSeq	gene	1601614	1603239	.	-	.	ID=gene1830;Name=TK1793;Dbxref=GeneID:3233800;gbkey=Gene;locus_tag=TK1793	87.5	170.083	1055.67	139.833	0	93.6868	108.63	78.7439	0.724883	-0.46418	0.789046	1
NC_006624.1	RefSeq	gene	1603282	1603557	.	-	.	ID=gene1831;Name=TK1794;Dbxref=GeneID:3233801;gbkey=Gene;locus_tag=TK1794	6.25	25.125	131.167	21.5	1	9.49328	7.40658	11.58	1.56347	0.644754	0.849037	1
NC_006624.1	RefSeq	gene	1603563	1603970	.	-	.	ID=gene1832;Name=TK1795;Dbxref=GeneID:3233802;gbkey=Gene;locus_tag=TK1795	522.583	779.875	433.333	605	23	503.451	645.607	361.295	0.559622	-0.837476	0.642485	1
NC_006624.1	RefSeq	gene	1604192	1605523	.	+	.	ID=gene1833;Name=TK1796;Dbxref=GeneID:3233803;gbkey=Gene;locus_tag=TK1796	258	285.9	235.75	92.5	22	225.479	318.483	132.475	0.415957	-1.2655	0.500754	1
NC_006624.1	RefSeq	gene	1605514	1606377	.	-	.	ID=gene1834;Name=TK1797;Dbxref=GeneID:3233804;gbkey=Gene;locus_tag=TK1797	39	57.6667	681.233	47.25	1.5	37.5042	48.1428	26.8656	0.55804	-0.841561	0.660117	1
NC_006624.1	RefSeq	gene	1606387	1607151	.	-	.	ID=gene1835;Name=nadE;Dbxref=GeneID:3235566;gbkey=Gene;gene=nadE;locus_tag=TK1798	33.5	54.7	624.2	38	0.5	33.7233	41.9706	25.476	0.606995	-0.720243	0.706349	1
NC_006624.1	RefSeq	gene	1607138	1607644	.	-	.	ID=gene1836;Name=TK1799;Dbxref=GeneID:3235567;gbkey=Gene;locus_tag=TK1799	50.5	120.5	461.833	70.3333	1	58.6527	61.7215	55.5839	0.90056	-0.151105	0.918056	1
NC_006624.1	RefSeq	gene	1607688	1608695	.	-	.	ID=gene1837;Name=TK1800;Dbxref=GeneID:3235568;gbkey=Gene;locus_tag=TK1800	92.5	172.893	1544.83	173.167	12.6667	96.8505	113.568	80.1335	0.705602	-0.503073	0.773619	1
NC_006624.1	RefSeq	gene	1608706	1609665	.	-	.	ID=gene1838;Name=TK1801;Dbxref=GeneID:3235569;gbkey=Gene;locus_tag=TK1801	248	387.5	2666.78	299	9.5	242.93	306.139	179.721	0.587059	-0.768423	0.669101	1
NC_006624.1	RefSeq	gene	1609677	1611098	.	-	.	ID=gene1839;Name=TK1802;Dbxref=GeneID:3235570;gbkey=Gene;locus_tag=TK1802	121.976	243.5	1507.03	196.5	12.5	131.811	150.6	113.021	0.750467	-0.41414	0.806252	1
NC_006624.1	RefSeq	gene	1611110	1612159	.	-	.	ID=gene1840;Name=TK1803;Dbxref=GeneID:3235571;gbkey=Gene;locus_tag=TK1803	159	249.333	1555.33	392.667	11.5	155.805	196.274	115.337	0.58763	-0.767021	0.671407	1
NC_006624.1	RefSeq	gene	1612340	1614787	.	-	.	ID=gene1841;Name=TK1804;Dbxref=GeneID:3235572;gbkey=Gene;locus_tag=TK1804	728.143	663.643	1629.33	448.167	45.5	603.115	898.665	307.564	0.342246	-1.54689	0.415185	1
NC_006624.1	RefSeq	gene	1615128	1616357	.	+	.	ID=gene1842;Name=TK1805;Dbxref=GeneID:3235573;gbkey=Gene;locus_tag=TK1805	54.3333	207.5	636.533	148.5	3	81.5023	66.6592	96.3455	1.44534	0.531413	0.822331	1
NC_006624.1	RefSeq	gene	1616335	1617036	.	+	.	ID=gene1843;Name=TK1806;Dbxref=GeneID:3235015;gbkey=Gene;locus_tag=TK1806	21.5909	60.5	248	33.5	1.33333	27.4747	27.1575	27.792	1.02336	0.0333195	1	1
NC_006624.1	RefSeq	gene	1617084	1617992	.	+	.	ID=gene1844;Name=TK1807;Dbxref=GeneID:3235016;gbkey=Gene;locus_tag=TK1807	18.5	168.667	459.25	54	3	50.2502	22.2197	78.2807	3.52303	1.81681	0.386124	1
NC_006624.1	RefSeq	gene	1618104	1618751	.	+	.	ID=gene1845;Name=TK1808;Dbxref=GeneID:3235017;gbkey=Gene;locus_tag=TK1808	7.5	47.75	172.558	24.8333	2.5	16.0545	9.87544	22.2336	2.2514	1.17082	0.629728	1
NC_006624.1	RefSeq	gene	1618738	1620699	.	-	.	ID=gene1846;Name=TK1809;Dbxref=GeneID:3235018;gbkey=Gene;locus_tag=TK1809	126	557.786	688.071	368.625	7	207.002	155.538	258.465	1.66175	0.732702	0.735687	1
NC_006624.1	RefSeq	gene	1620780	1621409	.	-	.	ID=gene1847;Name=TK1810;Dbxref=GeneID:3235019;gbkey=Gene;locus_tag=TK1810	54	189	642.2	99	5	77.1019	66.6592	87.5447	1.31332	0.393215	0.87873	1
NC_006624.1	RefSeq	gene	1621381	1622076	.	-	.	ID=gene1848;Name=TK1811;Dbxref=GeneID:3235020;gbkey=Gene;locus_tag=TK1811	166	333.333	902.833	267	3	179.58	204.915	154.245	0.752727	-0.409801	0.806509	1
NC_006624.1	RefSeq	gene	1622150	1622395	.	+	.	ID=gene1849;Name=TK1812;Dbxref=GeneID:3235021;gbkey=Gene;locus_tag=TK1812	2789	6729.5	2197.5	3897.25	212.5	3280.08	3442.82	3117.33	0.905458	-0.143281	0.90956	1
NC_006624.1	RefSeq	gene	1622397	1623587	.	+	.	ID=gene1850;Name=TK1813;Dbxref=GeneID:3234483;gbkey=Gene;locus_tag=TK1813	53	101.5	1553.67	66.25	3.5	56.3356	65.4248	47.2463	0.722147	-0.469635	0.792024	1
NC_006624.1	RefSeq	gene	1623608	1624762	.	+	.	ID=gene1851;Name=TK1814;Dbxref=GeneID:3234484;gbkey=Gene;locus_tag=TK1814	72	164	1394.17	105.928	5	82.4218	88.8789	75.9647	0.854699	-0.226513	0.884177	1
NC_006624.1	RefSeq	gene	1624796	1625038	.	+	.	ID=gene1852;Name=TK1815;Dbxref=GeneID:3234485;gbkey=Gene;locus_tag=TK1815	30	207.5	358.875	257.6	4.5	66.6892	37.0329	96.3455	2.60162	1.37941	0.510843	1
NC_006624.1	RefSeq	gene	1625007	1625192	.	+	.	ID=gene1853;Name=TK1816;Dbxref=GeneID:3234486;gbkey=Gene;locus_tag=TK1816	9.5	17	130	25	0.5	10.1093	12.3443	7.87439	0.637897	-0.648605	0.781478	1
NC_006624.1	RefSeq	gene	1625394	1626254	.	-	.	ID=gene1854;Name=TK1817;Dbxref=GeneID:3234487;gbkey=Gene;locus_tag=TK1817	18	75.75	522.583	44	1	28.7114	22.2197	35.2031	1.58432	0.663863	0.788372	1
NC_006624.1	RefSeq	gene	1626484	1627080	.	-	.	ID=gene1855;Name=TK1818;Dbxref=GeneID:3234488;gbkey=Gene;locus_tag=TK1818	4	9	21	11.25	26	4.55326	4.93772	4.16879	0.844275	-0.244215	0.999223	1
NC_006624.1	RefSeq	gene	1627268	1628812	.	+	.	ID=gene1856;Name=TK1819;Dbxref=GeneID:3234489;gbkey=Gene;locus_tag=TK1819	157	329.333	555	324.5	8	173.099	193.805	152.393	0.786317	-0.346816	0.831545	1
NC_006624.1	RefSeq	gene	1628910	1630070	.	+	.	ID=gene1857;Name=TK1820;Dbxref=GeneID:3234490;gbkey=Gene;locus_tag=TK1820	159	403.343	1505.33	241.75	25	191.472	196.274	186.669	0.951063	-0.0723864	0.941975	1
NC_006624.1	RefSeq	gene	1630224	1631195	.	+	.	ID=gene1858;Name=TK1821;Dbxref=GeneID:3235406;gbkey=Gene;locus_tag=TK1821	23.2	67.3333	446.19	40.7429	2	29.7131	28.3919	31.0344	1.09307	0.128388	0.999288	1
NC_006624.1	RefSeq	gene	1631274	1632548	.	+	.	ID=gene1859;Name=TK1822;Dbxref=GeneID:3235407;gbkey=Gene;locus_tag=TK1822	118.333	1003.73	1085.39	1458.2	22.3333	305.357	145.663	465.052	3.19266	1.67476	0.404936	1
NC_006624.1	RefSeq	gene	1632532	1632732	.	+	.	ID=gene1860;Name=TK1823;Dbxref=GeneID:3235408;gbkey=Gene;locus_tag=TK1823	4	29.7083	140.943	16	0.5	9.41685	4.93772	13.896	2.81425	1.49275	0.57194	1
NC_006624.1	RefSeq	gene	1632733	1633476	.	-	.	ID=gene1861;Name=TK1824;Dbxref=GeneID:3235409;gbkey=Gene;locus_tag=TK1824	98.5	136.5	433.333	112.5	7	91.9846	120.974	62.9951	0.520732	-0.941387	0.612975	1
NC_006624.1	RefSeq	gene	1633609	1634214	.	+	.	ID=gene1862;Name=TK1825;Dbxref=GeneID:3235410;gbkey=Gene;locus_tag=TK1825	12	28.4333	56.4	10.2	1	13.8914	14.8132	12.9696	0.875545	-0.191747	0.937635	1
NC_006624.1	RefSeq	gene	1634219	1634521	.	+	.	ID=gene1863;Name=TK1826;Dbxref=GeneID:3235411;gbkey=Gene;locus_tag=TK1826	13.5	57.3333	31.5	44	1	21.8422	17.282	26.4024	1.52774	0.611396	0.818296	1
NC_006624.1	RefSeq	gene	1634524	1635762	.	-	.	ID=gene1864;Name=TK1827;Dbxref=GeneID:3235412;gbkey=Gene;locus_tag=TK1827	30.5	88.4242	192.221	56.2	1.5	38.8972	37.0329	40.7615	1.10068	0.138402	0.990591	1
NC_006624.1	RefSeq	gene	1635851	1636831	.	+	.	ID=gene1865;Name=TK1828;Dbxref=GeneID:3234362;gbkey=Gene;locus_tag=TK1828	18.5	83	178.643	50.0278	1.33333	30.3326	22.2197	38.4455	1.73024	0.790975	0.738847	1
NC_006624.1	RefSeq	gene	1636811	1638148	.	-	.	ID=gene1866;Name=TK1829;Dbxref=GeneID:3234363;gbkey=Gene;locus_tag=TK1829	7.11111	41.7921	93.45	30.2333	0.5	14.0477	8.64101	19.4544	2.2514	1.17082	0.639481	1
NC_006624.1	RefSeq	gene	1638145	1639230	.	-	.	ID=gene1867;Name=TK1830;Dbxref=GeneID:3234364;gbkey=Gene;locus_tag=TK1830	6.5	19.95	42.3167	6.83333	1	8.33528	7.40658	9.26399	1.25078	0.322826	0.975869	1
NC_006624.1	RefSeq	gene	1639227	1640279	.	-	.	ID=gene1868;Name=TK1831;Dbxref=GeneID:3234365;gbkey=Gene;locus_tag=TK1831	14	48.2679	75.8833	57.0833	1.5	19.7578	17.282	22.2336	1.28651	0.363468	0.917205	1
NC_006624.1	RefSeq	gene	1640412	1641032	.	-	.	ID=gene1869;Name=TK1832;Dbxref=GeneID:3234366;gbkey=Gene;locus_tag=TK1832	50	96.3333	234.567	38	1.33333	53.0943	61.7215	44.4671	0.720448	-0.473033	0.791943	1
NC_006624.1	RefSeq	gene	1641056	1643020	.	-	.	ID=gene1870;Name=TK1833;Dbxref=GeneID:3234367;gbkey=Gene;locus_tag=TK1833	34.7754	126.256	674.95	94.3095	11.0833	50.7841	43.205	58.3631	1.35084	0.433857	0.867152	1
NC_006624.1	RefSeq	gene	1643187	1643513	.	+	.	ID=gene1871;Name=TK1834;Dbxref=GeneID:3234368;gbkey=Gene;locus_tag=TK1834	717.5	532.75	431	563.143	20	566.603	886.32	246.885	0.278551	-1.84399	0.33785	1
NC_006624.1	RefSeq	gene	1643510	1644130	.	-	.	ID=gene1872;Name=TK1835;Dbxref=GeneID:3234369;gbkey=Gene;locus_tag=TK1835	24	55.4583	302.31	36.25	0	27.5511	29.6263	25.476	0.85991	-0.217742	0.904364	1
NC_006624.1	RefSeq	gene	1644192	1645307	.	+	.	ID=gene1873;Name=TK1836;Dbxref=GeneID:3234182;gbkey=Gene;locus_tag=TK1836	340.75	358.033	339.433	176.083	8	293.383	420.94	165.825	0.39394	-1.34395	0.47582	1
NC_006624.1	RefSeq	gene	1645317	1645670	.	+	.	ID=gene1874;Name=TK1837;Dbxref=GeneID:3234183;gbkey=Gene;locus_tag=TK1837	19.4762	50.3333	159.5	27.6429	2	23.3071	23.4542	23.16	0.987457	-0.0182108	0.988421	1
NC_006624.1	RefSeq	gene	1645905	1647224	.	+	.	ID=gene1875;Name=TK1838;Dbxref=GeneID:3234184;gbkey=Gene;locus_tag=TK1838	22.5	65.7	81.2262	70.5	1.91667	28.8643	27.1575	30.5712	1.1257	0.170823	0.983046	1
NC_006624.1	RefSeq	gene	1647221	1650553	.	-	.	ID=gene1876;Name=TK1839;Dbxref=GeneID:3234185;gbkey=Gene;locus_tag=TK1839	621.333	1270.33	3082.67	1210.65	23.75	677.422	766.581	588.263	0.767386	-0.381976	0.814371	1
NC_006624.1	RefSeq	gene	1650667	1652166	.	-	.	ID=gene1877;Name=TK1840;Dbxref=GeneID:3234186;gbkey=Gene;locus_tag=TK1840	536.333	2185.1	2642.56	921.167	16	836.872	661.654	1012.09	1.52964	0.613189	0.780071	1
NC_006624.1	RefSeq	gene	1652329	1652937	.	+	.	ID=gene1878;Name=TK1841;Dbxref=GeneID:3234187;gbkey=Gene;locus_tag=TK1841	25	242.5	267.214	239.5	4	71.4775	30.8607	112.094	3.63226	1.86087	0.366858	1
NC_006624.1	RefSeq	gene	1652918	1654099	.	+	.	ID=gene1879;Name=TK1842;Dbxref=GeneID:3234188;gbkey=Gene;locus_tag=TK1842	3802.5	10061.2	32873.2	2772.7	86	4676.77	4693.3	4660.25	0.992957	-0.0101962	0.964128	1
NC_006624.1	RefSeq	gene	1654151	1654987	.	+	.	ID=gene1880;Name=TK1843;Dbxref=GeneID:3234189;gbkey=Gene;locus_tag=TK1843	44	100.417	1194.43	68.5	8.5	50.3174	54.3149	46.3199	0.852803	-0.229715	0.888268	1
NC_006624.1	RefSeq	gene	1654977	1655402	.	-	.	ID=gene1881;Name=TK1844;Dbxref=GeneID:3234046;gbkey=Gene;locus_tag=TK1844	22	61.5	155.833	57.8333	1.5	27.9379	27.1575	28.7184	1.05748	0.0806252	1	1
NC_006624.1	RefSeq	gene	1655399	1656718	.	-	.	ID=gene1882;Name=TK1845;Dbxref=GeneID:3234047;gbkey=Gene;locus_tag=TK1845	26.8333	41	258.56	30.5	2.5	26.1604	33.3296	18.9912	0.569799	-0.811475	0.679904	1
NC_006624.1	RefSeq	gene	1656732	1657685	.	-	.	ID=gene1883;Name=TK1846;Dbxref=GeneID:3234048;gbkey=Gene;locus_tag=TK1846	20.3333	36.9004	144.616	16.5	1.75	20.9135	24.6886	17.1384	0.694182	-0.526614	0.792254	1
NC_006624.1	RefSeq	gene	1657675	1658130	.	-	.	ID=gene1884;Name=TK1847;Dbxref=GeneID:3234049;gbkey=Gene;locus_tag=TK1847	94.2	108.5	134.5	68.5	2.5	83.031	116.036	50.0255	0.431119	-1.21384	0.523598	1
NC_006624.1	RefSeq	gene	1658108	1658944	.	-	.	ID=gene1885;Name=TK1848;Dbxref=GeneID:3234050;gbkey=Gene;locus_tag=TK1848	134.5	443.5	471	203	8	185.537	165.414	205.661	1.24331	0.314187	0.905546	1
NC_006624.1	RefSeq	gene	1659015	1659509	.	+	.	ID=gene1886;Name=TK1849;Dbxref=GeneID:3234051;gbkey=Gene;locus_tag=TK1849	44.4167	165.833	460.31	93.5	4	65.603	54.3149	76.8911	1.41565	0.501468	0.836765	1
NC_006624.1	RefSeq	gene	1659612	1660091	.	+	.	ID=gene1887;Name=TK1850;Dbxref=GeneID:3234052;gbkey=Gene;locus_tag=TK1850	345.976	2091.33	6872.28	876.75	47.5	697.831	427.113	968.55	2.26767	1.18121	0.563128	1
NC_006624.1	RefSeq	gene	1660080	1660997	.	-	.	ID=gene1888;Name=TK1851;Dbxref=GeneID:3234852;gbkey=Gene;locus_tag=TK1851	196.5	201.167	2668.67	165	7.83333	167.526	241.948	93.1031	0.384806	-1.3778	0.467429	1
NC_006624.1	RefSeq	gene	1660994	1662049	.	-	.	ID=gene1889;Name=TK1852;Dbxref=GeneID:3234853;gbkey=Gene;locus_tag=TK1852	147	239.333	931.833	190.033	9	146.083	181.461	110.705	0.610073	-0.712945	0.69168	1
NC_006624.1	RefSeq	gene	1662060	1665656	.	-	.	ID=gene1890;Name=TK1853;Dbxref=GeneID:3234854;gbkey=Gene;locus_tag=TK1853	265	343.792	2804.2	232.033	12.5	243.232	327.124	159.341	0.487096	-1.03772	0.574399	1
NC_006624.1	RefSeq	gene	1665660	1666508	.	-	.	ID=gene1891;Name=TK1854;Dbxref=GeneID:3234855;gbkey=Gene;locus_tag=TK1854	72	144.167	1272.5	82.5	7.7	77.7898	88.8789	66.7007	0.750467	-0.41414	0.810128	1
NC_006624.1	RefSeq	gene	1666520	1667962	.	-	.	ID=gene1892;Name=TK1855;Dbxref=GeneID:3234856;gbkey=Gene;locus_tag=TK1855	1573.25	2295.7	6316.16	3831	38.7	1502.63	1941.76	1063.51	0.547703	-0.868536	0.630279	1
NC_006624.1	RefSeq	gene	1668056	1668388	.	+	.	ID=gene1893;Name=TK1856;Dbxref=GeneID:3234857;gbkey=Gene;locus_tag=TK1856	92.25	275	123	241.5	8.5	120.474	113.568	127.38	1.12162	0.165586	0.968643	1
NC_006624.1	RefSeq	gene	1668345	1669418	.	+	.	ID=gene1894;Name=TK1857;Dbxref=GeneID:3234858;gbkey=Gene;locus_tag=TK1857	54.75	142.216	907.25	54.0111	4.22222	66.834	67.8936	65.7743	0.968785	-0.0457521	0.959423	1
NC_006624.1	RefSeq	gene	1669415	1671361	.	-	.	ID=gene1895;Name=TK1858;Dbxref=GeneID:3234859;gbkey=Gene;locus_tag=TK1858	21	98.5	236.159	85.825	2.5	35.6583	25.923	45.3935	1.75109	0.808253	0.727632	1
NC_006624.1	RefSeq	gene	1671330	1672010	.	-	.	ID=gene1896;Name=TK1859;Dbxref=GeneID:3234378;gbkey=Gene;locus_tag=TK1859	96	226.5	177.4	282	10	111.594	118.505	104.683	0.883362	-0.178923	0.901189	1
NC_006624.1	RefSeq	gene	1672187	1673437	.	-	.	ID=gene1897;Name=TK1860;Dbxref=GeneID:3234379;gbkey=Gene;locus_tag=TK1860	7	35.25	187.778	14.6667	1	12.4265	8.64101	16.212	1.87617	0.907789	0.736398	1
NC_006624.1	RefSeq	gene	1673439	1674473	.	-	.	ID=gene1898;Name=TK1861;Dbxref=GeneID:3234380;gbkey=Gene;locus_tag=TK1861	65	222.25	280.75	180.143	6	91.5341	80.2379	102.83	1.28157	0.357909	0.891641	1
NC_006624.1	RefSeq	gene	1674473	1674703	.	-	.	ID=gene1899;Name=TK1862;Dbxref=GeneID:3234381;gbkey=Gene;locus_tag=TK1862	14	125.25	101	62	18	37.591	17.282	57.8999	3.3503	1.74429	0.413554	1
NC_006624.1	RefSeq	gene	1674922	1676019	.	+	.	ID=gene1900;Name=TK1863;Dbxref=GeneID:3234382;gbkey=Gene;locus_tag=TK1863	217	1039.67	1135.67	377.5	18	374.799	267.871	481.727	1.79835	0.846677	0.689049	1
NC_006624.1	RefSeq	gene	1676113	1677264	.	+	.	ID=gene1901;Name=TK1864;Dbxref=GeneID:3234383;gbkey=Gene;locus_tag=TK1864	41	177.55	173.933	63.1	9	66.5305	50.6116	82.4495	1.62906	0.704042	0.756237	1
NC_006624.1	RefSeq	gene	1677295	1678110	.	+	.	ID=gene1902;Name=TK1865;Dbxref=GeneID:3234384;gbkey=Gene;locus_tag=TK1865	198	320	213.694	190.833	6	196.32	244.417	148.224	0.606438	-0.721568	0.687235	1
NC_006624.1	RefSeq	gene	1678107	1679027	.	+	.	ID=gene1903;Name=TK1866;Dbxref=GeneID:3234385;gbkey=Gene;locus_tag=TK1866	18	83	40.0333	57	4	30.3326	22.2197	38.4455	1.73024	0.790975	0.738801	1
NC_006624.1	RefSeq	gene	1679014	1679844	.	+	.	ID=gene1904;Name=TK1867;Dbxref=GeneID:3234099;gbkey=Gene;locus_tag=TK1867	0	9.5	45.3333	7.825	0	2.316	0	4.63199	Inf	Inf	0.374635	1
NC_006624.1	RefSeq	gene	1679841	1680602	.	+	.	ID=gene1905;Name=TK1868;Dbxref=GeneID:3234100;gbkey=Gene;locus_tag=TK1868	66.5	214.958	273.111	153.333	0	90.5301	81.4724	99.5879	1.22235	0.289659	0.919665	1
NC_006624.1	RefSeq	gene	1680599	1681204	.	+	.	ID=gene1906;Name=TK1869;Dbxref=GeneID:3234101;gbkey=Gene;locus_tag=TK1869	2	22.1667	30.5	14.8333	2	6.32962	2.46886	10.1904	4.12757	2.04529	0.480986	1
NC_006624.1	RefSeq	gene	1681214	1681807	.	+	.	ID=gene1907;Name=TK1870;Dbxref=GeneID:3234102;gbkey=Gene;locus_tag=TK1870	7.16667	20.5	38.0026	9.5	1	8.9525	8.64101	9.26399	1.0721	0.100434	1	1
NC_006624.1	RefSeq	gene	1681902	1682291	.	+	.	ID=gene1908;Name=TK1871;Dbxref=GeneID:3234103;gbkey=Gene;locus_tag=TK1871	18.5	74.1667	171.833	48	3.5	28.2482	22.2197	34.2768	1.54263	0.625389	0.803945	1
NC_006624.1	RefSeq	gene	1682292	1682969	.	-	.	ID=gene1909;Name=TK1872;Dbxref=GeneID:3234104;gbkey=Gene;locus_tag=TK1872	42.5	106	176.81	89	2.25	50.4726	51.846	49.0991	0.947018	-0.0785365	0.949305	1
NC_006624.1	RefSeq	gene	1683042	1684898	.	-	.	ID=gene1910;Name=TK1873;Dbxref=GeneID:3234105;gbkey=Gene;locus_tag=TK1873	756.75	940.833	768.25	833.5	37	685.167	934.463	435.871	0.46644	-1.10024	0.551392	1
NC_006624.1	RefSeq	gene	1685009	1686163	.	-	.	ID=gene1911;Name=TK1874;Dbxref=GeneID:3235830;gbkey=Gene;locus_tag=TK1874	37	164.658	1301.89	112.933	3.25	61.0509	45.6739	76.4279	1.67334	0.742729	0.741977	1
NC_006624.1	RefSeq	gene	1686343	1686519	.	+	.	ID=gene1912;Name=TK1875;Dbxref=GeneID:3235831;gbkey=Gene;locus_tag=TK1875	132	287	130	226	9	147.941	162.945	132.938	0.815849	-0.293627	0.853485	1
NC_006624.1	RefSeq	gene	1686563	1687405	.	+	.	ID=gene1913;Name=TK1876;Dbxref=GeneID:3235832;gbkey=Gene;locus_tag=TK1876	30.3333	135.417	333.825	107.833	8	49.7824	37.0329	62.5319	1.68855	0.755785	0.740377	1
NC_006624.1	RefSeq	gene	1687406	1688773	.	-	.	ID=gene1914;Name=TK1877;Dbxref=GeneID:3235833;gbkey=Gene;locus_tag=TK1877	22.1429	141.25	502	95.2679	2	46.2343	27.1575	65.3111	2.40491	1.26598	0.556083	1
NC_006624.1	RefSeq	gene	1688873	1689649	.	+	.	ID=gene1915;Name=TK1878;Dbxref=GeneID:3235834;gbkey=Gene;locus_tag=TK1878	38.1111	135.417	151.417	91.5	3	54.7201	46.9083	62.5319	1.33307	0.414749	0.874111	1
NC_006624.1	RefSeq	gene	1689708	1690472	.	+	.	ID=gene1916;Name=TK1879;Dbxref=GeneID:3235835;gbkey=Gene;locus_tag=TK1879	93	225.5	547.5	110	3.5	109.743	114.802	104.683	0.911858	-0.133119	0.919886	1
NC_006624.1	RefSeq	gene	1690477	1691886	.	-	.	ID=gene1917;Name=TK1880;Dbxref=GeneID:3235836;gbkey=Gene;locus_tag=TK1880	179.667	724.924	1253.5	293.25	25.5833	279.008	222.197	335.82	1.51136	0.595845	0.789137	1
NC_006624.1	RefSeq	gene	1692073	1692654	.	+	.	ID=gene1918;Name=TK1881;Dbxref=GeneID:3235837;gbkey=Gene;locus_tag=TK1881	45	171.571	977.417	64	4	67.6098	55.5493	79.6703	1.43423	0.520272	0.828744	1
NC_006624.1	RefSeq	gene	1692658	1692963	.	+	.	ID=gene1919;Name=TK1882;Dbxref=GeneID:3235727;gbkey=Gene;locus_tag=TK1882	13	50.2	269	24	2.5	19.6038	16.0476	23.16	1.44321	0.529277	0.852955	1
NC_006624.1	RefSeq	gene	1692973	1693530	.	+	.	ID=gene1920;Name=TK1883;Dbxref=GeneID:3235728;gbkey=Gene;locus_tag=TK1883	37	126	611	57	2.5	52.0185	45.6739	58.3631	1.27782	0.353687	0.899284	1
NC_006624.1	RefSeq	gene	1693718	1695103	.	+	.	ID=gene1921;Name=TK1884;Dbxref=GeneID:3235729;gbkey=Gene;locus_tag=TK1884	55.6667	306.5	101.783	144.333	8	105.434	69.1281	141.739	2.05038	1.03589	0.624699	1
NC_006624.1	RefSeq	gene	1695116	1695739	.	-	.	ID=gene1922;Name=TK1885;Dbxref=GeneID:3235730;gbkey=Gene;locus_tag=TK1885	12	34.6667	79.0833	25.5	1	15.5126	14.8132	16.212	1.09443	0.130181	1	1
NC_006624.1	RefSeq	gene	1695749	1697191	.	-	.	ID=gene1923;Name=TK1886;Dbxref=GeneID:3235731;gbkey=Gene;locus_tag=TK1886	36.5	110	274.954	94.9167	6.5	47.6957	44.4395	50.9519	1.14655	0.197295	0.963783	1
NC_006624.1	RefSeq	gene	1697281	1697619	.	+	.	ID=gene1924;Name=TK1887;Dbxref=GeneID:3235732;gbkey=Gene;locus_tag=TK1887	91.5	211.333	161.833	159.5	10	105.651	113.568	97.7351	0.86059	-0.216602	0.886341	1
NC_006624.1	RefSeq	gene	1697593	1698591	.	-	.	ID=gene1925;Name=TK1888;Dbxref=GeneID:3235733;gbkey=Gene;locus_tag=TK1888	42.5	165.5	326.583	110.367	6	64.3686	51.846	76.8911	1.48307	0.568583	0.810138	1
NC_006624.1	RefSeq	gene	1698624	1699049	.	-	.	ID=gene1926;Name=TK1889;Dbxref=GeneID:3235734;gbkey=Gene;locus_tag=TK1889	5	18.5	120.9	14	0	7.25487	6.17215	8.33759	1.35084	0.433857	0.945891	1
NC_006624.1	RefSeq	gene	1699096	1699638	.	-	.	ID=gene1927;Name=TK1890;Dbxref=GeneID:3235533;gbkey=Gene;locus_tag=TK1890	6	18.5625	129.333	8.5	0	8.10368	7.40658	8.80079	1.18824	0.248826	1	1
NC_006624.1	RefSeq	gene	1699684	1700958	.	-	.	ID=gene1928;Name=TK1891;Dbxref=GeneID:3235534;gbkey=Gene;locus_tag=TK1891	93	430.7	704.044	178	6	157.22	114.802	199.639	1.73899	0.798246	0.711465	1
NC_006624.1	RefSeq	gene	1701161	1703527	.	+	.	ID=gene1929;Name=TK1892;Dbxref=GeneID:3235535;gbkey=Gene;locus_tag=TK1892	355.036	629.119	1099.87	504.924	46.7143	364.787	438.223	291.352	0.66485	-0.588899	0.734975	1
NC_006624.1	RefSeq	gene	1703588	1704334	.	-	.	ID=gene1930;Name=TK1893;Dbxref=GeneID:3235536;gbkey=Gene;locus_tag=TK1893	32.5	59.75	158.5	42.5	1	33.6469	39.5017	27.792	0.703563	-0.507249	0.786787	1
NC_006624.1	RefSeq	gene	1704353	1704616	.	-	.	ID=gene1931;Name=TK1894;Dbxref=GeneID:3235537;gbkey=Gene;locus_tag=TK1894	88.5	143.625	1017.25	105	2.25	87.6653	108.63	66.7007	0.614018	-0.703646	0.698654	1
NC_006624.1	RefSeq	gene	1704731	1705504	.	-	.	ID=gene1932;Name=TK1895;Dbxref=GeneID:3235538;gbkey=Gene;locus_tag=TK1895	222.25	313.917	715.754	101	3	209.744	274.043	145.445	0.530736	-0.913935	0.617726	1
NC_006624.1	RefSeq	gene	1705620	1706348	.	+	.	ID=gene1933;Name=TK1896;Dbxref=GeneID:3235539;gbkey=Gene;locus_tag=TK1896	0.642857	12.9595	97.5485	12	1.5	3.62801	1.23443	6.02159	4.87804	2.2863	0.534338	1
NC_006624.1	RefSeq	gene	1706359	1706742	.	+	.	ID=gene1934;Name=TK1897;Dbxref=GeneID:3235540;gbkey=Gene;locus_tag=TK1897	15.75	70	79.0734	59	2.5	26.0874	19.7509	32.424	1.64165	0.715144	0.772221	1
NC_006624.1	RefSeq	gene	1706739	1707497	.	-	.	ID=gene1935;Name=TK1898;Dbxref=GeneID:3233959;gbkey=Gene;locus_tag=TK1898	145	489.143	643.311	115	12	202.748	178.992	226.504	1.26544	0.339642	0.89474	1
NC_006624.1	RefSeq	gene	1707532	1710042	.	-	.	ID=gene1936;Name=TK1899;Dbxref=GeneID:3233960;gbkey=Gene;locus_tag=TK1899	171.393	475.791	2877.34	202.5	23.8333	215.785	211.087	220.483	1.04451	0.0628257	1	1
NC_006624.1	RefSeq	gene	1710219	1711250	.	-	.	ID=gene1937;Name=TK1900;Dbxref=GeneID:3233961;gbkey=Gene;locus_tag=TK1900	127	237.3	632.233	233.667	14.5	133.275	156.773	109.778	0.700239	-0.514081	0.767326	1
NC_006624.1	RefSeq	gene	1712158	1713405	.	+	.	ID=gene1938;Name=cdc6;Dbxref=GeneID:3233962;gbkey=Gene;gene=cdc6;locus_tag=TK1901	46.1111	160.561	545.5	92.9444	6	65.6794	56.7838	74.5751	1.31332	0.393215	0.880383	1
NC_006624.1	RefSeq	gene	1713405	1715612	.	+	.	ID=gene1939;Name=TK1902;Dbxref=GeneID:3233963;gbkey=Gene;locus_tag=TK1902	42	207.95	887.358	133	6	74.0958	51.846	96.3455	1.8583	0.893983	0.681351	1
NC_006624.1	RefSeq	gene	1715613	1721009	.	+	.	ID=gene1940;Name=TK1903;Dbxref=GeneID:3233964;gbkey=Gene;locus_tag=TK1903	200.893	624.86	3087.79	385.418	9.22619	268.81	248.12	289.5	1.16677	0.222521	0.942123	1
NC_006624.1	RefSeq	gene	1721085	1721771	.	+	.	ID=gene1941;Name=TK1904;Dbxref=GeneID:3233965;gbkey=Gene;locus_tag=TK1904	1093.75	1192.58	2148.76	1111.5	11	951.531	1350.47	552.597	0.40919	-1.28916	0.490532	1
NC_006624.1	RefSeq	gene	1721830	1722801	.	+	.	ID=gene1942;Name=TK1905;Dbxref=GeneID:3234932;gbkey=Gene;locus_tag=TK1905	132	344	3921.83	207	4	161.143	162.945	159.341	0.977881	-0.0322689	0.959092	1
NC_006624.1	RefSeq	gene	1723546	1724124	.	-	.	ID=gene1943;Name=TK1906;Dbxref=GeneID:3234933;gbkey=Gene;locus_tag=TK1906	84.6667	254.083	517.833	147.333	10.3333	111.29	104.927	117.653	1.12129	0.165154	0.969241	1
NC_006624.1	RefSeq	gene	1724368	1724444	.	-	.	ID=gene1944;Name=TKt34;Dbxref=GeneID:3253123;gbkey=Gene;locus_tag=TKt34	419.5	1965.83	947.743	914.521	547	714.555	518.46	910.65	1.75645	0.812663	0.700941	1
NC_006624.1	RefSeq	gene	1724587	1725225	.	+	.	ID=gene1945;Name=TK1907;Dbxref=GeneID:3234934;gbkey=Gene;locus_tag=TK1907	10.5	71.3429	531.268	41.25	2.33333	22.6157	12.3443	32.8872	2.66416	1.41368	0.531626	1
NC_006624.1	RefSeq	gene	1725222	1725971	.	-	.	ID=gene1946;Name=TK1908;Dbxref=GeneID:3234935;gbkey=Gene;locus_tag=TK1908	43.5	131.5	585.5	96.8333	5.75	57.7286	54.3149	61.1423	1.1257	0.170823	0.972194	1
NC_006624.1	RefSeq	gene	1727178	1727255	.	-	.	ID=gene1947;Name=TKt35;Dbxref=GeneID:3253148;gbkey=Gene;locus_tag=TKt35	1669.67	1307.58	211.75	823.667	128.083	1333.68	2061.5	605.865	0.293895	-1.76663	0.356122	1
NC_006624.1	RefSeq	gene	1727329	1728387	.	+	.	ID=gene1948;Name=TK1909;Dbxref=GeneID:3234936;gbkey=Gene;locus_tag=TK1909	190.5	342	948	351.333	14	196.478	234.542	158.414	0.67542	-0.566143	0.745489	1
NC_006624.1	RefSeq	gene	1728439	1729152	.	+	.	ID=gene1949;Name=TK1910;Dbxref=GeneID:3234937;gbkey=Gene;locus_tag=TK1910	339.917	825.917	1184.85	755.841	20.25	401.154	419.706	382.603	0.911597	-0.133532	0.915086	1
NC_006624.1	RefSeq	gene	1729149	1729592	.	+	.	ID=gene1950;Name=TK1911;Dbxref=GeneID:3234938;gbkey=Gene;locus_tag=TK1911	230	552.75	963.833	256	13	270.034	283.919	256.149	0.902192	-0.148494	0.909846	1
NC_006624.1	RefSeq	gene	1729635	1731320	.	+	.	ID=gene1951;Name=TK1912;Dbxref=GeneID:3234939;gbkey=Gene;locus_tag=TK1912	124.167	279.2	748.25	180.292	5	141.151	153.069	129.233	0.844275	-0.244215	0.873513	1
NC_006624.1	RefSeq	gene	1731310	1731645	.	-	.	ID=gene1952;Name=TK1913;Dbxref=GeneID:3234773;gbkey=Gene;locus_tag=TK1913	146.5	744.5	2601.17	1551.33	24	262.424	180.227	344.62	1.91215	0.935195	0.656121	1
NC_006624.1	RefSeq	gene	1731697	1732347	.	-	.	ID=gene1953;Name=TK1914;Dbxref=GeneID:3234774;gbkey=Gene;locus_tag=TK1914	31.5	142	572.733	77.625	1.5	52.638	39.5017	65.7743	1.6651	0.735608	0.747304	1
NC_006624.1	RefSeq	gene	1732363	1732476	.	-	.	ID=gene1954;Name=TK1915;Dbxref=GeneID:3234775;gbkey=Gene;locus_tag=TK1915	81.5	377.676	5623.6	262	12.6667	138.156	101.223	175.089	1.72973	0.790551	0.714984	1
NC_006624.1	RefSeq	gene	1732838	1733632	.	+	.	ID=gene1955;Name=TK1916;Dbxref=GeneID:3234776;gbkey=Gene;locus_tag=TK1916	179	426.667	524.5	711.5	2.5	209.375	220.963	197.786	0.89511	-0.159863	0.905972	1
NC_006624.1	RefSeq	gene	1733620	1734411	.	-	.	ID=gene1956;Name=TK1917;Dbxref=GeneID:3234777;gbkey=Gene;locus_tag=TK1917	20	47.5	126.833	40.95	2	23.4611	24.6886	22.2336	0.90056	-0.151105	0.93506	1
NC_006624.1	RefSeq	gene	1734505	1735158	.	+	.	ID=gene1957;Name=TK1918;Dbxref=GeneID:3234778;gbkey=Gene;locus_tag=TK1918	130.033	310.333	739.143	932.833	6.33333	152.034	160.476	143.592	0.894788	-0.160383	0.90701	1
NC_006624.1	RefSeq	gene	1735178	1735885	.	+	.	ID=gene1958;Name=TK1919;Dbxref=GeneID:3234779;gbkey=Gene;locus_tag=TK1919	11	21.8333	77.5	16	1.5	11.8846	13.5787	10.1904	0.750467	-0.41414	0.859308	1
NC_006624.1	RefSeq	gene	1735869	1736261	.	+	.	ID=gene1959;Name=TK1920;Dbxref=GeneID:3234780;gbkey=Gene;locus_tag=TK1920	5.5	14.4167	45.1667	8.5	0.5	6.94568	7.40658	6.48479	0.875545	-0.191747	0.979045	1
NC_006624.1	RefSeq	gene	1736258	1736701	.	-	.	ID=gene1960;Name=TK1921;Dbxref=GeneID:3235882;gbkey=Gene;locus_tag=TK1921	3.2	3.5	30.0357	9.47917	0	2.77804	3.70329	1.8528	0.500311	-0.999102	0.812266	1
NC_006624.1	RefSeq	gene	1736632	1736988	.	-	.	ID=gene1961;Name=TK1922;Dbxref=GeneID:3235883;gbkey=Gene;locus_tag=TK1922	5.5	6.5	69.2857	5.5625	0	5.09289	7.40658	2.7792	0.375233	-1.41414	0.593338	1
NC_006624.1	RefSeq	gene	1736985	1737779	.	-	.	ID=gene1962;Name=TK1923;Dbxref=GeneID:3235884;gbkey=Gene;locus_tag=TK1923	5.5	12.5	185.517	9.5	0.5	6.48248	7.40658	5.55839	0.750467	-0.41414	0.90141	1
NC_006624.1	RefSeq	gene	1737779	1738135	.	-	.	ID=gene1963;Name=TK1924;Dbxref=GeneID:3235885;gbkey=Gene;locus_tag=TK1924	5.625	32	166.679	15.5	1.5	11.1145	7.40658	14.8224	2.00125	1.0009	0.711737	1
NC_006624.1	RefSeq	gene	1738142	1738864	.	-	.	ID=gene1964;Name=TK1925;Dbxref=GeneID:3235886;gbkey=Gene;locus_tag=TK1925	9.64286	29	441.25	28.5	1.5	12.8885	12.3443	13.4328	1.08818	0.121913	1	1
NC_006624.1	RefSeq	gene	1738867	1739208	.	-	.	ID=gene1965;Name=TK1926;Dbxref=GeneID:3235887;gbkey=Gene;locus_tag=TK1926	17.25	79.125	177.833	64.3929	2.25	28.789	20.9853	36.5927	1.74373	0.802178	0.73595	1
NC_006624.1	RefSeq	gene	1739300	1739914	.	-	.	ID=gene1966;Name=TK1927;Dbxref=GeneID:3235888;gbkey=Gene;locus_tag=TK1927	266	442	340.476	375.5	3	266.546	328.358	204.734	0.623508	-0.681519	0.700973	1
NC_006624.1	RefSeq	gene	1740166	1741191	.	+	.	ID=gene1967;Name=TK1928;Dbxref=GeneID:3235889;gbkey=Gene;locus_tag=TK1928	23.3333	61.9167	244.811	27.9167	1	28.5551	28.3919	28.7184	1.0115	0.0164949	1	1
NC_006624.1	RefSeq	gene	1741291	1743069	.	+	.	ID=gene1968;Name=TK1929;Dbxref=GeneID:3235194;gbkey=Gene;locus_tag=TK1929	177	229	1048.42	202.5	11	162.283	218.494	106.073	0.485472	-1.04254	0.574482	1
NC_006624.1	RefSeq	gene	1743059	1743313	.	-	.	ID=gene1969;Name=TK1930;Dbxref=GeneID:3235195;gbkey=Gene;locus_tag=TK1930	8	23.75	37.0833	30.5	0	10.4961	9.87544	11.1168	1.1257	0.170823	1	1
NC_006624.1	RefSeq	gene	1743303	1743608	.	-	.	ID=gene1970;Name=TK1931;Dbxref=GeneID:3235196;gbkey=Gene;locus_tag=TK1931	5.5	7.5	14.8333	4.83333	0	5.55609	7.40658	3.70559	0.500311	-0.999102	0.716636	1
NC_006624.1	RefSeq	gene	1743610	1744956	.	-	.	ID=gene1971;Name=TK1932;Dbxref=GeneID:3235197;gbkey=Gene;locus_tag=TK1932	431.333	592.458	1099.51	929	28	403.127	532.039	274.214	0.515402	-0.95623	0.600989	1
NC_006624.1	RefSeq	gene	1745036	1745665	.	+	.	ID=gene1972;Name=TK1933;Dbxref=GeneID:3235198;gbkey=Gene;locus_tag=TK1933	10.3333	28.4583	140.492	12	1	12.6569	12.3443	12.9696	1.05065	0.0712873	1	1
NC_006624.1	RefSeq	gene	1745704	1746633	.	+	.	ID=gene1973;Name=TK1934;Dbxref=GeneID:3235199;gbkey=Gene;locus_tag=TK1934	448.333	365.2	731.393	646.833	10	361.046	553.024	169.068	0.305715	-1.70974	0.372313	1
NC_006624.1	RefSeq	gene	1746673	1748025	.	+	.	ID=gene1974;Name=TK1935;Dbxref=GeneID:3235200;gbkey=Gene;locus_tag=TK1935	28	112	708.533	76.9	4	43.2212	34.564	51.8783	1.50093	0.58586	0.80925	1
NC_006624.1	RefSeq	gene	1748022	1748690	.	-	.	ID=gene1975;Name=TK1936;Dbxref=GeneID:3235201;gbkey=Gene;locus_tag=TK1936	23.5	66.3333	109	33.3333	4	30.0987	29.6263	30.5712	1.03189	0.0452921	1	1
NC_006624.1	RefSeq	gene	1748674	1749123	.	-	.	ID=gene1976;Name=TK1937;Dbxref=GeneID:3235268;gbkey=Gene;locus_tag=TK1937	4	9	44.8333	8	0	4.55326	4.93772	4.16879	0.844275	-0.244215	0.998542	1
NC_006624.1	RefSeq	gene	1749120	1749818	.	-	.	ID=gene1977;Name=TK1938;Dbxref=GeneID:3235269;gbkey=Gene;locus_tag=TK1938	17	36.375	133.792	30.5	0	18.8302	20.9853	16.6752	0.794612	-0.331677	0.87091	1
NC_006624.1	RefSeq	gene	1749781	1750881	.	-	.	ID=gene1978;Name=TK1939;Dbxref=GeneID:3235270;gbkey=Gene;locus_tag=TK1939	149.5	306.825	316	316.5	56	163.683	185.164	142.202	0.767978	-0.380863	0.818247	1
NC_006624.1	RefSeq	gene	1751082	1752158	.	-	.	ID=gene1979;Name=TK1940;Dbxref=GeneID:3235271;gbkey=Gene;locus_tag=TK1940	151.5	258.278	1195.75	240.667	7	153.569	187.633	119.505	0.636909	-0.65084	0.714524	1
NC_006624.1	RefSeq	gene	1752160	1752801	.	-	.	ID=gene1980;Name=TK1941;Dbxref=GeneID:3235272;gbkey=Gene;locus_tag=TK1941	992.976	1348.32	767.867	800.286	35	925.091	1225.79	624.393	0.50938	-0.973185	0.594015	1
NC_006624.1	RefSeq	gene	1752833	1754656	.	-	.	ID=gene1981;Name=TK1942;Dbxref=GeneID:3235273;gbkey=Gene;locus_tag=TK1942	92.5	319.917	235.7	238.5	8.83333	130.896	113.568	148.224	1.30516	0.384227	0.878465	1
NC_006624.1	RefSeq	gene	1754809	1755465	.	-	.	ID=gene1982;Name=TK1943;Dbxref=GeneID:3235274;gbkey=Gene;locus_tag=TK1943	166.5	504.167	248.5	438	9	219.184	204.915	233.452	1.13926	0.188101	0.956931	1
NC_006624.1	RefSeq	gene	1755498	1756274	.	-	.	ID=gene1983;Name=TK1944;Dbxref=GeneID:3235105;gbkey=Gene;locus_tag=TK1944	37.3429	128.7	616.917	122.333	0	52.7133	45.6739	59.7527	1.30825	0.387634	0.885373	1
NC_006624.1	RefSeq	gene	1756394	1756816	.	-	.	ID=gene1984;Name=TK1945;Dbxref=GeneID:3235106;gbkey=Gene;locus_tag=TK1945	37.5	80.0833	521.717	58.3929	2	41.9821	46.9083	37.0559	0.789965	-0.340139	0.84721	1
NC_006624.1	RefSeq	gene	1756859	1758091	.	-	.	ID=gene1985;Name=TK1946;Dbxref=GeneID:3235107;gbkey=Gene;locus_tag=TK1946	231.75	454.726	2789.84	259.059	19	248.572	286.388	210.756	0.735911	-0.442398	0.792505	1
NC_006624.1	RefSeq	gene	1758235	1758627	.	-	.	ID=gene1986;Name=TK1947;Dbxref=GeneID:3235108;gbkey=Gene;locus_tag=TK1947	17	36.3333	135.5	34	1	18.8302	20.9853	16.6752	0.794612	-0.331677	0.870799	1
[truncated: 371 more rows]
