# Supplementary material for: Primary transcriptome map of the hyperthermophilic archaeon Thermococcus kodakarensis
Source: BMC Genomics. 2014 Aug 16;15(1):684. doi: 10.1186/1471-2164-15-684 (PMC4247193; doi:10.1186/1471-2164-15-684)
Supplement: Supplementary file 11 — Additional file 11: Table S8: tRNA, rRNA and other well documented non-coding RNAs in T. kodakarensis. The Table lists all tRNAs, rRNAs and other well documented stable RNAs encoded in the T. kodakarensis genome and identifies their TSS. (XLSX 10 KB) [file 12864_2014_6679_MOESM11_ESM.xlsx]

## Sheet: Tabelle1
TSS ID	TSS type	TSS position	Locus Tag	Gene start	Gene end	Gene strand
TTS0027367_+	primary	27367	TKr01	27367	27492	+
TTS0086297_-	primary	86297	TKt01	86216	86293	-
TTS0259358_+	primary	259358	TKr02	259358	259675	-
TTS0260374_-	internal	260374	TKt02	260359	260446	-
TTS0260445_-	internal	260445	TKt02	260359	260446	-
TTS0260452_-	primary	260452	TKt02	260359	260446	-
TTS0260550_+	primary	260550	TKt03	260557	260634	+
TTS0260559_+	internal	260559	TKt03	260557	260634	+
TTS0262090_-	internal	262090	TKt04	262077	262163	-
TTS0262162_-	internal	262162	TKt04	262077	262163	-
TTS0307341_-	primary	307341	TKt05	307263	307339	-
TTS0347221_-	primary	347221	TKt06	347142	347219	-
TTS0424138_+	primary	424138	TKt07	424153	424230	+
TTS0499083_+	secondary	499083	TKt09	499262	499338	+
TTS0499259_+	primary	499259	TKt09	499262	499338	+
TTS0655859_-	internal	655859	TKt10	655829	655905	-
TTS0655909_-	primary	655909	TKt10	655829	655905	-
TTS0686219_-	primary	686219	TKt11	686097	686204	-
TTS0995061_+	primary	995061	TKt12	995072	995157	+
TTS1040873_-	primary	1040873	TKt14	1040777	1040863	-
TTS1095154_+	primary	1095154	TKt15	1095166	1095243	+
TTS1128066_-	primary	1128066	TKt17	1127984	1128059	-
TTS1128151_+	primary	1128151	TKt18	1128153	1128229	+
TTS1128151_+	antisense	1128151	TKt17	1127984	1128059	-
TTS1201523_+	primary	1201523	TKt46	1201523	1201610	+
TTS1240804_+	primary	1240804	TKt19	1240853	1240930	+
TTS1249189_+	primary	1249189	TKt20	1249192	1249268	+
TTS1249396_+	primary	1249396	TKt21	1249406	1249483	+
TTS1250217_+	antisense	1250217	TKt22	1250287	1250374	-
TTS1250381_-	primary	1250381	TKt22	1250287	1250374	-
TTS1311164_-	primary	1311164	TKt23	1311075	1311151	-
TTS1311249_+	primary	1311249	TKt24	1311255	1311332	+
TTS1319992_+	secondary	1319992	TKt25	1320077	1320154	+
TTS1320070_+	primary	1320070	TKt25	1320077	1320154	+
TTS1323084_-	primary	1323084	TKt26	1322995	1323082	-
TTS1326679_-	primary	1326679	TKt28	1326589	1326676	-
TTS1329083_-	primary	1329083	TKt29	1328952	1329038	-
TTS1329158_-	secondary	1329158	TKt29	1328952	1329038	-
TTS1483831_-	primary	1483831	TKt31	1483748	1483825	-
TTS1498973_-	internal	1498973	TKt32	1498945	1499020	-
TTS1499079_+	secondary	1499079	TKt33	1499113	1499190	+
TTS1499111_+	primary	1499111	TKt33	1499113	1499190	+
TTS1601577_-	primary	1601577	TKr03	1601254	1601575	-
TTS1724342_+	antisense	1724342	TKt34	1724368	1724444	-
TTS1724442_-	internal	1724442	TKt34	1724368	1724444	-
TTS1724451_-	primary	1724451	TKt34	1724368	1724444	-
TTS1727152_+	antisense	1727152	TKt35	1727178	1727255	-
TTS1727262_-	primary	1727262	TKt35	1727178	1727255	-
TTS1769478_+	primary	1769478	TKr04	1769478	1769603	+
TTS1770096_-	primary	1770096	TKt37	1770013	1770090	-
TTS1910165_+	primary	1910165	TKt38	1910169	1910244	+
TTS1913475_+	primary	1913475	TKt39	1913492	1913569	+
TTS1913657_-	antisense	1913657	TKt39	1913492	1913569	+
TTS1931495_-	primary	1931495	TKt40	1931408	1931485	-
TTS1945683_+	primary	1945683	TKt41	1945687	1945826	+
TTS2022620_+	primary	2022620	TKr05	2022864	2024352	+
TTS2049979_-	primary	2049979	TKt43	2049896	2049973	-
TTS2050061_-	secondary	2050061	TKt43	2049896	2049973	-
TTS2054582_+	secondary	2054582	TKt44	2054776	2054852	+
TTS2054769_+	primary	2054769	TKt44	2054776	2054852	+
Tkt7 bicistron TKt8
Tkt12 bicistron TKt13
TKt17 bicistron TKt16
TKt22 asRNA
Tkt27 RNAP
TKt31 bicistron TKt30
TKr4 (5S rRNA) cistron TKt36
operon Tkr5-Tkt42-Tkr6
TKt44 bicistron TKt45
snoRNA Tko19 in 5'UTR TKr05
Tkt46 within Integase; no promoter
