# Supplementary material for: Primary transcriptome map of the hyperthermophilic archaeon Thermococcus kodakarensis
Source: BMC Genomics. 2014 Aug 16;15(1):684. doi: 10.1186/1471-2164-15-684 (PMC4247193; doi:10.1186/1471-2164-15-684)
Supplement: Supplementary file 13 — Additional file 13: Table S9: Read count percentage of transcriptional units. Genes were grouped into transcription units according to the DOOR2 database [40 41] and the average normalized read countings (Additional file 10) for each transcription unit were summed. The percentage of the 1,290 transcription units [40, 41] with numbers of reads in the indicated range are given for the sulfur (Sexp and Sstat) and pyruvate (Pexp) libraries. (XLSX 8 KB) [file 12864_2014_6679_MOESM13_ESM.xlsx]

## Sheet: Tabelle1
		Read counts of transcriptional units [%]2
Ranges of	Pyruvate	Sulphur
read counts1	exponential (Pexp)	exponential (Sexp)	stationary (Sexp)
0 - 503	34.81	27.52	86.98
50 - 99	13.49	9.38	7.29
100 - 199	15.5	15.58	2.56
200 - 299	9.38	10	0.54
300 - 399	5.12	7.44	0.85
400 - 499	3.64	5.19	0.08
500 - 599	2.64	3.72	0.08
600 - 699	1.47	2.17	0.16
700 - 799	1.71	1.94	0.16
800 - 899	1.4	1.71	0.16
900 - 999	0.93	1.47	0
1,000-1,999	4.96	6.82	0.31
2,000-2,999	1.78	2.71	0
3,000-3,999	0.7	1.32	0.23
4,000 - 4,999	0.39	0.47	0.08
5,000 – 10,000	0.54	0.78	0
≥10,000	0.85	1.09	0
Footnotes:
1)	The number of normalized average read countings for each annotated gene grouped as listed.
2)	The percentage of the 1,290 transcriptional units based on the DOOR2 database [40, 41] with numbers of reads in the indicated range.
3)	Transciptional units with no or minimal representation in the cDNA libraries
