# Supplementary material for: Primary transcriptome map of the hyperthermophilic archaeon Thermococcus kodakarensis
Source: BMC Genomics. 2014 Aug 16;15(1):684. doi: 10.1186/1471-2164-15-684 (PMC4247193; doi:10.1186/1471-2164-15-684)
Supplement: Supplementary file 15 — Additional file 15: Positions weight matrix (PWM) used for the identification of RBS in the dRNA-seq data. Ribosome binding sites (RBS) were located in all annotated mRNAs by MEME[45]. A 10 nt window upstream of every start codon was extracted and scanned. The generated PWM was used as input for FIMO[46]. (ZIP 506 bytes) [file 12864_2014_6679_MOESM15_ESM.zip]

Archive with 1 entries (1 files):
- 3225561371280080_add15.in
