# Supplementary material for: Primary transcriptome map of the hyperthermophilic archaeon Thermococcus kodakarensis
Source: BMC Genomics. 2014 Aug 16;15(1):684. doi: 10.1186/1471-2164-15-684 (PMC4247193; doi:10.1186/1471-2164-15-684)
Supplement: Supplementary file 15 — Additional file 15: Positions weight matrix (PWM) used for the identification of RBS in the dRNA-seq data. Ribosome binding sites (RBS) were located in all annotated mRNAs by MEME[45]. A 10 nt window upstream of every start codon was extracted and scanned. The generated PWM was used as input for FIMO[46]. (ZIP 506 bytes) [file 12864_2014_6679_MOESM15_ESM.zip › 3225561371280080_add15.in]

MEME version 4

ALPHABET= ACGT

strands: + -

Background letter frequencies
A 0.243 C 0.136 G 0.394 T 0.226

MOTIF RBS
letter-probability matrix: alength= 4 w= 11 nsites= 1706 E= 5.8e-1209
0.175264 0.172333 0.486518 0.165885 
0.451934 0.156506 0.230363 0.161196 
0.010551 0.003517 0.985932 0.000000 
0.000000 0.002345 0.997655 0.000000 
0.130715 0.016413 0.067995 0.784877 
0.000000 0.000000 1.000000 0.000000 
0.494725 0.021102 0.388628 0.095545 
0.112544 0.048066 0.311841 0.527550 
0.370457 0.113716 0.326495 0.189332 
0.296014 0.181712 0.345252 0.177022 
0.335287 0.252638 0.214537 0.197538
